# Supplementary material for: miR-34a is a tumor suppressor in zebrafish and its expression levels impact metabolism, hematopoiesis and DNA damage
Source: PLoS Genet. 2024 May 28;20(5):e1011290. doi: 10.1371/journal.pgen.1011290 (PMC11166285; doi:10.1371/journal.pgen.1011290)
Supplement: S1 File — (XLSX) [file pgen.1011290.s014.xlsx]

## Sheet: CPT treatment DEGs - full data
Differentially expressed genes after 4-hour camptothecin treatment of 28 hpf zebrafish embryos - whole dataset
gene	logFC	logCPM	LR	PValue	FDR	Fold_change	wt_DMSO1	wt_DMSO2	wt_DMSO3	wt_CPT1	wt_CPT2	wt_CPT3	mir34a_del_DMSO1	mir34a_del_DMSO2	mir34a_del_DMSO3	mir34a_del_CPT1	mir34a_del_CPT2	mir34a_del_CPT3
isg15	8.39825	6.6502	1448.58	0	0	337.383	21.5016	23.8818	10.9876	3452.6	3315.34	5359.35	4.83035	3.69202	9.82465	4227.57	3790.25	2810.02
cdkn1a	6.38936	7.93817	2638.38	0	0	83.8283	137.827	106.305	115.922	6376.45	13226.7	16868.2	86.0854	131.495	134.284	9564.19	7540.42	6722.34
bbc3	5.85481	6.61843	2283.38	0	0	57.8727	92.7845	98.4142	108.132	2558.68	4121.26	4918.7	49.1232	63.2478	53.9323	3916.34	2787.73	2755.01
fosab	5.62196	6.71598	1163.3	5.76493e-255	1.03382e-251	49.247	107.421	81.8973	56.4449	3009.29	4536.59	8685.12	85.6782	90.2847	108.666	3980.21	2499.5	2594.69
si:dkey-204l11.1	5.61489	0.643655	233.607	9.74396e-53	2.43173e-51	49.0063	0	0.923006	3.92986	35.1377	51.9349	74.3191	0.934853	0	1.22085	85.6782	41.9929	58.4424
gadd45aa	5.51101	6.71985	1787.01	0	0	45.6017	116.939	139.626	98.6216	2611.29	3986.46	5936.05	70.2754	84.8935	79.0229	4032.96	3313.84	3800.5
phlda3	5.2951	7.81659	2576.53	0	0	39.2631	268.754	229.204	243.45	6628.11	8308.71	11895.6	158.801	272.817	214.081	8807.62	9074.57	7412.32
zgc:56231	4.77041	1.29555	204.939	1.74618e-46	3.61713e-45	27.292	1.22085	2.31563	6.29893	23.7422	81.1499	125.529	1.96493	3.0118	6.99123	118.534	86.9413	76.4219
fosl1a	4.72719	4.59861	1326.97	1.56025e-290	3.26431e-287	26.4866	40.4522	52.3518	43.9426	975.458	1220.34	1583.13	18.2633	30.9142	29.5362	1003.1	584.29	582.27
ankrd34bb	4.70189	2.2922	382.372	3.7886e-85	2.46416e-83	26.0262	10.4203	7.34875	5.47898	91.7767	198.446	300.634	11.0433	5.99248	5.64449	220.625	123.23	164.815
guca1e	4.5835	0.919439	193.39	5.78602e-44	1.09057e-42	23.9756	3.73941	1.91055	3.66255	49.786	119.68	64.8346	5.79642	1.84601	0.982465	87.3423	60.9236	35.7484
b3gnt2a	4.50635	-0.942371	85.0426	2.92008e-20	2.1262e-19	22.7272	1.86971	0	1.22085	13.8938	18.8968	24.6554	0	0.923006	0	22.0866	6.99123	12.2297
ampd1	4.42206	1.5935	186.275	2.06723e-42	3.70184e-41	21.4374	9.76679	1.15781	4.19929	34.7002	132.352	175.371	4.91232	10.0393	4.99374	157.105	77.5928	64.0033
zgc:172323	4.31591	1.52808	283.762	1.13712e-63	3.79635e-62	19.9168	4.19929	1.82633	7.72856	58.1494	113.966	188.74	4.99374	5.64449	8.41368	120.364	94.0053	84.5204
rasl11b	4.26007	6.0762	951.161	7.42038e-209	9.3148e-206	19.1606	178.776	168.394	139.293	1578.11	2959.34	4571.05	123.879	104.101	113.03	2613.95	2122.12	1935.58
sox32	4.25142	-0.93367	77.6349	1.23963e-18	8.19437e-18	19.0461	0.913163	0	0.923006	12.772	18.0708	20.9737	0.940748	1.86971	0	18.3127	26.6297	8.39858
gig2p	4.13958	0.185637	126.065	2.97628e-29	3.30046e-28	17.6254	2.80456	3.82109	0	28.9453	44.0925	64.8346	0.96607	0	5.89479	36.1416	25.9674	35.7484
bco2b	4.09714	0.955185	179.488	6.2683e-41	1.07202e-39	17.1145	5.60912	1.91055	7.32509	31.261	86.0854	88.5768	0.96607	3.69202	6.87725	86.3383	57.9273	63.0301
LOC101885512	4.04517	5.15023	696.607	1.63532e-153	7.0787e-151	16.5089	111.406	96.607	72.9175	893.061	1186.65	1956.55	40.4522	78.5277	88.8405	1810.52	1432.22	1033.02
ifit8	3.89642	2.80207	458.645	9.47959e-102	9.2246e-100	14.8916	21.2535	23.0751	20.6318	179.704	238.701	362.188	11.2182	12.4186	23.1961	320.714	212.064	210.941
dbpb	3.863	-0.347842	78.3805	8.49891e-19	5.66579e-18	14.5505	0.934853	0.955274	4.88339	18.525	44.0925	39.266	2.89821	1.84601	0	14.0551	14.9812	24.4595
nyx	3.86066	-1.2064	52.126	5.20505e-13	2.31617e-12	14.527	1.22085	0	3.14947	5.47898	25.1178	18.4601	0.982465	0	0	10.3482	9.34853	3.82109
grk1a	3.82706	1.58049	175.516	4.61776e-40	7.66755e-39	14.1925	6.0236	5.99248	11.289	62.6352	148.067	272.249	15.0516	6.29893	3.65265	116.894	43.3813	55.018
gadd45bb	3.80659	5.22124	631.685	2.15005e-139	6.13401e-137	13.9926	121.725	134.759	125.756	844.309	1649.93	2276.61	44.873	94.5721	128.189	1537.58	1140.11	861.113
casp8	3.73232	5.6773	802.078	1.90616e-176	1.25937e-173	13.2905	166.164	178.14	188.633	1265.96	1804.74	2497.69	95.355	111.767	178.244	2550.66	1730.11	1315.87
exo5	3.70573	1.59905	217.57	3.06487e-49	6.90723e-48	13.0477	9.40748	12.1531	8.59746	85.4594	107.677	163.772	8.21847	8.69463	3.69202	96.2816	133.523	89.8872
otol1a	3.632	0.129728	106.658	5.29018e-25	4.8865e-24	12.3977	3.69202	4.91232	5.01967	18.9762	30.1039	40.1987	1.91055	2.4417	1.15781	41.9929	31.9607	48.3035
znf831	3.57772	0.385527	142.748	6.67294e-33	8.5041e-32	11.9399	1.82633	5.79642	7.38405	25.5441	52.2046	53.9323	0.940748	4.67427	1.91055	85.4594	42.8391	31.4947
zgc:153911	3.53997	2.39818	317.66	4.68405e-71	1.93417e-69	11.6316	21.9753	13.8938	15.7473	142.453	140.08	265.826	15.7194	16.0629	28.9637	200.379	141.163	157.62
aqp10b	3.53989	0.328746	112.236	3.17151e-26	3.08142e-25	11.6309	8.1047	3.14947	3.65265	14.4911	30.4592	56.0005	2.00787	0.998747	5.64449	53.2866	48.719	51.2756
apoc4	3.50021	-0.177512	95.2902	1.64426e-22	1.34993e-21	11.3153	3.92986	0	3.99499	15.052	37.3941	38.2109	7.32509	2.31563	0	33.787	23.1857	16.6141
zgc:171887	3.47039	-1.68311	40.2285	2.25924e-10	8.21322e-10	11.0839	0.955274	0	1.15781	5.24911	9.13163	13.525	0.923006	0	1.00393	7.98998	5.64449	4.67427
pmaip1	3.43917	5.08485	330.641	6.97e-74	3.09168e-72	10.8466	120.416	149.577	114.633	693.442	1312.96	2179.43	60.2687	100.471	142.143	1452.08	1186.65	883.891
ugt5c2	3.35644	-1.09777	54.4164	1.62202e-13	7.52169e-13	10.2421	0.982465	0	1.99749	6.58524	14.9577	17.1949	2.4417	2.31563	1.04982	21.0027	12.5589	4.61503
vrk2	3.32842	5.52596	442.544	3.0255e-98	2.69355e-96	10.0451	175.371	276.073	175.688	984.765	1513.66	2683.96	92.6615	231.961	179.461	1911.73	1302.17	1133.2
bmb	3.29433	6.1066	669.935	1.03217e-147	3.70195e-145	9.8105	265.291	235.583	227.355	2599.19	3067.05	4648.61	210.941	318.803	263.057	2240.02	1781.98	1566.04
gtpbp1l	3.2889	6.44179	665.186	1.11309e-146	3.77638e-144	9.77365	318.803	286.132	271.16	2999.76	3060.16	4429.98	290.739	429.873	473.689	3445.65	2681.25	1825.41
grk7b	3.26513	2.76433	464.325	5.50464e-103	5.61787e-101	9.61394	26.8587	31.261	36.7438	157.977	274.364	270.441	16.7019	38.1495	24.9687	269.995	176.687	187.234
mhc1zfa	3.21194	-1.47499	36.786	1.31831e-09	4.48232e-09	9.26596	0	1.82633	0.96607	3.69202	13.7545	17.0669	0	0	2.80456	12.4186	3.66255	8.1047
zgc:136826	3.16973	8.41621	986.432	1.59774e-216	2.50705e-213	8.9988	1759.88	1732.21	1483.89	10982.3	13436.2	18804.4	866.395	1734.82	1311.4	11524.9	7496.03	9136.83
si:ch211-160e1.5	3.16441	8.04614	462.711	1.23586e-102	1.2411e-100	8.96563	1252.75	2047.15	1622.69	7289.96	9642.64	14050.2	555.176	1060.67	753.539	8769.86	6915.23	7884.24
si:ch211-132b12.8	3.1627	0.375317	56.8588	4.68244e-14	2.25119e-13	8.95503	14.9577	2.86582	3.66255	20.8407	60.8897	73.9662	0.96607	4.61503	2.94739	64.2518	30.9612	12.2297
si:dkeyp-34c12.1	3.14713	-0.278619	66.3097	3.85366e-16	2.14702e-15	8.85892	2.4417	5.78907	4.19929	10.958	28.016	39.6893	0	1.00393	6.99123	19.7557	25.241	23.8818
cell	3.13058	0.404557	67.7721	1.83524e-16	1.05147e-15	8.75789	4.88339	6.94688	5.24911	13.6974	55.066	88.6086	3.92986	11.0433	1.99749	37.6299	18.6971	39.1662
slc16a8	3.12363	0.480535	59.2934	1.35828e-14	6.77144e-14	8.71577	8.03147	10.9862	0.940748	13.0879	24.8371	124.527	4.63126	7.34875	2.73949	50.2356	41.5353	42.246
zgc:172143	3.118	-1.05212	53.1567	3.07972e-13	1.39616e-12	8.68181	0	1.93214	1.84601	10.8071	10.0393	14.9812	1.8815	2.80456	0.955274	24.417	23.1563	7.34875
il13	3.11764	-1.75419	26.2284	3.03326e-07	8.25239e-07	8.67968	2.4417	1.15781	2.09964	4.56581	12.5589	1.84601	0	0	0	7.52599	9.34853	4.77637
calhm2	3.10597	2.95922	304.419	3.58946e-68	1.36128e-66	8.60976	31.9599	31.9854	56.0912	213.981	275.912	505.965	22.0463	36.5265	22.2196	258.442	234.809	209.822
es1	3.08668	0.0137497	42.8527	5.90213e-11	2.25814e-10	8.49539	3.66255	1.15781	4.19929	9.13163	30.9142	39.6893	2.94739	11.0433	4.99374	14.1112	22.4365	63.0481
rsad2	3.07874	-1.06582	51.8496	5.9919e-13	2.6522e-12	8.44875	1.86971	2.86582	2.4417	6.94688	18.8968	13.6974	2.89821	0	0	17.0669	13.9825	11.289
psma6l	3.06876	0.398082	85.4509	2.37522e-20	1.73957e-19	8.39055	2.89821	5.53804	5.89479	15.059	54.9311	63.9709	2.80456	12.4186	3.66255	50.9438	49.3416	30.1344
igf2a	3.03219	6.9011	774.651	1.7515e-170	1.04698e-167	8.18049	532.26	593.556	670.453	2596.42	4356.25	6204.31	377.526	486.367	559.042	4584.36	4260.76	3595.01
ahrra	3.01656	1.19814	164.092	1.44453e-37	2.17424e-36	8.09238	10.508	15.871	17.3672	46.1922	83.0978	131.386	3.69202	11.7896	8.03147	97.8772	49.8597	48.6124
zgc:111868	3.00568	0.959198	191.675	1.37026e-43	2.54075e-42	8.03158	8.46674	10.2834	7.64219	56.159	78.7313	98.6833	9.13163	7.72856	6.46104	70.7375	60.236	50.9361
or119-2	2.99026	-1.64218	32.3944	1.25846e-08	3.93265e-08	7.94619	2.80456	0.955274	0	6.94688	10.4982	10.958	0	0	1.96493	5.01967	9.98747	4.70374
nfe2l2b	2.97189	4.13892	431.18	8.99477e-96	7.37982e-94	7.84565	63.9709	103.769	89.7957	456.597	634.482	1010.98	69.4004	80.1838	68.3024	772.217	540.117	451.434
zgc:153345	2.96571	2.61703	183.071	1.03522e-41	1.81243e-40	7.81212	36.6255	34.7344	35.6939	81.2715	200.943	369.202	24.5616	24.0944	31.9599	270.936	137.423	156.665
junba	2.95311	5.45836	247.184	1.06732e-55	2.90629e-54	7.74416	250.239	219.69	147.112	872.907	1381.27	2735.84	126.016	213.501	235.366	1799.88	1350.29	1383.26
aplnrb	2.94615	7.04354	814.683	3.4657e-179	2.55911e-176	7.70692	627.644	610.111	659.585	3802.23	4591.79	7214.26	491.966	1001.1	672.69	4975.11	2969.61	3038.29
socs3a	2.93865	3.60341	228.905	1.03334e-51	2.50901e-50	7.66693	85.0142	63.6874	72.7024	223.877	374.53	658.524	42.0684	44.8979	47.6131	571.96	375.836	328.739
zak	2.93126	4.55934	676.817	3.28921e-149	1.25119e-146	7.62778	129.453	107.069	99.229	738.896	959.796	999.075	105.638	126.096	120.864	1080.24	615.196	515.937
slc10a2	2.87458	-1.10058	40.5382	1.92809e-10	7.04813e-10	7.33391	1.04982	0.913163	0.96607	4.61503	13.7545	27.1062	0.998747	1.8815	4.67427	13.3738	12.2085	10.4203
cyp4f3	2.87307	0.309502	91.5463	1.09014e-21	8.57428e-21	7.32622	5.73164	8.54594	4.63126	20.9964	30.1344	69.557	4.61503	3.92986	9.03541	56.9286	28.2225	28.9804
lgsn	2.85609	-1.00856	35.4356	2.63631e-09	8.75491e-09	7.2405	2.73949	0	4.61503	5.89479	22.0866	22.9712	0	2.80456	0.955274	29.3004	6.94688	5.24911
grem1a	2.82559	-1.57952	30.448	3.42939e-08	1.02645e-07	7.08903	0.934853	1.91055	2.4417	5.78907	11.548	19.1764	0	1.84601	0	5.01967	4.99374	3.76299
snx11	2.80351	6.46088	587.288	9.74719e-130	2.00584e-127	6.98138	480.884	570.285	560.686	2195.04	2502.82	5033.56	419.129	409.431	390.834	3746.42	2414.58	2169.28
zgc:92590	2.79823	-0.983424	38.4121	5.72775e-10	2.01346e-09	6.95584	4.99374	0	2.80456	7.64219	34.1838	16.2094	2.09964	1.82633	0.96607	13.8451	6.87725	14.0551
adcy1b	2.78882	0.942443	93.9079	3.30553e-22	2.67016e-21	6.91066	7.85972	9.03541	4.99374	23.5187	77.5928	85.9746	19.5336	17.3672	7.34875	69.4004	42.5071	57.2264
si:ch1073-376c22.1	2.78867	-0.692518	31.8983	1.62462e-08	5.01447e-08	6.90991	11.5781	0	3.65265	5.79642	20.3061	29.4739	3.0118	0	0	22.4365	14.3291	15.871
slc25a23b	2.76125	1.96619	146.945	8.06707e-34	1.05927e-32	6.77985	25.0984	18.9762	20.6965	86.9413	228.31	264.924	27.7875	24.1459	9.13163	103.369	63.6874	80.5621
rhoub	2.74124	7.33064	947.913	3.77034e-208	4.30265e-205	6.68645	839.197	922.597	1048.53	4714.85	6012.56	7013.2	690.509	757.231	769.951	7771.92	5053.86	3993.52
atf3	2.73297	4.82678	449.62	8.72426e-100	7.87882e-98	6.64822	172.905	179.465	157.463	738.025	878.463	1580.49	131.99	147.37	183.72	1078.65	721.554	621.677
avpr2l	2.72708	-1.44691	30.7852	2.88234e-08	8.69968e-08	6.62115	1.99749	0	3.73941	11.4633	10.9876	10.4203	0	0.913163	1.93214	8.30705	4.91232	12.0472
c6ast3	2.72338	-1.95271	22.2361	2.41104e-06	6.01227e-06	6.60416	0.923006	1.96493	0	1.99749	6.58524	8.41368	0.955274	1.22085	0	5.24911	7.3053	2.89821
zgc:171779	2.71867	1.98983	178.217	1.18767e-40	2.01744e-39	6.58267	12.9837	27.2817	27.1107	73.5561	170.919	285.98	19.9466	19.1764	20.2875	138.451	107.089	88.3462
szl	2.71845	-1.47702	23.3011	1.3852e-06	3.53782e-06	6.58165	0.934853	0	2.4417	4.63126	8.39858	23.7422	2.89821	0	1.96493	8.03147	1.99749	7.52599
tlr4ba	2.70931	-1.13201	38.3711	5.84935e-10	2.05505e-09	6.54009	1.84601	0.982465	2.00787	6.99123	8.46674	19.6319	1.91055	1.22085	4.63126	13.6477	16.4369	6.76249
asic1a	2.69814	2.7504	232.451	1.74072e-52	4.30144e-51	6.48966	43.4732	33.2282	39.2986	257.007	196.753	274.699	31.785	24.8371	57.3799	282.507	174.27	161.63
zgc:136333	2.68479	-0.444446	45.2352	1.74732e-11	6.94777e-11	6.42989	3.69202	5.89479	3.0118	5.99248	31.0447	27.1107	0.955274	4.88339	4.63126	31.4947	10.0448	23.1857
LOC569077	2.68193	-0.202379	56.2594	6.35145e-14	3.02121e-13	6.41714	12.736	5.24911	1.82633	22.2196	19.3831	33.4038	2.00787	1.99749	4.70374	28.0456	33.4346	19.5336
cxcr3.1	2.67309	-1.15894	33.3367	7.75069e-09	2.45879e-08	6.37792	1.00393	1.99749	2.82225	5.60912	10.508	28.0795	1.15781	0	4.56581	8.69463	8.30705	14.737
opn6a	2.6576	-0.24198	59.2694	1.37499e-14	6.84657e-14	6.30985	5.99248	6.58524	4.67427	29.6135	19.5336	39.3657	0	5.47898	2.89821	32.3052	17.6844	20.0787
tp53inp1	2.64909	7.39349	666.714	5.17821e-147	1.80561e-144	6.27272	927.374	884.583	1300.2	5826.12	7068.45	7149.15	948.681	980.232	815.446	6236.44	3836.19	3861.77
foxi1	2.64231	5.53033	582.003	1.37522e-128	2.78437e-126	6.24329	266.749	263.301	262.027	1151.56	1580.46	2496.06	214.937	378.463	317.241	1694.41	1041.01	1097.46
snx10b	2.63685	1.5875	145.372	1.78101e-33	2.30961e-32	6.21971	15.7194	14.0551	18.9762	47.9782	98.1596	159.531	9.76679	32.4188	20.9964	113.232	87.9124	59.0724
zp3d.1	2.60889	0.219047	105.804	8.13981e-25	7.46922e-24	6.10035	5.53804	9.82465	7.02754	28.9637	42.3337	49.5472	5.73164	6.10424	5.78907	35.6939	26.4817	28.016
si:dkey-19a16.4	2.60742	-0.753278	32.7884	1.02756e-08	3.23202e-08	6.09414	5.60912	1.91055	2.4417	6.94688	16.7972	36.5265	2.89821	2.76902	0.982465	28.1102	8.98872	5.64449
slc6a19b	2.6011	-1.02754	35.7397	2.25519e-09	7.5211e-09	6.06751	3.0118	0.998747	3.76299	9.34853	5.73164	25.6378	4.63126	0	1.82633	14.4911	17.5371	9.82465
avil	2.59565	-0.502486	49.8969	1.62038e-12	6.928e-12	6.04463	4.56581	5.79642	3.69202	11.7896	25.0984	44.9436	2.82225	2.80456	0.955274	24.417	9.26251	17.847
irf1b	2.59103	2.70143	82.103	1.29174e-19	8.97855e-19	6.02527	101.833	95.8821	37.6767	178.14	225.967	442.735	11.985	19.7557	10.2834	149.978	152.606	160.936
rpz5	2.58079	6.72295	707.732	6.22795e-156	3.0069e-153	5.98267	662.438	654.738	651.131	2485.65	3188.1	5658.17	527.339	644.413	584.283	3655.83	3601.5	3111.05
tnfaip6	2.576	-1.39658	28.3973	9.88046e-08	2.82656e-07	5.96284	1.15781	4.19929	2.73949	2.89821	7.38405	7.85972	1.00393	0	0.940748	11.2182	11.4633	18.3127
opn9	2.56561	-0.200312	72.3847	1.77079e-17	1.08698e-16	5.92005	2.09964	6.39214	5.79642	14.7681	25.5441	31.122	1.99749	7.52599	3.73941	34.3899	39.0671	19.6828
irf4a	2.55504	-0.839197	41.1596	1.40294e-10	5.18127e-10	5.87683	2.80456	4.77637	4.88339	6.94688	17.847	28.308	0.96607	1.84601	1.96493	22.0866	11.985	7.52599
apoda.2	2.54935	-1.62584	22.9629	1.65158e-06	4.19003e-06	5.8537	0.998747	0	1.86971	3.82109	4.88339	8.1047	2.09964	2.73949	0	20.3061	3.92986	6.0236
il12a	2.54034	-0.296958	40.4046	2.06454e-10	7.52938e-10	5.81727	4.67427	4.77637	1.22085	10.4203	15.7473	40.1792	0.96607	3.69202	10.8071	31.122	30.9612	15.9927
guca1a	2.53285	-0.99267	35.8014	2.18487e-09	7.2982e-09	5.78715	1.99749	1.8815	5.60912	6.68692	13.4293	30.1032	1.04982	0.913163	2.89821	21.2291	7.85972	9.03541
tor3a	2.53004	4.19307	312.289	6.92673e-70	2.76036e-68	5.77588	122.275	135.514	155.147	340.142	608.166	810.533	85.8395	133.615	85.3344	841.944	444.033	468.361
mirlet7g-1	2.52894	-1.53163	19.8254	8.48491e-06	2.00435e-05	5.77147	0.982465	0	5.99248	2.82225	6.54397	23.8818	0	2.31563	0	8.21847	3.86428	3.69202
zgc:112334	2.51607	3.96901	267.203	4.61969e-60	1.38403e-58	5.72023	102.403	79.3785	91.3692	321.259	484.392	851.377	86.9413	122.275	106.214	772.262	356.939	393.573
zgc:171500	2.48967	-1.92643	16.0218	6.26189e-05	0.000134345	5.61648	1.04982	2.73949	0	0	10.8071	2.00787	0.998747	0.940748	0	7.64219	8.54594	6.94688
srd5a2b	2.48757	-1.19512	26.9936	2.04129e-07	5.66283e-07	5.60834	1.93214	4.61503	6.87725	9.03541	7.98998	26.341	0	0	0	10.4203	8.39858	6.39214
zap70	2.48323	-0.770584	46.7369	8.11841e-12	3.30342e-11	5.59149	5.53804	5.89479	2.00787	15.98	17.8742	28.0456	2.86582	1.22085	1.15781	13.6477	13.6974	6.76249
foxh1	2.4797	0.188774	56.1323	6.77531e-14	3.2143e-13	5.57781	3.86428	1.84601	3.92986	26.1023	33.9574	41.3929	7.47883	10.508	18.3127	28.9453	35.6939	38.3528
mdm2	2.45538	6.22118	436.577	6.01625e-97	5.13755e-95	5.48459	431.784	770.355	539.541	1922.22	2419.88	3753.18	291.67	509.899	573.246	2364.03	1958.64	1736.96
si:dkey-14d8.7	2.45448	-1.12226	34.1898	4.99896e-09	1.61649e-08	5.48115	0.96607	4.61503	2.94739	6.0236	6.99123	16.9335	0.934853	1.91055	2.4417	25.4719	13.6477	7.3053
ftr72	2.45033	-1.82054	20.4758	6.03908e-06	1.44922e-05	5.46541	1.8815	0	1.91055	2.4417	13.8938	7.34875	1.82633	0.96607	0	5.89479	7.02754	3.99499
aoc2	2.43829	3.09766	248.439	5.68512e-56	1.57192e-54	5.41998	57.9642	55.3804	52.0706	228.897	300.623	400.759	63.57	54.4506	47.6131	298.716	256.157	194.504
zgc:92137	2.43743	-1.56413	17.1568	3.44172e-05	7.59162e-05	5.41676	2.94739	1.00393	2.99624	2.82225	21.5016	11.4633	0	1.15781	1.04982	9.13163	1.93214	0
zte38	2.43406	-1.19517	18.9448	1.34557e-05	3.10954e-05	5.40411	4.19929	0.913163	7.72856	1.84601	8.84218	23.0905	0.998747	0	0	18.1502	10.9876	8.1047
lyrm1	2.43206	4.98493	503.954	1.31143e-111	1.67984e-109	5.39665	203.665	198.156	244.416	670.102	991.307	1437.63	131.835	227.661	215.951	1168.3	1220.85	897.306
glulc	2.43036	-1.46124	25.0759	5.51182e-07	1.46217e-06	5.39029	2.00787	0.998747	1.8815	4.67427	11.4633	23.1961	2.31563	0	2.73949	12.5589	2.76902	2.94739
foxo3b	2.42828	7.13955	563.249	1.65143e-124	2.96149e-122	5.38252	917.063	1150.04	1237.7	4974.06	4524.72	5059.31	791.939	1027.66	757.97	5066.64	3520.28	3103.71
kiss1	2.42705	-1.48991	24.8542	6.18355e-07	1.63278e-06	5.37792	1.22085	2.31563	2.09964	1.82633	6.76249	13.8451	0.982465	2.00787	1.99749	14.1112	10.2834	2.86582
si:cabz01069013.3	2.39733	1.22078	144.176	3.25229e-33	4.18299e-32	5.26829	9.6607	13.8451	13.7545	40.1574	65.9173	97.8378	10.2834	21.016	25.6378	115.781	72.4377	59.3556
nkd3	2.39418	1.0575	107.768	3.0214e-25	2.8241e-24	5.25678	13.525	22.1521	9.82465	53.2085	99.8747	94.0748	13.0879	15.2844	4.88339	70.6266	46.1922	38.3528
mixl1	2.39329	0.593013	78.6274	7.50033e-19	5.0134e-18	5.25353	8.1047	9.4484	10.0448	14.4911	30.4592	56.983	10.0393	6.99123	12.2297	68.2443	45.8531	65.9258
zgc:153317	2.37209	-2.2883	13.168	0.000284765	0.000562672	5.17689	0	0	2.4417	1.15781	3.14947	7.3053	0.96607	0	0.982465	4.01574	3.99499	1.8815
mir17a-2	2.3626	-2.14637	15.7432	7.25489e-05	0.000154357	5.14298	1.86971	0.955274	0	3.47344	3.14947	3.65265	0	0.923006	0.982465	7.02754	3.99499	4.70374
zgc:172271	2.36094	0.128828	61.8279	3.7482e-15	1.95071e-14	5.13704	3.73941	7.64219	7.32509	27.7875	20.9964	53.8766	4.83035	6.46104	11.7896	44.1731	31.9599	19.7557
zgc:64022	2.36015	4.21978	302.214	1.08471e-67	4.06459e-66	5.13423	151.81	128.883	144.902	383.065	732.509	1258.54	112.331	97.7084	113.996	636.874	490.25	415.629
cyp24a1	2.35991	2.88306	167.672	2.38613e-38	3.68427e-37	5.13338	59.0724	83.5095	48.1888	211.734	238.009	409.466	21.016	47.6131	62.522	221.512	196.33	119.793
pde6a	2.35871	2.38114	214.006	1.83652e-48	4.02336e-47	5.12912	32.7199	41.0768	39.0671	128.517	187.918	220.985	24.1518	43.3813	33.4038	222.873	163.795	92.1933
zgc:112433	2.34918	2.37394	151.871	6.76063e-35	9.20457e-34	5.09535	33.9574	44.2152	39.2638	94.5721	147.723	266.297	33.5943	25.5686	28.016	231.674	155.229	141.555
calcoco2	2.33989	1.60885	70.8273	3.89908e-17	2.34974e-16	5.06264	21.2535	25.8442	43.2285	42.1652	107.865	153.342	15.8925	9.55274	12.2085	130.833	82.9359	73.9662
ifit9	2.33473	-1.66098	18.0749	2.12384e-05	4.80025e-05	5.04455	1.84601	0.982465	1.00393	6.99123	0.940748	6.54397	0	6.10424	0	16.7972	9.13163	2.89821
arhgef3l	2.32404	2.85213	153.458	3.04213e-35	4.19187e-34	5.00733	37.3941	47.7637	61.0424	86.836	214.164	259.338	44.4392	52.6113	51.0882	382.499	234.706	201.32
gzm3.3	2.32222	-0.452334	42.6896	6.41537e-11	2.44704e-10	5.00103	5.78907	7.34875	9.13163	14.4911	16.6141	34.3863	3.0118	2.99624	0	22.4365	12.4186	25.6378
tp53	2.32011	7.11764	568.906	9.7097e-126	1.87517e-123	4.9937	966.07	887.009	989.342	3921.37	4895.86	6789.38	765.645	1085.19	1200.09	4766.72	3791.96	2918.47
tas1r1	2.31968	-1.139	34.3376	4.63348e-09	1.50333e-08	4.9922	4.83035	1.84601	3.92986	11.0433	15.98	22.578	1.86971	0.955274	1.22085	9.26251	5.24911	7.3053
gpr186	2.31941	-0.537039	43.117	5.15619e-11	1.98241e-10	4.9913	2.80456	5.73164	3.66255	10.4203	29.395	30.1344	6.76249	1.84601	3.92986	19.0747	17.9774	11.289
hdc	2.31438	2.34354	116.209	4.27724e-27	4.31609e-26	4.97391	31.122	30.9612	31.0447	69.1791	183.413	393.113	38.2079	40.9431	42.9187	157.469	116.299	119.861
pkz	2.31284	0.0974452	48.8171	2.80972e-12	1.18159e-11	4.9686	3.82109	3.66255	10.4203	22.0463	33.787	47.3374	4.61503	19.6493	2.00787	41.9474	20.6965	21.5016
junbb	2.30953	6.10718	395.787	4.55158e-88	3.22802e-86	4.9572	546.889	536.864	571.357	1835.14	2700.14	3641.69	332.328	558.419	402.811	2199.62	1682.89	1481.68
npffl	2.3078	0.12469	61.89	3.63195e-15	1.89178e-14	4.95126	9.76679	15.0516	3.14947	15.5238	31.8803	51.6883	4.91232	9.03541	4.99374	39.5114	28.9804	19.1055
def6a	2.28175	1.65942	87.5284	8.30779e-21	6.24478e-20	4.86267	23.5187	25.241	5.73164	68.3675	160.936	146.975	14.6106	37.6767	21.2291	120.843	85.3344	62.9211
zgc:172079	2.27804	3.5103	113.858	1.39976e-26	1.38574e-25	4.85019	76.9035	62.0894	98.1596	109.856	351.604	651.849	67.1886	69.4004	90.8106	459.657	365.477	358.404
slc2a11l	2.27435	-1.3435	20.8465	4.9761e-06	1.20635e-05	4.83778	1.96493	0	2.99624	2.82225	7.47883	20.0607	3.66255	4.63126	1.04982	4.56581	10.6268	10.1531
gyg2	2.258	-1.23465	25.1755	5.23422e-07	1.39117e-06	4.78329	0	1.8815	0.934853	10.508	17.0919	25.4719	1.04982	6.39214	2.89821	8.30705	5.89479	4.01574
kank1b	2.25743	-0.0484488	50.1202	1.44611e-12	6.21254e-12	4.78139	5.47898	10.6268	7.38405	11.7896	43.1692	36.9536	4.70374	1.86971	6.68692	40.288	25.4719	26.2456
slc12a10.1	2.24407	-0.628729	36.1298	1.84602e-09	6.20099e-09	4.73733	5.01967	6.99123	4.70374	14.0228	12.4186	28.0795	0	3.14947	4.56581	25.1178	8.30705	21.6142
il1b	2.23362	1.47851	71.222	3.19205e-17	1.9348e-16	4.70313	39.1534	21.9724	15.052	32.7199	92.6615	168.477	16.2094	18.8968	11.8711	113.03	78.4555	57.9654
mc1r	2.221	-1.82398	18.2953	1.89178e-05	4.3013e-05	4.66218	1.86971	0.955274	2.4417	5.78907	5.24911	10.0448	1.93214	0.923006	0	10.0393	1.99749	3.76299
cited2	2.21281	6.37693	362.24	9.15962e-81	5.06523e-79	4.63576	542.321	949.722	978.772	2157.14	2927.03	4046.54	435.843	619.43	559.555	2481.98	1908.95	1569.11
bglapl	2.21005	-0.793796	31.9236	1.60353e-08	4.95426e-08	4.6269	2.4417	2.31563	3.14947	8.21847	11.5928	29.5362	1.96493	7.02754	5.99248	16.9335	15.8925	6.68692
parp3	2.20582	5.01859	464.93	4.0657e-103	4.18334e-101	4.61337	327.187	301.032	293.95	689.438	965.104	1445.43	178.809	256.003	232.708	1111.02	890.915	704.037
zgc:171592	2.19816	1.82554	64.8781	7.96768e-16	4.3581e-15	4.58894	18.9762	31.9854	39.2638	32.4793	145.281	243.141	17.847	29.2212	16.4232	135.682	71.7199	100.393
cdkn1ba	2.1922	6.46845	604.729	1.56764e-133	3.85854e-131	4.57002	632.183	656.267	683.021	2668.77	3482.7	4626.57	551.55	753.535	536.266	3152.73	2196.61	2012.48
fam151a	2.1898	0.051065	52.4	4.52734e-13	2.02392e-12	4.56242	3.65265	9.6607	12.9221	21.6142	23.0905	54.9311	6.58524	4.67427	3.82109	40.288	27.7875	28.3452
ctsbb	2.18873	-1.6679	13.4224	0.00024864	0.000494719	4.55904	0	0.998747	0.940748	0.934853	2.86582	2.4417	2.31563	3.14947	2.73949	10.6268	2.76902	21.6142
rps8b	2.17722	2.46843	94.3564	2.63528e-22	2.13838e-21	4.52282	43.4732	45.2273	45.1934	69.2715	175.78	307.625	41.1335	29.6135	42.7297	282.507	127.028	126.93
cpa4	2.17639	-0.483856	39.8736	2.70944e-10	9.80163e-10	4.52021	8.1047	5.24911	5.47898	6.76249	27.6902	23.5792	1.00393	4.99374	4.70374	22.4365	20.0607	18.3127
nfil3-6	2.16776	2.4463	141.401	1.31451e-32	1.66174e-31	4.49326	59.8399	42.9187	45.4053	98.7616	142.457	245.964	33.9574	32.9262	28.9804	195.831	192.894	186.408
sesn1	2.16772	7.40263	660.981	9.1402e-146	2.86842e-143	4.49312	1282.94	1508.19	1714.4	5199.37	6253.16	7490.24	940.462	1119.58	1296.54	6640.06	3954.68	3180.55
klf9	2.16208	0.45707	71.3869	2.93621e-17	1.78059e-16	4.47561	13.6477	6.39214	12.5589	23.9982	46.1758	71.2793	8.98872	9.40748	7.47883	44.8979	50.0548	21.9985
foxj1b	2.15736	3.54883	221.843	3.58459e-50	8.31745e-49	4.46099	73.3784	77.5928	90.751	389.451	421.444	544.858	106.84	92.7427	66.4564	382.179	352.381	255.679
rcvrn3	2.15129	2.83605	150.87	1.11888e-34	1.51513e-33	4.44226	71.7845	54.5907	55.7029	111.098	214.137	326.178	56.2203	51.9349	43.2744	311.306	149.023	239.286
pik3r3a	2.15014	6.22252	543.733	2.90599e-120	4.50357e-118	4.4387	610.459	505.34	804.539	2177.85	2866.01	3266.38	397.055	643.335	564.917	2549.99	1952.55	1482.62
gzm3	2.14819	-1.10017	24.0545	9.36488e-07	2.4344e-06	4.43271	6.10424	0	2.09964	1.82633	6.76249	11.9991	3.92986	3.0118	2.99624	19.7557	8.41368	19.1055
mate4	2.14391	0.784682	52.3909	4.54828e-13	2.03256e-12	4.41959	9.98747	15.9927	14.9577	15.2844	45.1714	104.203	6.29893	12.7843	13.525	62.7644	62.8778	42.1652
ccng1	2.13922	-0.558104	35.5386	2.50049e-09	8.31488e-09	4.40524	5.60912	2.86582	6.10424	10.4203	22.0463	31.0475	7.72856	1.84601	2.94739	27.1062	14.9812	8.46674
fhit	2.13737	4.05021	203.26	4.05952e-46	8.28604e-45	4.39959	161.124	99.3895	155.805	343.373	381.42	669.647	104.993	192.197	115.48	584.424	502.356	415.353
plek2	2.1266	1.39948	68.7005	1.1461e-16	6.67297e-16	4.36688	32.5445	21.9159	27.05	39.6893	71.7199	118.464	16.9787	9.40748	12.1531	119.409	70.8092	85.6782
si:ch211-222n4.2	2.12379	-1.27142	20.2702	6.72386e-06	1.60434e-05	4.35837	4.19929	0.913163	4.83035	7.38405	10.8071	7.02754	0	3.76299	0.934853	22.9266	6.10424	8.1047
sctr	2.11848	-2.2578	11.0695	0.000877581	0.00162386	4.34237	0	0.96607	0.923006	2.94739	7.02754	3.99499	0	1.86971	0.955274	3.66255	0	5.24911
vtg3	2.11643	-1.32584	21.5571	3.43446e-06	8.42048e-06	4.33618	3.69202	1.96493	5.01967	3.99499	3.76299	10.2834	0.955274	2.4417	0	18.8968	10.958	9.6607
tnnt1	2.10226	1.39293	60.5428	7.19967e-15	3.68587e-14	4.29381	18.8968	16.4369	17.3893	20.3061	56.0005	137.539	24.9687	15.9927	22.4365	105.08	120.864	74.1001
si:dkeyp-59c12.1	2.0977	1.9963	148.995	2.87433e-34	3.85074e-33	4.28027	26.1759	29.6135	39.0671	106.519	122.829	190.851	21.2535	41.5353	33.4038	124.488	108.863	89.3711
slc47a2.2	2.09723	-2.02099	14.1922	0.000165054	0.000335806	4.27887	1.15781	0	0.913163	2.89821	4.61503	1.96493	1.00393	1.99749	1.8815	10.2834	4.77637	3.66255
fgf2	2.0909	3.03254	155.476	1.10177e-35	1.54704e-34	4.26013	65.8251	76.299	49.9374	238.009	314.111	395.483	90.3428	65.9954	65.089	252.033	138.148	137.528
gpx1b	2.08888	4.25457	328.166	2.41112e-73	1.04368e-71	4.25416	137.545	176.692	197.752	420.515	561.847	854.97	128.189	175.988	170.071	588.077	542.931	398.739
prdm8b	2.08706	-0.872845	29.2262	6.44028e-08	1.87508e-07	4.24882	5.24911	3.65265	9.6607	15.6911	13.7545	24.0944	0	2.82225	0.934853	7.64219	13.4293	13.8938
zgc:194189	2.08089	-0.0990404	42.9612	5.58365e-11	2.14216e-10	4.23068	7.98998	5.64449	9.34853	6.68692	36.6255	45.1547	5.24911	4.56581	6.76249	33.2282	24.5616	25.0984
slc39a4	2.07942	-2.01899	11.3118	0.000770145	0.00143543	4.22636	0.923006	0	2.00787	11.985	6.58524	1.86971	0.955274	2.4417	1.15781	3.14947	3.65265	0.96607
dph3	2.0756	1.94485	116.637	3.44772e-27	3.49026e-26	4.2152	42.9873	46.3922	26.6297	101.833	90.4031	191.282	14.7681	33.4038	31.122	152.808	91.2526	72.9185
opn1sw2	2.07129	-1.87184	9.95701	0.00160238	0.00285679	4.20262	1.04982	5.47898	1.93214	2.76902	0.982465	20.0787	0	0	0	2.86582	3.66255	4.63126
pigv	2.0709	3.4192	109.966	9.96949e-26	9.50965e-25	4.2015	73.5561	118.422	144.727	142.776	291.299	604.76	62.7644	78.5972	78.3069	370.535	305.743	243.062
ier2a	2.0701	5.74562	414.1	4.6954e-92	3.63835e-90	4.19917	365.01	406.661	480.503	1377.12	2023.86	2546.87	284.907	481.103	466.118	1786.12	1528.99	1351.3
crfb15	2.06383	0.302919	50.0405	1.50603e-12	6.45888e-12	4.18095	9.98747	10.3482	9.34853	18.1502	30.5212	77.5735	11.548	9.13163	3.86428	48.9193	33.4038	23.0905
cxcl18b	2.06076	2.41257	70.912	3.73515e-17	2.25312e-16	4.17206	85.0142	72.9175	33.4038	123.484	187.764	268.113	12.1531	41.0768	28.0795	172.514	121.779	116.885
zgc:152863	2.05444	3.11197	122.437	1.8517e-28	1.98162e-27	4.15382	84.9165	63.8602	72.2833	118.851	288.81	444.99	44.8979	86.6802	91.4673	339.093	220.985	177.757
cdk5r1a	2.0529	0.816206	58.3743	2.16705e-14	1.06595e-13	4.14938	10.3482	13.0879	22.9266	79.3551	52.1016	70.3381	10.958	19.3214	3.69202	71.7199	31.122	35.9549
zgc:152968	2.05112	-1.9298	15.1941	9.7005e-05	0.000203391	4.14428	0	0	3.66255	5.78907	5.24911	7.3053	0.96607	2.76902	0.982465	5.01967	5.99248	2.82225
gtf2a1l	2.04342	1.60152	79.1817	5.66517e-19	3.81928e-18	4.1222	25.6378	30.1032	23.0961	31.9607	135.25	122.76	23.5792	29.1141	25.9674	90.3118	84.1368	64.9586
higd1a	2.03934	5.50045	217.482	3.20433e-49	7.2086e-48	4.11058	443.043	277.055	360.412	920.845	1192.87	2233.36	289.448	543.278	443.443	1608.33	1224.55	1006.65
znf143b	2.03816	-1.73868	16.3243	5.33754e-05	0.000115422	4.10722	2.82225	0.934853	0.955274	1.22085	6.94688	10.4982	0	2.89821	1.84601	5.89479	10.0393	5.99248
ugt2a2	2.03282	-1.71985	15.6015	7.81919e-05	0.000165661	4.09204	1.99749	2.82225	2.80456	1.91055	9.76679	4.63126	0	0.913163	0.96607	13.8451	4.91232	6.0236
nudt6	2.03063	3.09822	207.531	4.74768e-47	1.00672e-45	4.08582	64.9586	84.2385	116.939	200.516	251.12	406.716	58.1494	71.7199	56.2203	280.648	197.557	204.733
mbl2	2.02603	-2.3135	9.79243	0.00175231	0.0031047	4.07283	0	2.31563	0	0.913163	2.89821	3.69202	0	2.00787	0.998747	1.8815	6.54397	2.86582
zgc:153311	2.02245	-0.674904	30.5656	3.22773e-08	9.68627e-08	4.06273	4.70374	7.47883	3.82109	17.0919	31.261	28.3452	0	6.76249	2.76902	9.82465	18.0708	5.99248
batf	2.00418	-1.03142	12.2979	0.000453465	0.000871056	4.01161	0	0	3.76299	2.80456	14.3291	26.8587	0	15.7473	2.73949	18.3553	7.38405	6.87725
mep1a.1	1.98838	-1.47486	17.2114	3.34418e-05	7.39206e-05	3.96792	1.86971	1.91055	3.66255	2.31563	7.34875	15.5238	2.89821	0	2.94739	14.0551	7.98998	2.82225
serpinh1a	1.98815	8.66917	389.675	9.74249e-87	6.57513e-85	3.96729	3649.15	5012.8	3995.62	13596.2	11794.4	13892.1	2509.65	3614.49	3196.53	13429.2	10051	8679.18
aste1a	1.98753	-1.70776	6.58185	0.0103024	0.0162879	3.96557	0.913163	5.79642	2.76902	0.982465	5.01967	3.99499	0	0	0.955274	2.4417	6.94688	22.0463
zgc:171699	1.98681	-0.641115	15.9114	6.63794e-05	0.000141977	3.96361	3.66255	8.1047	6.29893	6.39214	11.5928	23.9982	0.982465	1.00393	8.98872	36.6892	18.6971	1.91055
hesx1	1.98531	-1.12111	19.8497	8.37769e-06	1.98014e-05	3.95948	0.940748	2.80456	1.91055	4.88339	6.94688	23.0961	3.65265	5.79642	2.76902	11.7896	19.0747	5.99248
si:dkey-188i13.10	1.98105	0.883453	42.3121	7.78079e-11	2.94194e-10	3.94779	21.016	9.76679	23.1563	19.9466	30.1344	75.3535	12.9221	13.7545	10.0393	81.8973	70.5561	42.0684
npas4l	1.98042	2.75743	163.006	2.49368e-37	3.72213e-36	3.94607	52.6113	48.1408	88.3462	148.813	260.587	314.111	50.6295	67.1467	52.1016	244.609	125.103	135.25
nebl	1.97923	-2.31634	9.66894	0.00187409	0.0033046	3.94283	2.09964	0.913163	0	1.84601	1.96493	7.02754	0	0.940748	0.934853	2.86582	2.4417	4.63126
cpa2	1.97743	-0.348221	34.264	4.81211e-09	1.55727e-08	3.93792	9.76679	3.47344	13.6477	19.1764	18.3553	39.6893	3.92986	1.00393	6.99123	21.6372	11.2182	13.3738
fdxacb1	1.97602	3.78167	295.606	2.98604e-66	1.06186e-64	3.93407	108.666	122.691	116.299	313.406	433.7	679.148	85.6081	127.14	108.901	554.265	382.079	354.84
elovl8a	1.96788	-0.587945	38.5956	5.21362e-10	1.83839e-09	3.91194	6.76249	3.69202	6.87725	14.0551	18.9762	24.4595	0	3.82109	9.76679	24.3141	13.6477	13.6974
map1lc3c	1.96575	0.349523	58.2853	2.26727e-14	1.11263e-13	3.90616	4.19929	14.6106	10.6268	22.1521	28.4915	59.2321	9.98747	11.289	8.41368	51.5848	39.0671	30.1032
cx32.3	1.94902	-1.69538	12.4105	0.000426923	0.000823093	3.86113	3.66255	1.15781	1.04982	13.6974	4.83035	4.61503	0.982465	0	4.99374	7.52599	2.80456	3.82109
sox8a	1.94311	-1.76603	12.8595	0.000335766	0.000657957	3.84533	0	1.86971	1.91055	3.66255	4.63126	18.8968	0	3.86428	1.84601	3.92986	5.01967	3.99499
lbh	1.94239	4.40224	298.709	6.29672e-67	2.30705e-65	3.84343	188.968	193.591	177.757	403.354	649.409	875.431	115.855	218.254	181.362	878.852	642.166	569.644
zp3b	1.93913	1.27441	66.6945	3.17011e-16	1.77733e-15	3.83473	18.2633	21.2535	17.5371	36.3512	109.429	106.866	17.8742	26.1759	14.3291	129.41	63.6798	33.5943
zgc:153115	1.93755	6.9593	308.084	5.70834e-69	2.2323e-67	3.83055	1141.62	963.777	940.82	2998.17	4305	4622.57	1355.14	1398.64	1191.55	4490.93	2488.6	2584.42
fbxo30a	1.93364	4.64402	392.035	2.98468e-87	2.05861e-85	3.82017	265.139	205.765	207.288	615.387	694.1	845.902	203.799	235.704	207.905	915.221	624.749	766.693
serpinb1l2	1.93263	3.39288	109.954	1.00278e-25	9.55803e-25	3.81751	98.6833	81.2715	107.234	114.453	332.073	529.073	86.891	94.0748	64.5049	385.931	368.696	299.874
ero1a	1.92389	1.97276	51.8225	6.07519e-13	2.68717e-12	3.79446	41.9474	71.4969	57.9609	77.3772	156.269	233.878	7.34875	15.5238	26.0839	98.7616	84.492	97.3816
crygn1	1.91847	-0.66932	22.1742	2.48993e-06	6.193e-06	3.78022	0.940748	4.67427	8.59746	29.3004	20.8407	27.2954	1.82633	10.6268	0.923006	7.85972	12.0472	11.985
batf3	1.91205	0.31536	45.996	1.18495e-11	4.75534e-11	3.76344	6.99123	5.64449	16.8274	18.1502	37.8463	56.7329	12.5979	10.0448	7.72856	41.5353	48.1408	22.0866
slc5a1	1.90982	-1.01177	22.5352	2.06331e-06	5.18327e-06	3.75763	3.86428	3.69202	2.94739	6.0236	18.9762	17.8742	6.54397	0.955274	2.4417	19.6828	5.24911	9.13163
armt1	1.90783	2.77894	173.532	1.25283e-39	2.04244e-38	3.75245	52.0503	62.7946	80.3015	135.58	246.968	305.617	39.5114	58.8957	53.4953	264.924	229.247	157.473
baxa	1.90772	6.76675	415.967	1.84231e-92	1.4545e-90	3.75216	947.334	1017.12	992.529	3308.5	3676.06	5351.99	609.993	991.188	967.31	3512.31	2865.23	2489.88
rpz2	1.90657	4.73157	277.104	3.21158e-62	1.01294e-60	3.74917	266.521	277.133	339.239	533.31	845.589	1169.91	156.911	237.756	223.877	960.795	642.531	571.195
camk2n2	1.90468	2.84956	97.0592	6.72853e-23	5.65728e-22	3.74426	52.5401	81.7968	106.519	100.783	207.288	378.699	38.7662	69.755	61.24	269.662	207.905	129.01
ch25h	1.90279	0.324362	49.2841	2.21449e-12	9.38187e-12	3.73937	13.1705	7.47883	13.3738	57.3799	32.4188	66.1388	7.3053	12.5589	5.53804	38.3161	20.0787	20.9737
wdr89	1.90227	4.50698	399.449	7.25798e-89	5.29706e-87	3.738	192.677	192.248	205.83	590.461	731.868	975.776	169.335	198.189	188.189	897.324	657.638	552.206
slc25a24l	1.89754	-1.03333	16.357	5.24621e-05	0.000113485	3.72578	2.82225	6.54397	4.77637	4.88339	4.63126	22.0463	0	0.96607	4.61503	17.6844	14.0551	12.9837
rbp7a	1.89625	-2.10299	10.5213	0.00118007	0.00214719	3.72245	1.84601	1.96493	2.00787	4.99374	3.76299	9.34853	0	1.22085	0	6.29893	0	0.96607
plvapa	1.8865	-0.286947	15.7678	7.16098e-05	0.000152437	3.69737	0.934853	1.91055	7.32509	11.5781	22.0463	34.7002	20.2875	4.61503	4.91232	43.1692	12.9837	10.3482
zgc:113625	1.87769	0.196831	56.6392	5.2358e-14	2.50763e-13	3.67485	10.9862	9.40748	8.41368	15.2844	35.4046	55.5751	8.39858	9.13163	9.6607	40.6123	27.509	31.122
gdf9	1.8771	-1.67596	15.3336	9.01019e-05	0.000189646	3.67337	0	0.96607	2.76902	4.91232	7.02754	6.99123	1.8815	3.73941	1.91055	4.88339	9.26251	9.4484
prmt6	1.87543	5.66098	187.307	1.23053e-42	2.22257e-41	3.6691	602.598	335.131	341.023	1110.38	1471.73	2280.94	292.633	605.842	516.974	1691.79	1574.89	1348.85
ddit4	1.859	6.90092	145.788	1.44431e-33	1.87879e-32	3.62756	747.979	1722.62	1953.23	2861.81	2887.42	5068	616.568	998.184	1139.47	3781.26	2926.67	3097.17
ren	1.85881	-2.0006	11.1757	0.00082877	0.00153921	3.62709	1.04982	0.913163	2.89821	0.923006	1.96493	7.02754	0.998747	0	1.86971	10.508	6.10424	3.47344
cplx3a	1.85875	-1.50253	14.1257	0.000170988	0.000347316	3.62694	3.82109	2.4417	0	6.29893	14.6106	8.69463	0	3.92986	4.01574	3.99499	9.40748	2.80456
smcr8b	1.85756	-0.575216	22.6585	1.93499e-06	4.87652e-06	3.62393	2.80456	5.73164	17.0919	8.1047	18.8968	28.308	0	6.46104	2.94739	19.0747	14.9812	15.9927
cth1	1.85706	-2.09857	10.5369	0.00117015	0.00213191	3.62269	0	1.84601	0.982465	4.01574	7.98998	7.52599	2.80456	0	1.22085	2.31563	2.09964	1.82633
tnfsf14	1.85555	-2.25656	8.51213	0.00352787	0.0059837	3.6189	2.89821	1.84601	0	7.02754	0.998747	3.76299	0	0	1.22085	5.78907	2.09964	1.82633
gper1	1.85223	-0.311581	39.4247	3.40949e-10	1.2206e-09	3.61058	3.99499	2.82225	7.47883	21.9713	23.1961	32.4188	9.4484	5.47898	9.6607	23.9982	16.7019	18.0708
cln8	1.84972	0.350035	59.3883	1.29439e-14	6.47607e-14	3.60431	9.26251	15.7473	14.6106	27.05	35.9972	48.1408	7.02754	10.9862	9.40748	30.8502	31.524	42.7297
gprc6a	1.84545	0.361353	53.7535	2.27286e-13	1.04281e-12	3.59365	5.60912	7.64219	24.417	43.9969	39.8932	47.4845	11.5928	7.38405	12.772	38.1495	25.9674	26.341
bglap	1.83712	-1.67653	14.2776	0.000157734	0.000322061	3.57297	0	6.10424	0	3.14947	7.3053	4.83035	1.84601	0.982465	4.01574	7.98998	9.40748	5.60912
tmem186	1.82812	1.85308	71.9926	2.16006e-17	1.31819e-16	3.55075	43.4732	47.0733	46.1758	85.3344	95.8797	198.498	11.2182	24.8371	32.9629	97.2564	107.082	63.9214
otulina	1.82667	3.60555	228.206	1.46784e-51	3.55025e-50	3.54718	123.484	139.825	95.9563	272.977	402.17	722.742	94.9407	121.779	109.58	377.733	285.209	221.055
crfb12	1.82662	3.01721	191.815	1.2768e-43	2.37096e-42	3.54705	73.2872	88.8885	78.0821	158.925	224.489	351.604	65.9954	78.7367	67.5741	281.126	212.291	218.107
pkp2	1.82162	5.21944	398.781	1.01441e-88	7.31836e-87	3.53478	312.328	358.049	373.512	1053.59	1428.74	1801.49	237.422	394.157	308.284	1172.08	881.454	870.908
hsd17b2	1.81987	2.10398	148.239	4.20613e-34	5.5991e-33	3.5305	45.9424	37.6299	40.1987	108.901	162.373	207.249	38.8434	29.2212	39.6089	135.682	92.3517	101.397
gngt2b	1.81881	0.360656	30.6408	3.10499e-08	9.33355e-08	3.52789	11.2182	18.1502	23.1961	26.6297	29.395	44.745	2.89821	14.7681	1.96493	44.1731	32.9587	36.6892
hlfb	1.81581	1.04665	47.6145	5.18831e-12	2.14169e-11	3.52056	22.2196	11.9991	5.89479	45.177	62.9211	97.8378	26.1759	24.8371	19.5336	76.4157	50.3915	35.6134
si:dkey-211g8.6	1.81431	-1.93502	10.2384	0.00137546	0.00247721	3.51692	3.66255	4.63126	0	0.913163	4.83035	12.9221	0	1.00393	0.998747	2.82225	4.67427	2.86582
serpine3	1.81246	1.88533	106.873	4.74541e-25	4.38977e-24	3.51241	40.1574	19.9749	41.3929	85.0716	139.47	197.777	33.5766	34.6441	35.6134	108.2	81.2245	64.8427
si:ch73-52e5.2	1.81038	2.93357	102.367	4.61216e-24	4.11489e-23	3.50735	77.3772	81.7968	56.7329	115.48	206.375	363.242	46.1503	91.3692	91.358	262.671	194.735	185.101
irf10	1.809	1.61913	94.4717	2.48626e-22	2.01876e-21	3.504	21.9753	27.7875	29.395	62.0951	77.2856	121.837	39.2986	35.1377	25.9674	95.9563	84.1368	65.9139
tmtops3b	1.80767	-1.34512	16.0006	6.33239e-05	0.000135765	3.50077	2.73949	5.79642	2.76902	3.92986	6.0236	16.9787	0.940748	3.73941	0	9.76679	15.0516	7.34875
cldnd1a	1.80532	4.93634	177.705	1.53672e-40	2.60331e-39	3.49505	404.181	183.546	306.244	652.565	886.183	1538.03	218.726	341.492	240.257	979.156	916.857	764.157
pex12	1.80441	3.66849	172.066	2.61827e-39	4.21374e-38	3.49286	143.82	114.771	100.964	256.013	576.24	752.579	80.8363	149.759	106.268	381.201	291.792	242.952
eva1bb	1.8037	3.55813	203.537	3.53211e-46	7.25672e-45	3.49115	95.9563	113.117	110.812	314.979	345.029	522.811	81.2715	98.5391	123.683	423.442	337.322	282.645
camk1ga	1.80344	-1.86609	11.3443	0.000756813	0.00141184	3.49052	3.14947	2.73949	1.93214	1.84601	12.772	6.0236	0	1.8815	0	4.77637	2.4417	5.78907
fgl2a	1.80226	0.311302	30.5053	3.32954e-08	9.97988e-08	3.48766	10.6268	10.1531	10.8071	32.1259	16.9787	37.6299	9.34853	14.3291	10.9876	27.7875	64.0391	28.308
im:7136940	1.80162	-2.28383	8.36652	0.00382196	0.00644506	3.48611	0	1.00393	0.998747	0.940748	2.80456	3.82109	0	1.15781	3.14947	1.82633	5.79642	3.69202
cldn10b	1.7992	3.2772	118.145	1.61164e-27	1.65421e-26	3.48027	83.8948	80.9044	94.4202	128.962	373.58	554.593	90.2847	113.232	65.6928	357.203	249.546	213.838
gclm	1.7985	6.555	314.671	2.0979e-70	8.44068e-69	3.47857	1042.03	910.196	823.673	1809.45	2635.18	4441.72	722.833	1009.73	894.652	2761.56	2493.26	2629.71
cntf	1.79581	1.61755	111.487	4.62847e-26	4.46933e-25	3.47211	42.8391	34.6441	34.7002	71.4892	88.6086	142.457	15.059	27.9649	21.6372	93.4853	76.4219	64.705
zgc:171750	1.7945	-1.34927	14.8184	0.000118374	0.000245611	3.46895	1.84601	1.96493	10.0393	14.9812	9.40748	17.7622	0.955274	2.4417	0	3.14947	5.47898	1.93214
arid6	1.79249	0.783801	64.9945	7.51062e-16	4.12066e-15	3.46413	22.0866	15.98	14.1112	28.0456	44.8979	96.447	17.3672	17.847	8.21847	59.8963	42.4583	35.3687
cyp11c1	1.79245	1.24899	43.9039	3.44896e-11	1.34206e-10	3.46402	26.341	13.0879	15.2844	42.7297	75.2579	120.73	5.47898	41.541	25.8442	71.7199	70.2754	58.9261
si:dkey-11f12.2	1.79176	4.64219	301.407	1.62616e-67	6.07534e-66	3.46236	226.889	226.716	259.647	647.853	762.308	1154.92	250.088	239.359	227.378	774.788	537.189	595.374
tagapa	1.78919	1.37987	76.297	2.4405e-18	1.58405e-17	3.4562	18.6971	27.7029	42.7297	49.786	97.6334	131.495	13.525	23.9982	21.6142	84.3305	59.9248	42.3337
zgc:112052	1.78227	3.87515	191.865	1.24527e-43	2.31584e-42	3.43967	98.6216	161.334	135.682	408.705	513.01	649.186	78.0821	176.687	149.978	546.94	377.447	311.797
s1pr5b	1.77705	2.24902	116.433	3.82018e-27	3.86109e-26	3.42724	46.7427	29.6135	61.0424	170.199	150.125	204.548	38.6428	54.4573	40.2811	138.543	102.871	89.3711
zgc:175135	1.77509	-1.0126	18.45	1.7442e-05	3.97873e-05	3.42258	6.29893	3.65265	1.93214	2.76902	17.6844	23.0905	2.99624	5.64449	1.86971	7.64219	13.4293	12.736
mxtx1	1.76909	3.12761	91.4999	1.116e-21	8.7667e-21	3.40838	61.1819	104.336	139.374	224.002	221.869	437.451	37.6299	80.3974	67.8244	279.574	268.613	214.164
zgc:153343	1.76608	2.52916	98.5268	3.20652e-23	2.73447e-22	3.40128	45.8531	45.1714	41.6813	115.48	151.585	243.45	38.7662	97.264	80.3147	191.759	144.875	132.749
gem	1.76379	1.2752	84.6642	3.53594e-20	2.55978e-19	3.39588	36.9536	20.6965	22.4365	69.735	108.656	100.73	13.6477	18.2633	21.2535	62.7644	51.0882	52.2046
mpp5b	1.76228	-0.290035	27.1859	1.84797e-07	5.15044e-07	3.39233	3.86428	3.69202	5.89479	17.0669	6.99123	25.4002	5.60912	13.3738	12.2085	31.261	19.9466	29.2212
si:ch211-125e6.13	1.75686	-2.06995	10.1113	0.00147363	0.00264264	3.37962	1.91055	1.22085	2.31563	7.34875	3.65265	3.86428	0.923006	0	2.00787	4.99374	3.76299	1.86971
gstk4	1.75674	-2.09371	8.30933	0.0039442	0.00664139	3.37935	1.8815	1.86971	0	4.88339	4.63126	5.24911	0	2.89821	0.923006	0	9.03541	2.99624
jund	1.75669	1.12297	50.1792	1.40328e-12	6.03268e-12	3.37923	17.1949	36.6255	12.736	73.4875	80.3583	75.3535	21.2291	23.5792	16.0629	61.9223	27.2817	48.6124
fosl2	1.74713	3.73683	237.675	1.26406e-53	3.25826e-52	3.35691	137.423	138.515	172.14	353.133	407.331	478.497	87.9124	137.528	108.071	490.924	323.594	312.328
six9	1.74323	-1.46212	14.2104	0.000163463	0.000332785	3.34785	2.99624	1.8815	2.80456	2.86582	15.871	23.1563	0	2.73949	3.86428	4.61503	5.89479	3.0118
h2afx3	1.73643	1.4631	29.8906	4.57132e-08	1.35243e-07	3.3321	31.785	26.7477	31.7421	136.622	66.1388	47.4845	9.6607	42.4583	21.6142	91.358	39.9499	90.3118
yrdc	1.73623	4.69442	216.683	4.78584e-49	1.07088e-47	3.33163	363.813	245.457	293.95	595.382	729.383	1067.92	159.159	270.058	308.613	844.792	560.912	541.64
si:ch211-158d24.4	1.73355	1.34726	91.3496	1.20402e-21	9.42857e-21	3.32545	27.1107	26.7477	29.3004	55.5751	76.637	92.2294	18.3553	21.2291	22.5967	107.421	67.9148	46.0967
scn4bb	1.73295	-2.07145	9.06779	0.00260152	0.00450067	3.32406	1.8815	0	1.91055	4.88339	9.26251	2.09964	1.82633	0	1.84601	7.85972	3.0118	0.998747
m17	1.72988	-1.20189	17.8886	2.34218e-05	5.26811e-05	3.31701	0	2.94739	5.01967	1.99749	13.1705	13.0879	4.77637	4.88339	3.47344	15.7473	7.3053	8.69463
rap2b	1.72787	7.8112	390.055	8.05069e-87	5.46272e-85	3.31239	2356.04	1907.84	1980.02	5419.27	8924.4	10663.5	1912.78	2569.64	2091.54	6859.78	5109.8	5038.75
vmo1a	1.72515	-1.95738	10.1883	0.00141338	0.00254149	3.30614	4.77637	2.4417	0	5.24911	8.21847	10.6268	0	0.982465	1.00393	1.99749	0.940748	1.86971
adma	1.71728	3.39068	156.553	6.40812e-36	9.0894e-35	3.28816	104.704	114.633	140.398	230.405	433.576	491.282	76.3195	98.7616	89.4043	327.283	199.749	216.372
timp4.2	1.71642	-1.21589	19.6917	9.09965e-06	2.1403e-05	3.2862	4.63126	7.34875	3.65265	7.72856	12.9221	14.737	4.01574	0.998747	0	9.34853	6.68692	8.54594
aanat2	1.71543	0.911121	56.795	4.83705e-14	2.32464e-13	3.28394	14.0551	29.9624	15.052	48.6124	48.719	118.422	20.8407	16.7972	11.8711	61.8285	27.6902	33.4038
foxq1a	1.71092	2.75441	138.033	7.1674e-32	8.83815e-31	3.2737	49.1232	71.2793	66.9161	158.986	221.56	253.148	89.1219	86.836	67.1886	176.24	143.944	155.988
si:ch211-151h10.2	1.70842	1.98803	101.53	7.0379e-24	6.20849e-23	3.26802	37.3941	34.3899	51.2756	121.57	103.932	174.414	23.1857	39.6893	49.1232	129.508	100.873	70.5561
cdc42l2	1.70746	0.725977	50.9456	9.49621e-13	4.13622e-12	3.26586	18.1502	19.5336	20.8407	32.5445	52.0503	79.2177	11.0761	20.6318	9.03541	32.9587	39.5114	35.5244
dnttip2	1.70475	7.82657	386.754	4.2134e-86	2.78373e-84	3.25972	2146.91	2026.83	2381.33	5960.52	6852.41	8892.32	1624.92	3340.24	2832.01	7684.7	4921.95	4584
lpcat2	1.70149	4.00949	254.025	3.4438e-57	9.75846e-56	3.25238	175.78	145.816	169.208	442.292	567.694	727.107	132.278	174.414	135.25	536.266	371.372	328.286
tpbgl	1.69877	-1.26614	11.9949	0.000533462	0.00101648	3.24624	1.84601	1.96493	2.00787	9.98747	17.8742	4.67427	2.86582	10.9876	2.31563	9.4484	2.73949	10.6268
zgc:193690	1.69876	3.03697	157.492	3.99697e-36	5.70808e-35	3.24622	86.9413	62.0928	83.0177	193.355	215.214	297.691	65.6928	99.6846	86.4569	283.109	236.703	199.439
cldna	1.69867	3.79678	145.442	1.71913e-33	2.23167e-32	3.24602	165.469	118.454	201.44	313.768	401.032	604.514	80.1838	142.143	134.598	488.916	383.519	275.639
sesn3	1.69756	6.73748	151.855	6.81699e-35	9.27126e-34	3.24352	913.692	1732.79	1669.91	2622.81	2938.24	4314.02	858.256	977.195	840.907	3173.24	2644.13	1948.47
ier2b	1.69416	4.71535	132.648	1.07939e-30	1.27706e-29	3.23589	156.12	204.429	291.783	428.391	768.47	1125.93	278.228	309.207	339.933	918.6	715.103	622.775
wu:fc47e11	1.69031	4.11857	69.8587	6.3708e-17	3.77942e-16	3.22725	128.075	161.441	227.078	200.302	362.189	716.833	113.03	186.447	206.318	588.305	659.173	459.085
cry1aa	1.68828	5.20514	185.983	2.39481e-42	4.28235e-41	3.22272	299.956	513.977	414.497	1039.32	1392.57	1624.93	254.75	420.495	424.664	1182.52	592.672	639.44
mir1-2	1.68792	-2.09447	7.22045	0.00720777	0.0116943	3.22191	0.96607	0	4.91232	3.0118	3.99499	0.940748	0.934853	0.955274	0	10.4203	1.04982	6.39214
mir184	1.68237	-2.09835	9.04198	0.00263849	0.00456086	3.20955	2.4417	1.15781	1.04982	1.82633	0.96607	7.38405	0.982465	1.00393	1.99749	6.58524	3.73941	2.86582
gpr27	1.68085	2.47005	105.572	9.1493e-25	8.37718e-24	3.20616	69.4688	51.4413	65.7477	116.894	183.678	235.792	57.2242	40.9486	48.9189	191.645	93.6168	148.943
tm7sf2	1.67798	0.126608	33.3879	7.54912e-09	2.39909e-08	3.19979	14.7681	9.82465	13.0511	11.985	30.1039	51.4169	8.59746	8.54594	6.94688	39.8932	21.9159	20.2875
mhc1zba	1.67648	3.33754	151.098	9.97556e-35	1.3523e-33	3.19646	118.454	96.447	143.569	242.509	252.946	392.224	67.3794	92.3517	118.464	359.549	252.121	214.081
rag2	1.67335	1.81324	88.5923	4.85167e-21	3.69557e-20	3.18955	42.1652	27.9649	45.1559	119.661	102.214	192.894	24.3141	39.8932	31.0475	89.8445	61.8414	60.9128
spty2d1	1.67307	-1.86012	10.362	0.00128635	0.00232875	3.18892	3.99499	0	0	4.77637	6.10424	5.78907	1.04982	5.47898	0	4.61503	5.89479	6.0236
si:ch211-39i2.2	1.67295	3.28032	135.584	2.4598e-31	2.98049e-30	3.18867	124.335	105.08	104.993	223.458	347.491	371.657	71.4892	83.0705	95.2991	294.153	275.654	195.676
opn6b	1.66797	-0.249859	18.2664	1.92061e-05	4.36211e-05	3.17768	12.2297	0	7.64219	20.7544	28.9453	51.4413	1.82633	9.6607	11.0761	17.6844	12.0472	15.98
flvcr1	1.66345	3.17978	134.797	3.65771e-31	4.39801e-30	3.16772	86.7505	65.6928	83.0705	205.335	294.153	430.46	66.7931	126.205	92.6615	372.359	211.88	200.516
mylipb	1.66208	3.46608	163.491	1.95446e-37	2.92772e-36	3.16473	143.826	129.669	102.403	245.52	321.266	526.061	89.8872	87.4896	100.964	320.972	339.396	258.193
tmem37	1.65869	-1.3595	14.2012	0.000164267	0.000334258	3.1573	1.99749	1.8815	5.60912	8.59746	6.10424	16.2094	3.14947	2.73949	1.93214	11.9991	1.96493	10.0393
gpr55a	1.65495	-1.09608	13.7681	0.000206814	0.000415848	3.14912	2.76902	1.96493	14.0551	8.98872	10.3482	15.8925	1.91055	0	3.47344	9.4484	10.958	7.72856
zdhhc18b	1.65292	3.7553	172.733	1.87155e-39	3.01587e-38	3.1447	145.925	122.364	122.691	358.126	468.636	640.51	123.845	140.172	139.293	384.02	319.862	283.664
lrata	1.65234	0.209806	45.0039	1.96638e-11	7.79656e-11	3.14343	10.0448	14.4911	18.4601	26.5266	32.1259	53.9323	7.52599	5.60912	6.68692	39.0671	27.7875	23.0961
trnt1	1.64923	3.04951	111.314	5.04984e-26	4.87246e-25	3.13667	110.861	63.9709	118.726	209.205	284.458	429.549	50.3915	84.011	69.557	223.367	173.896	202.795
slbp2	1.64843	-2.03202	5.87815	0.0153299	0.0235569	3.13492	1.15781	1.04982	5.47898	0.96607	1.84601	11.7896	0	0	0.940748	9.34853	1.91055	0
si:ch73-160h15.3	1.64685	3.23129	167.241	2.96287e-38	4.56355e-37	3.1315	118.851	88.4304	103.769	211.115	367.475	540.699	80.8363	75.7925	90.8106	264.903	195.511	194.763
nanp	1.64674	1.17792	59.589	1.16888e-14	5.87389e-14	3.13125	33.4346	19.5336	26.6297	47.242	57.5293	103.369	11.0761	30.4564	19.0747	83.8948	49.8597	37.3941
cry5	1.64624	2.77693	88.0365	6.4258e-21	4.86215e-20	3.13016	47.0733	82.527	127.5	130.836	216.372	284.195	49.6742	69.5884	65.9954	258.256	136.061	144.911
zgc:171470	1.64372	-0.664262	17.6969	2.59051e-05	5.79347e-05	3.12471	6.58524	2.80456	5.73164	17.0919	13.8938	23.0961	0.913163	2.89821	11.9991	30.4564	10.0393	7.98998
arl13a	1.64328	-0.38611	24.5278	7.32463e-07	1.92115e-06	3.12376	10.9876	12.736	6.29893	10.958	17.3893	30.4592	4.91232	4.01574	6.99123	15.9927	26.1759	11.4633
larp6b	1.6432	-1.5041	11.9962	0.000533088	0.00101592	3.12358	1.00393	2.99624	6.58524	3.73941	13.3738	12.2085	2.31563	3.14947	0	3.86428	9.23006	3.92986
twnk	1.64267	5.63622	285.741	4.21319e-64	1.42941e-62	3.12244	547.233	513.01	502.37	1089.39	1707.98	2151.28	543.278	664.585	501.815	1530.46	939.986	928.544
cbr1	1.64204	2.73535	143.155	5.43695e-33	6.94303e-32	3.12107	61.3641	77.6868	73.9662	142.978	193.831	264.283	62.2439	83.8948	53.6227	228.104	125.141	198.998
nr1d4a	1.64096	0.235968	25.6469	4.09953e-07	1.09984e-06	3.11873	18.8968	8.21847	5.79642	21.2291	28.4915	78.3069	8.98872	7.52599	14.0228	37.2557	23.1961	15.0516
si:ch211-51a19.5	1.63768	-1.95385	9.31814	0.00226896	0.00395972	3.11165	0	0	1.04982	3.65265	4.83035	8.30705	1.96493	4.01574	2.99624	3.76299	5.60912	0.955274
notum1b	1.63577	4.50654	240.545	2.99202e-54	7.9238e-53	3.10753	192.853	267.368	277.985	604.32	891.517	1079.22	137.888	269.534	200.292	773.2	508.995	455.429
insb	1.63558	-1.55241	12.1737	0.000484675	0.000928591	3.10713	0.998747	6.58524	0	5.73164	7.32509	6.94688	2.09964	1.82633	2.89821	13.8451	3.92986	7.02754
sox4b	1.63532	6.83963	243.705	6.12188e-55	1.64557e-53	3.10655	1220.21	1071.87	1283.03	3210.97	4203.26	5196.85	921.839	1651.81	1206.44	3419.27	1882.03	2011.36
selenol	1.63303	-1.42106	14.299	0.000155946	0.000318618	3.10164	3.92986	2.00787	1.99749	4.70374	8.41368	9.55274	3.66255	0	6.29893	12.7843	8.69463	2.76902
ela3l	1.63113	-1.86213	10.152	0.00144148	0.00258905	3.09755	0	2.99624	1.8815	1.86971	9.55274	7.32509	2.31563	2.09964	1.82633	2.89821	4.61503	5.89479
chac2	1.62446	1.88683	84.654	3.55417e-20	2.5715e-19	3.08328	43.9505	38.2079	27.2954	75.7925	95.6409	132.913	54.0356	42.1652	33.9574	128.883	84.1368	78.3324
gpr132b	1.62051	-0.724817	25.2771	4.96564e-07	1.32231e-06	3.07484	4.67427	6.68692	6.10424	16.2094	15.7473	16.4369	7.72856	2.76902	3.92986	21.0826	14.9812	7.52599
bend3	1.61911	5.05651	360.829	1.85842e-80	1.02319e-78	3.07186	338.326	344.568	325.499	707.684	988.708	1499.2	378.605	393.683	312.302	1182.47	746.712	718.182
hexim1	1.61738	7.90533	238.935	6.71443e-54	1.74868e-52	3.06818	3064.33	3218.72	2290.71	5615.95	8434.76	9824.47	1765.49	3072.04	2735.57	6321.83	4883.67	4596.78
hbegfa	1.61484	5.139	191.179	1.75809e-43	3.24072e-42	3.06277	338.417	420.32	477.352	717.845	1181.05	1547.81	253.11	351.665	378.249	1329.21	770.034	708.384
pnrc1	1.61469	1.23148	47.4162	5.74074e-12	2.35964e-11	3.06245	18.9762	48.9189	20.5668	54.4506	92.7845	130.833	15.7473	10.958	24.1518	59.9954	45.1934	46.181
fscn2a	1.61133	-2.14858	7.91481	0.00490317	0.0081609	3.05534	0	2.09964	0.913163	0	4.61503	3.92986	0	3.99499	0.940748	4.67427	3.82109	6.10424
cx55.5	1.60964	-0.599803	18.7222	1.51211e-05	3.47711e-05	3.05176	4.77637	12.2085	5.78907	8.39858	23.7422	25.1178	10.1531	2.94739	1.00393	19.9749	10.3482	10.2834
socs3b	1.60901	5.30137	215.391	9.15611e-49	2.01998e-47	3.05042	418.122	449.969	500.963	813.979	1074.33	1741.63	277.985	522.523	435.338	1204.15	871.157	928.393
foxq1b	1.60377	3.299	134.348	4.58492e-31	5.5076e-30	3.03936	87.3423	123.845	138.29	215.951	376.378	632.399	91.4673	100.783	79.4452	250.212	151.373	192.563
si:ch211-217k17.10	1.60278	-0.601785	20.9232	4.78071e-06	1.1601e-05	3.03729	10.0393	9.98747	2.82225	17.7622	15.2844	39.0671	1.15781	8.39858	3.65265	13.525	5.53804	13.7545
si:dkeyp-50f7.2	1.59968	1.36511	37.8235	7.74445e-10	2.68776e-09	3.03076	25.1178	23.0751	43.2285	26.1023	81.8973	100.66	20.5668	25.7924	17.0919	143.569	67.1886	41.0923
bdnf	1.59411	2.6365	102.355	4.64232e-24	4.13885e-23	3.01909	59.9954	58.9479	106.417	188.763	158.986	231.844	48.719	67.1467	68.311	186.868	143.367	120.759
ier5	1.58953	-2.06762	6.38195	0.0115287	0.0180809	3.00951	0	6.94688	0	2.73949	0.96607	4.61503	0	2.00787	0.998747	1.8815	6.54397	6.68692
fblim1	1.58752	4.99451	210.599	1.01652e-47	2.19627e-46	3.00532	362.049	397.997	434.18	745.374	853.807	1471.32	215.06	441.127	288.129	981.768	712.147	636.635
tob1a	1.58669	7.07742	352.147	1.44394e-78	7.52107e-77	3.0036	1587.1	1880.29	1756.35	3261.82	4504.78	5763.25	1124.92	1611.31	1275.4	3686.79	2665.27	2462.7
si:ch211-239e6.4	1.58527	4.02128	117.525	2.20302e-27	2.25017e-26	3.00064	180.909	156.212	236.928	344.568	346.195	636.635	109.856	194.115	199.144	615.196	452.929	319.769
s1pr5a	1.58388	5.11118	237.34	1.49551e-53	3.83125e-52	2.99775	370.655	373.941	424.142	936.391	1066.35	1605.18	223.725	390.292	311.976	1176.99	915.588	698.124
zp3.1	1.58358	0.144177	34.7291	3.7893e-09	1.24034e-08	2.99712	10.508	17.0919	26.6297	26.2456	34.7002	45.4053	5.53804	5.89479	7.02754	20.9737	19.7557	24.3062
tyrobp	1.58116	-0.951758	19.0086	1.30132e-05	3.00949e-05	2.99211	1.96493	4.01574	7.98998	4.70374	9.34853	19.1055	3.66255	3.47344	7.34875	15.5238	10.6268	11.0761
lpar5b	1.57954	-2.25618	7.18371	0.00735684	0.0119116	2.98874	0.923006	0	1.00393	3.99499	2.82225	3.73941	0.955274	2.4417	2.31563	3.14947	2.73949	2.89821
dcun1d3	1.57855	5.85959	377.292	4.83693e-84	3.08213e-82	2.98671	731.288	817.417	651.939	1179.81	1830.7	2141.37	473.548	716.809	602.245	1812.82	1248.96	1241.86
zgc:136302	1.5768	0.735641	42.0878	8.72675e-11	3.28378e-10	2.98307	19.1764	14.4911	15.6911	20.6318	50.1967	72.9085	14.1112	17.7622	13.3738	76.9134	59.0485	24.1459
phlda1	1.57679	3.44284	104.755	1.38229e-24	1.25194e-23	2.98304	131.991	120.73	98.6216	325.566	256.596	310.459	92.3619	161.797	102.542	284.195	256.013	369.917
spdya	1.57434	0.23013	35.6064	2.41491e-09	8.04093e-09	2.97798	12.2085	16.2094	9.4484	21.9159	19.3214	47.9963	6.87725	16.0629	13.9825	46.0967	27.1107	17.1949
cmss1	1.57098	0.885921	54.2039	1.80723e-13	8.3528e-13	2.97106	28.1102	20.9737	16.9335	32.7199	63.0481	84.2385	10.4203	24.1459	14.6106	56.0321	47.9963	29.4739
trmt5	1.56769	5.20979	286.535	2.82824e-64	9.64753e-63	2.9643	515.198	470.072	434.626	772.536	1063.64	1442.66	280.002	448.759	414.48	1045.17	860.065	801.475
twistnb	1.56427	6.0026	209.603	1.67679e-47	3.60424e-46	2.95727	654.411	669.059	612.4	1638.94	1981.22	2575.52	451.844	1049.93	949.407	1888.63	1305.82	1322.55
npas4a	1.56183	-1.48561	11.621	0.000652129	0.00122768	2.95229	0.96607	0.923006	4.91232	2.00787	8.98872	9.40748	1.86971	4.77637	3.66255	11.5781	3.14947	10.958
pfkfb3	1.55916	4.7165	84.9033	3.13312e-20	2.27341e-19	2.94683	198.189	437.515	587.228	543.015	950.089	1221.81	182.587	200.292	204.353	836.277	600.247	466.611
si:dkey-188h10.3	1.5581	3.99637	36.549	1.48877e-09	5.03327e-09	2.94466	169.208	155.71	247.832	126.202	324.395	738.749	122.691	121.837	188.633	578.266	567.288	387.588
prkcha	1.55167	-0.310692	20.8282	5.0237e-06	1.21719e-05	2.93156	4.67427	4.77637	21.9753	17.3672	32.5445	31.0475	8.69463	1.84601	6.87725	21.0826	16.9787	8.46674
si:dkey-21e13.3	1.55104	-0.46804	12.9788	0.000315036	0.000619172	2.93027	2.89821	4.61503	18.6668	7.02754	25.9674	29.1632	1.86971	6.68692	7.32509	24.3141	5.24911	19.1764
rlbp1b	1.54898	1.34607	38.0096	7.0396e-10	2.45263e-09	2.92609	34.8077	22.4365	24.8371	50.0548	72.9423	116.53	20.0896	41.541	8.30705	90.3868	82.3226	42.9461
pde12	1.53952	5.25211	129.95	4.20295e-30	4.84478e-29	2.90698	474.405	267.173	312.241	937.123	1391.77	1880.29	354.84	510.458	490.764	1090.99	873.411	748.935
ccdc103	1.5385	3.05504	112.711	2.49605e-26	2.44216e-25	2.90492	90.3541	80.8985	89.3711	125.27	275.119	448.051	101.888	104.982	76.7057	290.787	159.68	181.756
parapinopsinb	1.53844	-1.75622	8.83529	0.00295461	0.00506891	2.90481	2.80456	2.86582	3.66255	9.26251	3.14947	5.47898	2.89821	0	0.982465	7.02754	9.98747	0.940748
rnaseh2b	1.53716	2.19828	86.4233	1.45262e-20	1.07962e-19	2.90223	60.236	46.9411	50.8004	77.5928	121.32	230.74	42.8391	54.5907	42.9187	129.453	135.682	97.264
eef2a.2	1.53112	-1.39737	12.5202	0.000402578	0.000778909	2.89011	5.24911	3.65265	2.89821	3.69202	17.6844	16.0629	1.99749	0.940748	2.80456	5.73164	6.10424	2.31563
mir21-2	1.52758	-1.2167	7.8829	0.00499044	0.00829523	2.88301	10.3482	0.934853	1.91055	3.66255	4.63126	23.0961	0	3.86428	3.69202	7.85972	15.059	6.99123
zgc:152857	1.52171	-1.32244	7.8708	0.00502395	0.00834231	2.87132	2.89821	6.46104	7.85972	4.01574	3.99499	17.8742	0.934853	0	2.4417	16.2094	11.548	0.913163
si:ch211-81a5.8	1.51852	-1.34174	14.9926	0.000107934	0.000225216	2.86498	1.84601	2.94739	1.00393	8.98872	7.52599	9.34853	2.86582	8.54594	4.63126	11.548	7.3053	5.79642
zgc:153981	1.51773	3.66529	169.81	8.13958e-39	1.2788e-37	2.8634	160.629	148.813	128.883	326.264	348.675	682.454	149.358	145.925	108.666	364.208	264.903	240.704
rnf139	1.5128	5.10625	118.076	1.66865e-27	1.71132e-26	2.85363	337.577	317.973	306.632	954.318	1610.3	1576.94	434.626	439.231	346.819	939.62	641.55	609.388
etf1b	1.51182	-2.11904	5.22678	0.0222416	0.0332024	2.85169	0.923006	0.982465	1.00393	9.98747	3.76299	0	0.955274	6.10424	0	5.24911	0.913163	2.89821
rmdn3	1.51113	-1.02177	7.4436	0.00636626	0.0104125	2.85032	9.26251	8.39858	7.3053	10.6268	12.9221	7.85972	2.00787	2.99624	0.940748	2.80456	3.82109	30.5212
plk3	1.50975	7.19076	344.46	6.81649e-77	3.34247e-75	2.84761	1481.68	1579.9	1703.25	3992.17	5099.01	5609.2	1321.35	1686.76	1298.67	4901.52	3489.67	3335.82
tmem30c	1.50964	0.790674	41.1689	1.39628e-10	5.1582e-10	2.84739	25.8442	10.8071	19.0747	42.9461	33.8669	49.5472	12.4186	23.1961	23.1563	58.79	52.0503	34.7785
cldnk	1.50475	1.20837	50.5064	1.18776e-12	5.12897e-12	2.83775	15.8925	24.8371	50.0548	43.9969	67.1886	89.49	10.6268	29.5362	23.5792	78.3069	58.9261	47.0374
zwi	1.50474	-1.23202	14.1431	0.000169421	0.0003443	2.83774	2.76902	7.85972	4.01574	6.99123	10.3482	13.0879	2.86582	3.66255	1.15781	15.7473	2.73949	7.72856
rdh10b	1.5047	5.19046	173.653	1.1787e-39	1.92659e-38	2.83766	462.741	468.837	390.51	684.865	982.531	1615.37	340.617	494.387	423.078	950.603	899.411	759.634
mir130c-1	1.50247	-2.14699	5.17167	0.0229582	0.0342151	2.83327	0.982465	2.00787	4.99374	0.940748	8.41368	1.91055	0	0	1.04982	0.913163	1.93214	6.46104
tatdn2	1.49953	1.33361	62.8246	2.2596e-15	1.1928e-14	2.8275	32.9587	30.1039	33.6547	44.8979	92.7845	133.149	24.1459	15.5238	22.2196	80.3015	51.0882	49.1928
rtn4rl2b	1.49906	0.572207	38.4273	5.6833e-10	1.99839e-09	2.82658	16.4369	10.6268	14.7681	33.4038	42.1652	73.9073	8.46674	23.3713	14.3291	43.9505	43.9969	22.0463
ugt5c3	1.49758	2.7714	51.4196	7.45884e-13	3.27954e-12	2.82369	68.2675	65.9173	75.2599	80.3974	127.051	369.917	38.2079	106.032	94.9689	239.585	175.371	194.528
snx19a	1.49427	-1.78123	9.67733	0.00186556	0.00329187	2.81721	0.913163	2.89821	4.61503	6.87725	5.01967	5.99248	0	2.80456	0.955274	10.9876	4.63126	3.14947
puraa	1.49239	3.89855	130.252	3.61006e-30	4.17669e-29	2.81356	159.927	132.749	163.352	468.806	661.112	699.181	126.016	224.128	130.144	401.828	295.157	266.665
ms4a17a.17	1.49223	1.67246	50.2003	1.38829e-12	5.97027e-12	2.81323	44.4392	37.8432	33.4038	39.1534	80.8985	135.468	23.3713	31.524	35.4046	149.358	86.0854	62.0951
il13ra1	1.4878	3.41824	133.723	6.28254e-31	7.51093e-30	2.80461	134.306	150.125	119.624	199.977	252.904	478.46	96.3777	116.853	105.364	332.808	261.745	283.237
zgc:92066	1.4873	8.78064	185.861	2.54528e-42	4.54493e-41	2.80363	4592.88	5188.4	5436.3	9759.76	11493.1	17519.1	3112.28	5795.37	6854.26	13325.4	10318.7	9520.62
edn2	1.48689	2.0128	48.1144	4.0207e-12	1.67236e-11	2.80285	32.4793	70.8092	77.5735	60.8897	90.4031	211.569	35.9972	38.3161	31.122	138.826	84.6674	83.2019
gpatch4	1.48548	5.9919	229.76	6.72643e-52	1.64274e-50	2.80011	720.688	648.873	631.725	1666.53	1767.78	2238.04	451.534	884.583	973.016	2529.82	1621.98	1143.28
zgc:110182	1.48296	2.98303	128.391	9.21908e-30	1.0492e-28	2.79521	68.3024	105.124	101.397	179.774	250.239	296.348	54.4506	107.435	121.57	253.007	185.372	137.182
zp3a.2	1.48087	1.93904	91.8742	9.23635e-22	7.29666e-21	2.79116	50.3915	47.4845	48.3035	96.9156	124.773	187.736	33.9574	32.9262	32.7199	107.946	68.3675	81.047
klhl18	1.48008	3.82054	173.164	1.50699e-39	2.4441e-38	2.78965	128.883	146.772	156.665	429.739	556.908	601.548	139.714	158.435	156.911	454.881	282.105	273.657
cel.1	1.47963	-0.98702	13.4784	0.000241324	0.000481077	2.78877	3.0118	2.99624	6.58524	11.2182	10.508	25.6378	3.47344	11.548	0.913163	7.72856	5.53804	12.772
kiss1rb	1.47959	0.870409	42.073	8.79276e-11	3.30763e-10	2.78869	24.3141	15.7473	17.3501	22.2196	59.0724	74.6673	24.0944	21.9724	15.052	62.6352	35.3451	45.1714
cyp11a1	1.47644	-1.77462	6.73404	0.00945902	0.0150512	2.78261	6.99123	0.940748	2.80456	12.4186	7.32509	2.31563	0	1.82633	0.96607	3.69202	2.94739	5.01967
si:ch211-199o1.2	1.47599	2.82444	92.8214	5.72324e-22	4.57022e-21	2.78175	72.4377	73.053	92.7427	120.914	194.528	348.365	44.9436	89.3711	87.8762	223.534	212.428	157.463
grpel2	1.4739	7.16421	309.686	2.55622e-69	1.00906e-67	2.77772	1472.02	1542.81	1726.94	3101.64	4132.19	6365.02	1241.79	1658.43	1456.79	5988.26	3777.95	3019.29
zgc:194879	1.47183	2.24058	82.1095	1.28754e-19	8.95431e-19	2.77373	43.1692	63.9198	51.7412	142.098	149.978	197.777	64.8376	56.6904	39.266	126.555	88.6086	91.3692
zgc:114123	1.46642	-1.6976	8.69017	0.00319931	0.00545814	2.76335	3.99499	0	2.80456	5.73164	10.9876	10.4203	6.29893	0	0.96607	2.76902	3.92986	6.0236
nme5	1.46545	3.33822	73.3912	1.0634e-17	6.6149e-17	2.76149	149.358	111.281	143.367	127.521	283.363	445.057	74.2911	112.858	101.601	361.788	208.25	297.887
crygm4	1.46066	-1.46998	10.0442	0.00152825	0.00273318	2.75235	0.923006	5.89479	1.00393	3.99499	8.46674	13.0879	3.82109	6.10424	1.15781	5.24911	3.65265	9.6607
fam46ba	1.46048	6.58521	269.702	1.31761e-60	3.99516e-59	2.752	1445.48	1284.02	1346.92	2455.49	2960.04	2994.23	899.938	1052.12	986.762	2877.75	1994.98	1857.05
si:busm1-105l16.2	1.45973	0.14506	30.8736	2.75387e-08	8.32595e-08	2.75057	13.4293	10.4203	18.8968	28.308	35.7446	46.1503	8.84218	9.03541	12.9837	15.052	20.5668	19.1055
oxt	1.45783	-2.10111	6.45086	0.0110899	0.0174603	2.74694	0.934853	3.82109	2.4417	0	3.14947	7.3053	0	0	1.96493	7.02754	3.99499	1.8815
slc25a44b	1.45698	4.47808	190.73	2.20323e-43	4.05531e-42	2.74533	285.209	230.879	237.932	441.446	611.486	765.645	182.457	354.046	289.453	851.406	504.979	476.273
ifit11	1.45639	1.13509	30.6935	3.02169e-08	9.09622e-08	2.7442	30.4448	31.0475	24.1518	35.0742	45.1934	65.2557	14.9812	15.9927	23.3713	52.5401	103.772	74.1001
badb	1.45555	-0.691261	17.4627	2.93004e-05	6.51449e-05	2.74262	3.73941	9.55274	6.10424	11.5781	10.4982	26.4817	3.86428	5.53804	6.87725	14.0551	18.9762	8.46674
b4galt7	1.45551	4.80362	181.044	2.86774e-41	4.94488e-40	2.74253	433.401	295.243	311.797	541.506	777.686	1122.38	281.967	363.424	337.577	899.355	613.264	525.401
tmem136a	1.45303	5.31993	223.891	1.28155e-50	3.01825e-49	2.73782	429.198	442.109	474.861	1043.69	1161.82	1359.28	396.439	510.315	562.698	1274.48	805.41	844.345
fam210ab	1.45136	4.92631	168.871	1.30517e-38	2.03274e-37	2.73465	346.819	369.202	422.46	597.341	797	1053.64	228.104	329.569	371.138	1265.49	835.658	645.606
fam43a	1.44868	5.42668	249.975	2.62966e-56	7.33558e-55	2.72958	494.38	533.404	508.56	844.462	1823.95	2294.79	399.982	465.713	439.562	1226.67	906.815	827.242
slc35e3	1.44843	1.09611	52.2028	5.00548e-13	2.22815e-12	2.72912	17.9774	18.815	29.9153	53.4953	72.0301	87.9939	27.2954	24.6554	18.3553	55.3804	40.2811	56.2203
zgc:109934	1.44765	4.48625	170.927	4.64206e-39	7.4043e-38	2.72763	257.677	264.35	330.003	688.752	1021.85	1311.8	183.719	251.12	176.791	503.961	365.477	327.283
si:dkey-177p2.6	1.44447	4.54078	206.64	7.42982e-47	1.55964e-45	2.72164	228.905	306.529	299.172	509.361	781.762	900.264	229.266	333.292	258.193	765.32	428.273	462.748
sp5l	1.44265	3.65485	139.984	2.68353e-32	3.36864e-31	2.71819	124.606	141.475	154.606	284.643	377.24	520.713	89.7957	192.894	209.564	375.836	273.036	235.721
bmp15	1.44165	-0.026363	26.0024	3.41001e-07	9.2274e-07	2.71632	7.34875	12.7843	16.4232	19.3831	17.6844	35.1377	8.98872	7.52599	6.54397	27.7029	37.8463	20.8407
si:ch211-248e11.2	1.44148	1.72733	42.5007	7.06583e-11	2.6813e-10	2.716	37.6767	51.6883	48.1408	67.2636	79.8998	110.068	26.1759	30.5688	28.0795	101.888	128.078	61.1819
rsrp1	1.43615	8.13837	73.1874	1.17905e-17	7.31976e-17	2.70598	3089.42	2541.87	2802.77	3845.67	8433.52	16215.6	2694.74	3860.42	3135.45	9552.51	7107.85	6216.2
gpr85	1.43341	-1.26506	11.7889	0.00059586	0.00112733	2.70084	3.0118	1.99749	9.40748	6.54397	10.508	20.7544	2.31563	3.14947	1.82633	13.525	3.69202	2.94739
zgc:198419	1.43279	5.50359	44.5216	2.5156e-11	9.89296e-11	2.69969	777.68	453.863	738.025	505.892	815.363	1542.34	338.95	409.605	531.333	2273.79	1234.01	939.034
rrs1	1.43027	7.25307	138.637	5.28903e-32	6.56059e-31	2.69498	1808.73	1874.91	1370.49	3748.49	6133.54	7190.02	1071.87	2085.66	1989.14	3848.01	3539.82	2878.28
fgf21	1.42847	-1.93332	7.37408	0.00661707	0.0107917	2.69161	1.99749	0	1.86971	2.86582	6.10424	12.736	4.19929	2.73949	0	4.61503	3.92986	1.00393
cx52.9	1.42816	1.38304	47.4463	5.65311e-12	2.32667e-11	2.69103	19.6319	30.5688	25.6378	77.5735	88.1851	98.6216	28.9821	44.3043	23.5792	86.3383	39.9499	46.0967
nr1d1	1.42812	-0.800945	13.7226	0.000211889	0.000425166	2.69095	3.82109	4.88339	4.63126	7.34875	17.3501	31.8803	3.69202	6.87725	9.03541	13.9825	5.64449	5.60912
smcr8a	1.42726	4.62028	213.785	2.05137e-48	4.48622e-47	2.68935	239.891	291.674	357.272	755.705	951.723	931.192	203.635	265.669	248.289	824.288	497.951	492.382
btg3	1.42313	4.23306	88.6744	4.6546e-21	3.54762e-20	2.68167	185.767	269.054	263.629	310.464	889.998	1033.93	118.63	250.207	182.587	447.658	389.056	402.578
erap1b	1.41757	2.1369	67.1929	2.46194e-16	1.39588e-15	2.67135	46.181	49.9374	56.4449	69.1791	129.917	258.82	56.7329	43.0427	49.3108	117.861	103.377	84.492
rnf150	1.41311	1.72541	67.2796	2.35602e-16	1.33824e-15	2.6631	28.9821	35.0742	47.1583	103.405	114.856	125.12	30.8502	42.9873	37.8463	116.939	53.5409	47.4845
socs5a	1.4105	5.82356	149.074	2.76241e-34	3.70475e-33	2.65829	627.459	622.219	622.775	1604.21	1951.62	2687.09	745.632	801.014	537.853	1574.69	1007	926.464
zdhhc16a	1.40763	4.15999	171.148	4.15429e-39	6.64316e-38	2.65302	172.948	209.205	328.408	497.86	564.804	737.836	151.673	209.522	193.546	509.999	355.554	363.129
si:dkey-12e7.1	1.40685	0.570324	37.0116	1.17427e-09	4.00668e-09	2.65157	18.1502	25.6378	27.7875	25.1957	59.3556	52.1678	10.1531	11.7896	12.0472	45.9424	26.341	21.5016
rpp38	1.40628	5.00345	150.629	1.26347e-34	1.70542e-33	2.65052	426.076	426.076	348.541	697.656	869.463	1270.98	274.108	419.644	498.375	872.074	685.247	648.631
slc1a2a	1.40607	-1.83732	6.51781	0.0106799	0.0168487	2.65014	0	0.982465	6.0236	8.98872	3.76299	2.80456	0.955274	0	5.78907	5.24911	5.47898	3.86428
amotl2b	1.40543	6.73383	181.798	1.96315e-41	3.4085e-40	2.64896	1006.86	2004.63	1706.62	2154.23	3085.58	4581.1	807.63	1297.84	1161.55	3425.7	2125.15	2123.05
cbx7a	1.40464	2.49773	39.6777	2.99524e-10	1.0792e-09	2.64751	114.633	112.318	54.4173	122.829	114.145	267.601	31.3822	48.1408	58.2282	191.759	118.534	104.704
slc22a4	1.40446	-1.29557	12.3563	0.000439508	0.000846059	2.64718	4.77637	2.4417	3.47344	5.24911	10.0448	9.6607	3.69202	5.89479	2.00787	6.99123	12.2297	6.54397
zgc:112023	1.40249	-0.665376	14.2912	0.000156595	0.00031984	2.64358	5.78907	11.548	11.8711	7.72856	11.0761	29.4739	3.0118	4.99374	1.8815	11.2182	14.3291	17.0919
pdp2	1.40172	1.06023	48.7662	2.88371e-12	1.21149e-11	2.64215	24.9212	26.5266	22.0866	62.9211	45.1559	83.2019	21.9713	29.3004	20.8407	57.7402	37.4397	41.541
lgalsla	1.40109	2.92644	86.0049	1.79494e-20	1.32696e-19	2.64102	103.405	106.866	76.2006	174.818	206.339	379.684	85.6782	125.979	43.8318	240.551	148.604	149.335
arpc5b	1.40019	6.98705	236.156	2.70922e-53	6.85662e-52	2.63936	1335.04	1485.82	1623.57	2851.11	3709.54	5915.58	1124.19	1335.91	1443.42	4916.36	3366.92	2349.5
ankrd37	1.39939	1.99352	17.6884	2.60207e-05	5.81723e-05	2.63791	20.9964	132.409	117.861	176.294	171.931	199.783	3.99499	11.289	13.0879	24.8371	28.0795	40.5235
morn4	1.39911	2.98439	99.4921	1.96943e-23	1.70498e-22	2.63738	78.3069	94.881	85.6081	187.905	256.013	328.408	112.308	113.381	73.9662	296.584	143.066	129.685
zgc:55621	1.39676	-1.01092	14.4173	0.000146451	0.000299804	2.63309	3.69202	9.82465	8.03147	10.9862	8.46674	15.8925	0	3.66255	4.63126	12.5979	8.21847	9.6607
letmd1	1.39663	-1.5493	9.43234	0.00213192	0.00373509	2.63286	5.01967	1.99749	2.82225	4.67427	6.68692	3.66255	2.31563	1.04982	3.65265	11.5928	10.1531	3.92986
zgc:162239	1.39524	-0.529663	20.2961	6.63365e-06	1.58463e-05	2.63031	3.73941	7.64219	8.54594	9.26251	15.7473	10.958	8.69463	5.53804	7.85972	23.0905	24.9687	16.9335
guca1c	1.39454	-1.46633	10.2255	0.00138514	0.00249285	2.62905	0.940748	2.80456	0.955274	4.88339	13.8938	4.19929	4.56581	4.83035	3.69202	11.7896	9.03541	3.99499
parietopsin	1.39434	-1.5102	7.98841	0.00470778	0.0078513	2.62868	2.89821	1.84601	2.94739	5.01967	4.99374	0.940748	6.54397	0.955274	1.22085	17.3672	12.5979	5.47898
matn1	1.39434	-1.14935	14.9015	0.000113273	0.000235728	2.62868	5.64449	2.80456	6.68692	13.4293	16.2094	13.6477	2.73949	2.89821	2.76902	11.7896	6.0236	4.99374
mettl9	1.39185	5.03167	193.468	5.56518e-44	1.05052e-42	2.62415	424.128	324.173	349.717	690.408	947.096	1416.55	290.635	457.204	384.225	932.347	964.47	719.002
lipt2	1.39182	2.70755	107.569	3.34085e-25	3.11237e-24	2.62409	75.6498	73.2872	92.8835	136.409	211.277	253.148	79.3551	106.519	60.8897	197.243	111.098	123.683
zgc:165502	1.39107	0.333444	29.6657	5.13357e-08	1.51201e-07	2.62273	13.7545	7.02754	13.9825	35.7484	37.3941	34.3899	19.5336	19.6828	15.7473	39.266	17.3893	21.2291
spra	1.38761	5.00716	243.417	7.07458e-55	1.89008e-53	2.61645	395.55	379.524	346.195	640.374	953.363	1555.36	399.446	428.327	331.478	1053.02	667.333	631.725
ago3b	1.38746	3.76991	59.5851	1.17117e-14	5.88303e-14	2.61617	247.832	151.674	109.181	380.789	390.292	325.821	171.931	216.85	125.842	399.818	310.371	268.432
cremb	1.38575	-2.02387	6.27581	0.0122398	0.0190935	2.61309	0.923006	0	3.0118	2.99624	9.40748	5.60912	3.82109	0	2.31563	3.14947	1.82633	1.93214
slc35b4	1.38325	5.98132	220.621	6.6201e-50	1.51923e-48	2.60855	836.708	654.738	820.194	1267.29	1698.68	2872.26	577.276	763.888	675.899	1788.27	1881.33	1463.48
ccdc96	1.38272	2.80367	112.384	2.94457e-26	2.86758e-25	2.6076	78.3324	106.214	134.306	179.52	190.851	304.312	48.9193	73.6849	82.3226	186.766	147.698	123.401
kcnh4a	1.38037	-0.217934	13.8954	0.000193275	0.000390249	2.60335	3.76299	10.2834	7.64219	23.1961	52.1016	15.7473	9.13163	6.76249	12.9221	29.4739	10.0393	11.985
zgc:136439	1.37199	4.50224	206.747	7.03931e-47	1.48263e-45	2.58827	296.628	283.165	272.977	510.116	964.47	1046.66	195.267	296.778	215.434	691.331	442.109	410.609
stk36	1.37176	4.32386	180.327	4.11081e-41	7.04959e-40	2.58786	284.458	302.189	307.598	396.313	550.66	822.398	192.563	254.999	191.759	595.494	415.075	384.02
zgc:111976	1.36997	-1.53437	9.27821	0.00231896	0.00404249	2.58464	0.934853	5.73164	2.4417	10.4203	7.34875	6.39214	1.93214	6.46104	0	6.0236	6.99123	5.64449
nr4a2b	1.36806	2.75581	81.1992	2.0407e-19	1.40443e-18	2.58122	77.3029	69.9123	84.6674	108.443	221.623	380.905	93.7829	88.1851	66.6609	202.875	119.991	138.528
slc25a38b	1.36797	3.97604	123.909	8.82112e-29	9.59545e-28	2.58107	206.965	171.078	141.381	485.898	537.226	676.085	145.193	179.689	199.369	499.092	327.283	297.627
zgc:113424	1.36733	-2.12915	5.28276	0.0215376	0.0322319	2.57993	1.91055	1.22085	3.47344	3.14947	0.913163	11.5928	0	2.94739	0	3.99499	0.940748	1.86971
rpusd2	1.36686	4.40919	102.921	3.48754e-24	3.12708e-23	2.57908	234.706	181.564	193.515	499.608	798.435	1015.4	209.964	338.783	313.007	584.263	464.706	386.515
tk1	1.36677	6.42765	253.126	5.40595e-57	1.5284e-55	2.57893	1096.58	939.034	1314.85	2167.43	2819.82	3315.69	826.956	979.309	955.938	2716.65	1937.57	1565.41
rdh14b	1.36606	4.79736	155.815	9.29126e-36	1.30901e-34	2.57765	318.785	308.553	488.339	712.056	715.979	1048.31	242.484	323.975	314.389	784.073	721.095	599.257
zglp1	1.36503	-0.521407	17.7966	2.45822e-05	5.51234e-05	2.57582	3.73941	6.68692	10.9876	3.47344	17.847	17.3501	4.83035	6.46104	10.8071	24.0944	20.9737	16.9335
rpp14	1.36454	4.62804	146.46	1.03008e-33	1.34553e-32	2.57493	310.216	225.717	316.091	449.664	662.005	1294.1	287.138	369.537	265.73	805.702	589.801	444.074
polr2m	1.36123	0.109914	14.741	0.000123335	0.000255231	2.56903	5.64449	13.0879	12.4186	25.6378	40.5235	56.6904	0.913163	26.0839	9.23006	33.4038	12.0472	14.9812
chst3a	1.36113	2.34454	59.7246	1.09103e-14	5.50469e-14	2.56886	62.8778	78.3069	70.911	113.831	136.489	188.189	78.1343	54.4173	37.7936	133.322	89.8445	119.991
ssna1	1.35951	3.67804	137.443	9.64524e-32	1.18239e-30	2.56598	142.559	165.792	168.394	255.215	286.582	610.424	136.622	175.32	129.669	426.037	319.36	255.441
pdxp	1.35805	3.4831	85.0205	2.95294e-20	2.14889e-19	2.56339	87.6636	120.759	130.144	268.213	397.558	318.6	138.29	155.186	117.499	417.53	247.772	289.751
hsdl1	1.35787	2.70716	73.1845	1.18082e-17	7.32716e-17	2.56307	81.8861	62.0951	104.336	125.529	154.247	315.235	53.9323	73.3784	74.7883	235.953	151.385	144.727
si:dkey-167i21.2	1.35738	-1.40699	10.2214	0.00138821	0.00249802	2.5622	3.66255	3.47344	4.19929	12.7843	7.72856	9.23006	0.982465	5.01967	3.99499	9.40748	2.80456	2.86582
slc26a4	1.35629	-1.23525	11.1376	0.000845949	0.00156926	2.56026	0.982465	4.01574	3.99499	10.3482	6.54397	7.64219	4.88339	3.47344	8.39858	9.13163	13.525	4.61503
il21r.1	1.35628	2.11976	51.9885	5.58261e-13	2.47948e-12	2.56025	54.4506	47.6131	93.7829	78.7367	91.3163	185.485	34.1512	48.1408	46.181	134.831	106.305	94.4202
gpr157	1.35476	-0.263606	14.7794	0.000120848	0.000250372	2.55754	10.958	11.5928	15.6911	24.5616	16.0629	23.9699	3.76299	2.80456	7.64219	24.417	32.4188	9.4484
mcat	1.35397	3.81444	115.522	6.04984e-27	6.07064e-26	2.55614	177.154	168.096	138.451	349.757	382.499	552.307	91.2526	211.277	168.128	512.756	368.185	311.797
dolk	1.35303	2.23519	60.3879	7.78911e-15	3.97951e-14	2.55447	53.2594	67.1886	63.0082	120.759	148.604	144.422	55.2164	60.9236	36.6892	175.752	69.735	104.993
kcnk1b	1.35004	0.415381	32.9408	9.50085e-09	2.99583e-08	2.5492	12.772	10.0393	24.9687	35.7484	40.1987	41.0768	19.5336	13.8938	14.6975	32.8739	24.1518	22.1521
cldni	1.34886	-1.77845	7.70987	0.00549196	0.00905802	2.54711	3.99499	1.8815	3.73941	2.86582	3.66255	10.4203	2.09964	1.82633	0	4.61503	4.91232	8.03147
abl2	1.34794	5.4001	192.269	1.0163e-43	1.89283e-42	2.54548	451.844	654.375	611.326	1020.43	1085.75	1629.76	395.047	633.69	437.715	1229.46	828.799	940.462
eps8l3b	1.34775	1.90097	49.0636	2.47797e-12	1.04628e-11	2.54515	44.4392	38.7662	55.018	52.2046	119.85	163.69	35.5244	42.9873	45.1714	147.042	62.9893	82.1847
chs1	1.3473	1.42694	50.4473	1.2241e-12	5.28047e-12	2.54436	47.6131	37.05	25.1957	74.8794	84.0481	102.454	30.4564	27.1062	32.9587	71.4969	39.2638	42.032
gsto1	1.34044	0.0884508	23.0269	1.59752e-06	4.06026e-06	2.53229	20.8407	16.7972	11.8711	13.525	23.0751	51.0882	9.03541	8.98872	5.64449	28.9804	23.8818	21.9753
gcnt4a	1.33777	2.59046	65.8244	4.92935e-16	2.73434e-15	2.5276	85.0142	56.3034	84.492	103.405	145.817	247.417	40.1987	67.8244	102.551	228.089	160.623	122.364
bdkrb1	1.33752	-1.91081	7.12597	0.00759754	0.0122775	2.52716	0.96607	3.69202	0.982465	1.00393	6.99123	7.52599	1.86971	1.91055	2.4417	8.1047	4.19929	1.82633
sco2	1.33701	4.05373	165.506	7.09265e-38	1.07789e-36	2.52628	205.765	172.588	195.146	355.357	524.636	700.746	156.803	229.543	200.059	457.576	443.168	362.396
si:dkeyp-92c9.2	1.33618	1.55519	37.0675	1.14113e-09	3.8989e-09	2.52482	28.4915	36.1416	17.9774	79.0229	99.0944	77.3772	52.4965	45.1547	45.1423	83.0978	52.1678	51.6883
zgc:194125	1.33532	2.86756	83.5955	6.07122e-20	4.31796e-19	2.52331	101.397	79.8998	113.831	183.231	235.953	366.255	46.3126	109.181	78.532	231.857	119.991	111.019
cnot7	1.33529	1.17783	33.8343	6.001e-09	1.92317e-08	2.52327	16.7972	36.5265	31.8803	47.0733	65.8251	92.3619	33.9574	22.578	10.2834	65.9139	57.3799	47.4704
tm4sf5	1.33471	-0.955053	14.7434	0.000123179	0.00025495	2.52224	3.65265	6.76249	4.61503	12.772	17.0669	21.9724	2.82225	3.73941	6.68692	7.32509	10.4203	5.24911
ifnphi3	1.33307	-1.18167	7.57849	0.0059069	0.00970414	2.51939	7.64219	10.9876	3.47344	3.14947	5.47898	8.69463	0.923006	0.982465	3.0118	13.9825	13.1705	11.2182
zgpat	1.33294	6.17321	229.012	9.79277e-52	2.38234e-50	2.51915	899.868	1007.2	1224.97	1744.8	1915.82	2540.76	550.112	942.184	886.474	2187.26	1596.45	1463.98
insm1b	1.33237	7.34836	127.95	1.15095e-29	1.30396e-28	2.51817	1995.57	2364.78	2639.82	3780.41	5915.47	7134.43	1758.33	1975.74	1475.78	4857.91	2546.61	2716.68
fibinb	1.33153	0.619693	25.574	4.25746e-07	1.14148e-06	2.51669	23.1961	35.8922	20.9964	31.9607	65.6928	36.9202	13.7545	16.0629	7.98998	30.1039	39.2638	21.9713
chst12a	1.33014	2.44042	72.5188	1.65447e-17	1.01807e-16	2.51427	51.1371	61.8285	87.6856	127.72	183.72	202.746	60.2079	43.9381	60.1822	218.532	114.624	109.181
rev1	1.32983	1.53828	58.6088	1.92358e-14	9.50284e-14	2.51373	56.159	32.4188	48.2918	62.0951	75.3535	113.53	19.6493	41.1613	26.9662	87.4896	58.8957	47.7637
zgc:113119	1.32979	4.16598	130.265	3.58564e-30	4.15226e-29	2.51365	225.774	275.053	220.985	296.584	456.888	663.164	174.685	209.737	200.379	641.309	405.991	479.793
etfbkmt	1.32851	0.300423	26.9494	2.08854e-07	5.78369e-07	2.51143	9.98747	13.1705	16.8274	24.8371	50.0548	61.3641	17.847	11.8711	10.6268	18.4601	26.5266	25.0984
nufip1	1.32777	5.6986	121.552	2.89257e-28	3.06159e-27	2.51014	563.421	546.796	450.427	921.552	1444.66	2270.15	450.618	757.231	792.877	2097.42	1324.54	1187.35
alp3	1.32604	-0.0612729	26.0276	3.36563e-07	9.11713e-07	2.50714	7.85972	9.03541	10.9862	17.8742	27.1107	35.3451	19.5336	10.4203	10.4982	23.7422	19.3214	13.8451
zgc:174263	1.32461	5.75792	236.815	1.94658e-53	4.95648e-52	2.50465	770.355	746.79	805.213	1066.57	1692.55	1617.11	506.952	770.017	620.222	1779.9	1075.08	1130.09
mir454a	1.32367	-0.980038	4.69611	0.030231	0.0441421	2.50302	8.84218	8.03147	2.99624	0.940748	5.60912	14.3291	0	0	9.4484	15.5238	9.6607	19.3831
rtn4rl2a	1.32246	-2.00289	6.23266	0.0125415	0.0195303	2.50092	0	0.913163	1.93214	1.84601	2.94739	8.03147	1.99749	2.82225	2.80456	8.59746	3.66255	1.15781
zgc:174710	1.32108	-0.669094	14.1299	0.000170612	0.000346608	2.49854	10.3482	10.2834	3.82109	12.2085	34.7344	22.0463	1.82633	5.79642	4.61503	15.7194	5.01967	8.98872
tmem53	1.32081	3.74128	112.244	3.15946e-26	3.07209e-25	2.49807	216.09	175.988	213.114	252.946	389.326	589.801	96.2816	187.736	164.793	352.781	289.804	230.221
bcl6ab	1.32068	5.6139	184.05	6.3266e-42	1.11542e-40	2.49784	506.805	610.556	571.341	1277.2	1618.34	2115.35	412.989	714.228	547.372	1598.09	1161.29	902.847
prph2a	1.3197	-0.980256	11.0988	0.000863833	0.00160007	2.49614	5.53804	0	11.0433	5.99248	11.289	20.5668	3.82109	8.54594	2.31563	13.6477	10.0448	5.79642
cplx4a	1.31924	-0.844361	16.4639	4.95853e-05	0.000107489	2.49535	9.26251	7.34875	8.21847	15.4571	11.9991	20.6318	4.01574	2.99624	2.82225	13.0879	7.64219	7.32509
cry1bb	1.3174	6.14926	157.381	4.22622e-36	6.02176e-35	2.49216	965.836	666.609	750.636	1414.04	1972.79	3144.32	733.08	1021.65	875.957	1982.19	1852.03	1748.3
fzd2	1.31663	7.30229	255.487	1.65264e-57	4.73643e-56	2.49083	1880.2	1793.99	1903.24	3688.17	5394.14	6492.86	1401.72	2054.81	1796.87	5755.08	3828.89	2933.2
lft2	1.31644	2.85334	64.3024	1.06715e-15	5.77659e-15	2.4905	83.2019	89.7957	113.539	186.408	257.206	308.649	34.7785	95.0696	112.001	187.736	156.803	114.771
pycr3	1.31581	3.28198	114.51	1.00742e-26	1.00128e-25	2.48943	112.858	131.705	104.704	213.981	338.175	350.818	97.6334	136.061	99.5052	302.746	199.44	242.952
trub2	1.31498	4.98277	168.345	1.70075e-38	2.639e-37	2.488	333.743	394.528	550.603	720.16	999.431	1308.56	279.194	404.277	369.407	880.45	727.088	616.19
zp3a.1	1.31452	-0.244469	21.2487	4.03394e-06	9.83263e-06	2.48719	11.5781	9.4484	13.6974	27.05	24.9212	22.5967	3.0118	8.98872	9.40748	16.8274	13.3738	18.3127
adipor1a	1.31448	0.613759	27.624	1.47342e-07	4.15636e-07	2.48713	19.3214	13.8451	31.4389	44.1731	31.9599	63.9709	10.2834	8.59746	24.417	53.2594	29.395	21.9159
mid1ip1b	1.3144	4.2373	115.329	6.66706e-27	6.67929e-26	2.487	205.83	220.072	311.22	535.328	527.76	583.348	175.77	274.691	252.403	485.018	436.492	370.005
lrrc8db	1.3124	1.59352	57.3905	3.57322e-14	1.73128e-13	2.48354	46.9411	47.9782	34.5896	53.4953	129.41	131.991	28.3452	27.3949	25.1178	84.9165	67.7901	54.2124
tefm	1.3112	-1.55173	9.56185	0.00198662	0.0034942	2.48148	3.69202	3.92986	0	5.99248	7.52599	6.54397	2.86582	6.10424	2.31563	8.39858	4.56581	6.76249
rgs9bp	1.31004	-1.53041	5.93717	0.0148248	0.0228338	2.47948	2.99624	2.82225	0.934853	5.73164	8.54594	10.4203	10.4982	0	0.96607	4.61503	11.7896	3.0118
rilpl2	1.31	0.636444	19.5889	9.60272e-06	2.25356e-05	2.47942	29.395	9.13163	5.79642	26.7672	48.1408	68.2675	18.9762	15.052	26.1759	35.3451	41.5088	33.5766
slc5a5	1.30819	-0.660665	11.6844	0.000630249	0.00118863	2.4763	3.99499	14.1112	5.60912	9.55274	10.9876	40.5235	1.04982	6.39214	6.76249	12.9221	11.7896	11.0433
dph2	1.30476	4.82981	175.033	5.88801e-40	9.75094e-39	2.47043	343.091	324.793	407.763	841.731	810.463	1020.92	242.484	377.509	387.091	880.45	634.204	515.53
szrd1	1.30334	3.17467	47.4897	5.52946e-12	2.27802e-11	2.46799	199.652	390.671	233.878	390.534	494.021	540.999	3.69202	6.87725	8.03147	22.9712	15.052	27.1107
fam46c	1.30296	3.7121	76.2137	2.5457e-18	1.64722e-17	2.46735	145.925	158.89	206.739	302.746	442.109	364.428	141.822	149.579	128.075	393.573	266.145	395.972
myog	1.30188	6.1755	101.851	5.98734e-24	5.30784e-23	2.4655	757.302	1007.77	1089.97	1671.34	2129.22	2902.76	432.839	954.477	839.935	2285.21	2091.19	1443.19
mtfr1	1.29764	4.97494	184.805	4.32856e-42	7.67463e-41	2.45826	348.775	417.637	478.4	636.887	830.15	1158.75	334.512	478.177	414.68	847.415	695.57	657.18
adrb2b	1.29524	-0.404957	16.1726	5.78245e-05	0.000124506	2.45417	12.772	3.0118	8.98872	5.64449	23.3713	22.9266	6.10424	10.4203	10.4982	22.8291	14.4911	14.7681
sox7	1.29492	4.90249	142.932	6.0812e-33	7.75786e-32	2.45363	360.548	334.906	361.788	612.33	1335.61	1570	340.142	388.094	333.294	803.015	605.198	478.877
nrn1b	1.29469	-0.845009	13.1616	0.000285741	0.000564512	2.45325	8.46674	5.60912	2.86582	12.2085	10.4203	25.1957	3.65265	5.79642	5.53804	18.6668	5.01967	10.9862
prr5a	1.29447	0.803497	32.0789	1.48034e-08	4.58719e-08	2.45287	31.7421	21.9985	16.7972	25.5686	52.1678	54.4573	22.5967	23.0905	15.98	48.9189	28.0456	48.719
pde6gb	1.29379	2.45731	67.2823	2.35286e-16	1.33705e-15	2.45171	86.836	71.3879	67.5741	84.0481	145.835	254.458	54.2124	74.906	52.6819	185.101	116.543	113.539
mob1bb	1.29115	4.4093	126.63	2.23878e-29	2.49143e-28	2.44723	278.203	249.293	302.38	396.893	498.11	867.399	165.792	296.336	234.648	649.586	693.442	500.176
zfand2a	1.29048	5.41715	250.432	2.09038e-56	5.84421e-55	2.4461	499.959	586.265	585.146	921.765	1194.09	2081.55	490.913	586.851	441.058	1262.65	842.704	857.692
adrb1	1.289	-0.605947	16.7054	4.36561e-05	9.52737e-05	2.44359	8.69463	7.38405	10.8071	11.0433	16.9787	31.0447	2.80456	6.68692	4.88339	16.2094	7.34875	11.8711
abcf2a	1.28768	7.96249	116.232	4.22818e-27	4.27002e-26	2.44136	3818.21	2328.35	2099.68	5110.71	8495.88	10309.2	2584.66	3658.13	3313.62	7462.5	5827.98	5326.87
tipin	1.28666	0.462391	32.5485	1.16252e-08	3.641e-08	2.43963	9.23006	15.7194	16.0629	19.9749	30.1039	43.0032	13.3738	17.0919	30.1032	57.7402	31.0475	26.0839
rbm45	1.2862	-0.561739	12.7923	0.000348043	0.00067968	2.43884	1.82633	7.72856	8.30705	14.737	13.0511	10.9862	5.64449	11.2182	7.64219	14.6502	20.8407	26.2456
zgc:114104	1.28424	4.69866	158.639	2.24446e-36	3.22735e-35	2.43554	313.822	368.424	301.18	558.3	627.479	820.801	215.892	412.647	398.288	939.591	579.858	555.49
zgc:162971	1.28139	3.40122	98.9077	2.64547e-23	2.26835e-22	2.43073	136.535	146.816	171.216	208.472	355.362	473.689	109.992	120.73	105.927	291.753	177.217	243.651
b2ml	1.27526	4.92374	162.332	3.50029e-37	5.18762e-36	2.42043	393.573	372.903	347.05	603.233	870.411	1082.64	303.862	318.785	370.646	1258.69	808.154	687.633
zgc:172170	1.27505	-1.88017	6.24848	0.01243	0.0193663	2.42008	1.84601	3.92986	2.00787	1.99749	5.64449	1.86971	0.955274	2.4417	2.31563	5.24911	4.56581	8.69463
mir155	1.27486	-2.09717	4.93537	0.0263124	0.0388177	2.41976	3.0118	0.998747	0.940748	1.86971	0.955274	9.76679	2.31563	2.09964	0.913163	2.89821	7.38405	0.982465
hapln3	1.27275	2.2819	75.8219	3.10443e-18	1.99743e-17	2.41621	50.4821	61.1375	69.5884	122.728	191.068	147.932	40.5749	72.9175	63.8602	157.618	98.876	80.9044
itpa	1.27215	5.03129	131.003	2.47212e-30	2.87338e-29	2.41521	490.781	558.066	564.804	619.124	838.549	1209.14	232.844	419.644	401.496	932.282	742.273	661.049
ctu1	1.27119	4.47669	167.186	3.04695e-38	4.6873e-37	2.41361	239.322	290.403	385.788	657.638	669.786	829.152	225.094	289.824	238.739	745.923	410.485	388.529
znf45l	1.26975	3.50949	117.373	2.37831e-27	2.42526e-26	2.41119	185.25	170.071	135.148	209.637	298.131	401.828	119.468	145.817	106.305	354.309	272.253	291.783
eif4ebp3	1.26767	4.20044	88.0591	6.35264e-21	4.81217e-20	2.40773	190.598	289.133	263.669	323.617	596.436	679.2	144.06	373.974	224.662	541.506	374.835	334.128
zgc:195075	1.26755	-1.66078	6.49976	0.0107889	0.0170163	2.40753	0.923006	0	6.0236	9.98747	9.40748	6.54397	4.77637	2.4417	2.31563	3.14947	4.56581	1.93214
emc8	1.26677	6.17574	158.317	2.63909e-36	3.78611e-35	2.40623	953.342	965.104	934.082	1482.54	1842.22	2901.36	546.575	850.716	867.388	2771.33	2073.64	1556.89
il34	1.26561	2.72183	57.4246	3.51192e-14	1.70279e-13	2.40429	89.49	105.302	53.5343	123.791	176.692	273.657	49.8597	70.114	93.6168	235.624	197.986	139.626
zgc:172180	1.26446	0.00720106	16.5613	4.71024e-05	0.000102368	2.40238	6.87725	19.0747	17.9774	27.2817	19.6319	23.8818	2.4417	15.0516	12.5979	32.8739	15.4571	20.3061
lifrb	1.26362	1.89107	41.1185	1.43274e-10	5.28354e-10	2.40097	49.9374	36.6892	74.7883	62.0928	114.76	181.777	29.395	34.7002	40.5749	123.683	68.7725	82.3226
zgc:91890	1.26289	4.38621	145.201	1.94087e-33	2.50915e-32	2.39976	262.027	273.657	263.41	481.449	604.688	1078.01	233.878	335.943	215.506	537.135	475.348	332.073
neu3.2	1.26235	-0.894827	10.3806	0.00127343	0.00230836	2.39887	6.10424	8.1047	3.14947	2.73949	21.2535	8.30705	6.87725	7.02754	3.99499	20.6965	9.34853	7.64219
mycb	1.26218	6.96649	181.248	2.58745e-41	4.46771e-40	2.39858	1432.75	1607.54	1403.89	2252.79	3855.11	5290.36	1086.56	1652.82	1652.62	4940.77	3165.46	2616.16
zgc:123275	1.26108	-1.95224	6.26491	0.0123152	0.0191932	2.39675	0	3.66255	2.31563	2.09964	6.39214	4.83035	2.76902	0.982465	3.0118	5.99248	2.82225	3.73941
acot19	1.26074	-1.35665	9.07251	0.00259481	0.00449024	2.39618	7.32509	3.47344	3.14947	13.6974	7.72856	8.30705	3.92986	3.0118	2.99624	8.46674	2.80456	4.77637
si:ch211-154o6.4	1.2584	-0.685487	11.4705	0.000707092	0.00132519	2.3923	7.3053	4.83035	7.38405	4.91232	15.059	31.9599	7.52599	2.80456	6.68692	15.871	19.6828	7.34875
med18	1.25763	4.3908	183.028	1.05784e-41	1.84945e-40	2.39102	252.946	267.601	287.978	542.321	669.624	830.958	163.69	285.13	233.087	766.693	460.81	395.783
kat2b	1.25503	1.43416	29.9551	4.42164e-08	1.31248e-07	2.38672	20.6965	51.4169	45.8531	80.576	81.047	71.3879	19.1764	28.9821	23.9982	111.019	49.1928	59.9248
zgc:162611	1.25276	4.37318	164.12	1.42406e-37	2.14601e-36	2.38297	240.832	248.671	249.326	562.811	788.471	913.345	192.677	296.584	240.905	584.567	450.766	362.545
ddx58	1.25267	0.805751	27.5476	1.53275e-07	4.31597e-07	2.38282	12.5979	18.2633	26.0839	23.0751	58.9479	52.2046	27.9649	25.4002	11.2182	49.6742	56.159	42.8391
btg2	1.25253	8.95896	212.59	3.73989e-48	8.13637e-47	2.38258	6223.39	6155.28	6909.8	9847.74	15214.6	24822.3	6362.19	6898.38	5204.12	14335.5	10078.3	9242.05
pdx1	1.25224	-0.531159	13.22	0.000276972	0.000547877	2.38211	5.73164	10.9876	6.94688	7.34875	16.4369	23.1857	8.30705	1.96493	13.0511	18.9762	11.289	17.7622
hapln4	1.25217	-1.367	8.36196	0.00383156	0.00645952	2.38199	5.73164	4.88339	6.94688	3.14947	5.47898	18.3553	1.84601	2.94739	1.00393	9.98747	7.52599	2.80456
ifit12	1.25186	1.3505	28.2008	1.09358e-07	3.11358e-07	2.38148	50.224	37.6767	33.2282	38.3161	64.2518	129.837	15.052	21.5016	21.016	113.539	53.2594	43.0427
adoa	1.25172	5.358	184.676	4.61928e-42	8.17854e-41	2.38125	392.66	634.708	564.88	953.973	1315.15	1725.84	365.951	527.257	442.292	1405.2	985.3	788.416
golt1ba	1.25098	3.28839	91.4304	1.15585e-21	9.06839e-21	2.38002	98.3855	115.855	121.357	181.362	203.473	473.689	119.255	134.377	144.28	318.803	241.828	190.598
glulb	1.25026	-2.2604	4.48194	0.0342548	0.0494936	2.37885	0	1.00393	1.99749	3.76299	3.73941	6.68692	1.22085	1.15781	3.14947	1.82633	0.96607	0.923006
insm1a	1.24933	7.60552	173.434	1.31561e-39	2.14201e-38	2.37731	2482.04	2438.81	3567.32	4762.09	7607.01	7135.45	1992.04	2357.36	1950.19	5975.42	3433.69	3548.5
cx44.2	1.24653	0.8587	29.4437	5.75663e-08	1.6876e-07	2.37269	14.9812	30.1039	24.3062	42.9873	70.8092	91.4673	10.4982	24.6554	21.2535	35.0742	46.1758	20.0787
noxo1a	1.24629	3.98369	148.123	4.458e-34	5.92183e-33	2.37231	226.762	214.593	230.891	350.742	545.268	728.856	144.818	172.157	168.274	438.471	317.421	306.821
hint3	1.2451	2.93029	82.3177	1.1588e-19	8.07684e-19	2.37034	99.0944	104.125	136.735	156.305	206.815	289.473	73.4213	78.4555	84.492	262.027	183.769	141.112
ccna1	1.24432	-0.308324	16.0145	6.28604e-05	0.000134831	2.36907	6.99123	11.289	14.0228	10.508	28.0795	35.8922	3.14947	12.7843	3.86428	26.7672	10.8071	14.0551
sp1	1.24416	5.26356	104.415	1.64116e-24	1.48318e-23	2.36881	646.06	468.221	411.836	997.95	1260.83	1771.38	370.452	597.251	429.922	867.544	665.826	744.717
si:dkey-121a9.3	1.24354	1.55528	56.7312	4.99653e-14	2.40036e-13	2.36779	31.785	43.9426	53.7173	71.7845	107.082	89.49	18.3553	37.8432	35.3687	79.3108	64.9186	57.3857
crsp7	1.24294	4.94965	169.587	9.10593e-39	1.42883e-37	2.3668	342.435	418.53	393.542	679.148	1055.52	1028.34	309.509	583.566	409.866	1014.13	558.856	562.253
cnep1r1	1.24197	4.18499	80.523	2.87339e-19	1.96351e-18	2.36521	224.002	228.897	291.634	299.158	384.225	759.443	192.894	250.088	268.754	512.284	484.967	345.204
phyh	1.24133	3.16566	102.447	4.43035e-24	3.95549e-23	2.36417	147.723	115.781	131.228	139.714	232.823	323.975	88.4218	125.492	114.856	288.81	200.059	183.413
prkar2ab	1.24126	0.976718	28.4439	9.64527e-08	2.76116e-07	2.36404	21.2535	19.3831	15.7194	21.0826	58.9261	74.3191	14.9577	36.3004	39.0671	77.5735	37.7936	43.8318
zp2.1	1.24017	-1.5001	7.87543	0.00501108	0.00832506	2.36226	3.92986	5.01967	5.99248	10.3482	6.54397	7.64219	2.4417	2.31563	1.04982	2.73949	8.69463	3.69202
tmem51a	1.24009	0.812456	32.3791	1.26841e-08	3.96078e-08	2.36213	22.4365	23.8818	21.9753	30.1032	41.9929	52.9634	21.2535	13.8451	21.6142	58.2282	52.9336	35.7484
fabp6	1.23983	-1.44237	6.68784	0.0097073	0.0154228	2.36171	0.982465	5.01967	4.99374	2.82225	8.41368	10.508	4.88339	0	5.24911	15.5238	1.93214	3.69202
rab1bb	1.23976	0.703166	28.9413	7.46067e-08	2.16091e-07	2.36159	30.4448	16.4369	20.2875	20.3061	62.8778	61.24	10.9862	22.578	14.0228	46.8084	40.288	31.261
htr5ab	1.2386	0.399063	23.6274	1.16912e-06	3.01045e-06	2.3597	12.4186	14.6502	25.4719	33.5943	42.9187	51.2017	6.46104	18.6668	21.0826	20.9737	23.5187	23.3713
si:dkey-14k9.3	1.23844	3.36067	81.4994	1.75318e-19	1.21121e-18	2.35944	117.222	132.633	145.57	184.768	271.876	376.746	113.678	207.544	94.9407	361.139	198.156	224.128
jdp2b	1.23655	1.72718	51.9766	5.61671e-13	2.49316e-12	2.35634	48.3035	47.9963	55.018	86.3383	86.891	143.935	19.6319	31.524	46.3922	126.202	59.8399	42.0055
june	1.23614	3.26499	95.5646	1.43145e-22	1.17984e-21	2.35567	168.477	114.624	130.178	183.546	305.278	368.279	112.983	135.531	112.858	283.165	185.101	157.62
ccdc85b	1.23572	5.75577	174.451	7.89148e-40	1.29832e-38	2.35499	711.779	709.528	775.754	935.928	1463.87	2103.24	556.302	643.472	570.26	1647.85	1546.81	1361.59
cyp46a1.1	1.23488	2.39824	75.0836	4.51202e-18	2.87218e-17	2.35362	71.2793	76.9035	60.2079	97.2247	147.112	279.574	52.1016	81.8861	58.4424	144.911	93.2236	114.948
gabpb1	1.23399	3.38019	73.4462	1.0342e-17	6.43961e-17	2.35216	88.5768	128.487	118.145	183.721	293.149	488.387	112.89	151.446	144.246	373.58	228.089	244.609
rxfp3	1.2336	-2.17551	4.50699	0.0337566	0.0488356	2.35153	2.82225	0	0	7.32509	6.94688	5.24911	0.913163	2.89821	1.84601	0.982465	2.00787	0.998747
zgc:172352	1.23221	3.0624	76.2913	2.44759e-18	1.58784e-17	2.34926	99.5052	86.7626	115.931	140.551	204.743	346.195	94.4202	109.856	120.864	284.822	218.363	169.848
crygs1	1.23168	-0.490181	11.9186	0.000555772	0.00105546	2.3484	3.82109	7.32509	10.4203	17.847	17.3501	32.8464	4.61503	13.7545	9.03541	8.98872	16.9335	5.60912
mterf3	1.23149	3.73459	84.9059	3.12915e-20	2.27184e-19	2.34809	202.617	169.021	208.201	303.346	305.515	585.549	160.629	147.815	129.823	332.808	298.045	311.316
b3galt2	1.23074	1.86906	35.3111	2.81023e-09	9.31523e-09	2.34687	32.3052	44.2109	53.2085	89.8872	133.586	133.684	59.227	43.9505	42.8391	79.7865	68.4872	60.8624
tsen2	1.2304	3.97036	138.098	6.93718e-32	8.56268e-31	2.34633	211.368	168.984	193.759	352.558	417.692	535.671	151.889	284.458	238.51	510.214	309.562	320.735
tmem33	1.2299	6.62549	170.136	6.91098e-39	1.09124e-37	2.34551	1285.06	1081.24	1383.26	1987.8	2532.52	4067.56	1344.15	1559.58	1346.92	2758.66	2200.71	1665.1
ccr7	1.22929	-1.95777	5.36604	0.0205325	0.0308787	2.34452	2.4417	3.47344	2.09964	2.73949	2.89821	6.46104	0	3.0118	1.99749	10.3482	2.80456	0
tyw3	1.22833	3.74108	125.485	3.98516e-29	4.40367e-28	2.34296	157.99	189.144	225.857	416.813	406.281	459.321	103.369	167.987	180.774	371.456	296.628	228.602
tmem51b	1.22832	3.75463	131.255	2.17756e-30	2.5357e-29	2.34294	190.099	246.611	203.775	356.939	355.22	495.594	101.531	184.703	161.633	378.525	263.41	258.954
sssca1	1.22587	0.30504	23.5516	1.21607e-06	3.12366e-06	2.33896	20.9964	4.56581	15.4571	21.2291	36.3512	31.122	15.98	14.1112	14.9577	35.3451	42.7297	26.6297
e2f7	1.22552	6.55132	234.923	5.03284e-53	1.27117e-51	2.3384	1527.16	1273.43	1109.49	1944.7	2641.64	3371.82	1034.05	1245.44	1051.76	2776.51	1995.57	2253.69
mkks	1.22546	3.29613	62.8369	2.24553e-15	1.18637e-14	2.3383	114.145	96.607	110.761	220.072	374.467	384.518	127.001	144.902	101.259	275.912	254.719	177.42
zgc:175284	1.2243	3.01008	82.7175	9.46605e-20	6.64211e-19	2.33642	96.8785	119.475	128.075	153.799	274.691	356.607	82.9359	72.1399	93.7088	234.443	178.809	169.665
ugt5c1	1.22122	0.163148	18.2201	1.96796e-05	4.46642e-05	2.33144	11.9991	15.7194	13.0511	12.9837	20.6965	34.5896	6.68692	29.3004	8.1047	31.4947	30.1344	30.9142
arl14	1.22121	2.78465	68.4368	1.31007e-16	7.61006e-16	2.33142	72.4377	109.58	89.8445	110.761	198.458	264.035	51.9349	96.8971	86.0065	197.742	192.894	182.935
riox2	1.21919	7.14713	123.679	9.90604e-29	1.07291e-27	2.32815	1931.41	1673.64	2241.48	3047.37	4459.64	6020.48	1210.49	2234.6	1599.45	4345.03	2962.28	2537.2
brd2a	1.2184	8.09829	131.541	1.88584e-30	2.20213e-29	2.32689	3195.39	4003.16	3339.14	6220.2	8507.94	10218.1	2797.63	4740.39	3738.65	8049.9	5283.24	4804.21
foxp3a	1.21528	-1.00965	11.2726	0.000786602	0.00146458	2.32186	2.89821	7.38405	4.91232	9.03541	5.99248	15.9927	4.67427	6.68692	3.66255	18.525	6.29893	10.958
sirt5	1.21512	4.28792	71.2195	3.19609e-17	1.93632e-16	2.32161	256.423	260.019	319.599	273.758	409.466	682.065	192.894	302.189	245.658	665.696	506.221	417.199
selenou1b	1.21397	-1.07442	9.80674	0.00173874	0.00308326	2.31976	7.34875	1.82633	8.69463	3.69202	7.85972	20.0787	4.99374	2.82225	2.80456	13.3738	10.9876	9.26251
ngrn	1.2128	4.31726	136.319	1.69885e-31	2.07045e-30	2.31788	338.175	370.5	334.893	425.534	544.864	821.475	155.229	281.102	202.746	499.537	393.573	360.138
zgc:66160	1.21225	6.27555	220.463	7.16654e-50	1.64163e-48	2.31698	1019.72	908.763	950.746	1644.98	2740.8	3585.75	826.21	1066.57	972.833	2097.99	1591.59	1597.26
zgc:113314	1.21198	2.74788	62.5524	2.59455e-15	1.3642e-14	2.31655	81.1983	87.9011	101.888	138.577	114.145	249.246	71.9945	88.4218	96.3777	196.753	186.268	143.033
tarbp2	1.21157	5.44916	208.853	2.44348e-47	5.23431e-46	2.3159	705.109	638.292	562.508	944.817	1347.59	1730.12	379.487	644.192	498.597	1179.78	884.583	933.949
gltpa	1.21132	2.95875	60.0674	9.16639e-15	4.65665e-14	2.3155	114.431	122.364	101.437	148.604	224.984	250.984	97.8772	75.2599	63.57	220.668	211.207	217.669
dkk1a	1.20989	2.20371	48.9616	2.61024e-12	1.09991e-11	2.3132	81.3322	69.735	67.1467	107.677	158.523	223.725	42.5071	37.8432	48.1408	119.468	71.9098	74.3191
zgc:162730	1.20898	7.12287	155.41	1.13905e-35	1.59759e-34	2.31173	1953.72	1856.46	1894.46	2379.51	4425.02	6576.77	1305.36	1757.32	1641.6	3834.47	3407.39	3070.52
fam210aa	1.20884	4.08003	152.09	6.05689e-35	8.25539e-34	2.31152	195.417	190.316	233.52	356.635	520.038	612.232	179.683	227.169	192.965	699.546	400.604	343.292
alkbh4	1.20822	4.8622	120.007	6.30347e-28	6.55572e-27	2.31052	340.287	363.004	457.818	687.741	916.495	1078.45	248.28	460.58	376.284	718.817	694.129	581.383
pimr140	1.20758	-0.0493657	14.2026	0.000164145	0.000334064	2.30951	12.5589	14.7681	11.7896	9.03541	15.98	32.9262	4.67427	10.508	13.4293	26.6297	33.5943	24.6554
tmem243a	1.20606	-2.12444	4.59286	0.0321055	0.0466459	2.30707	0.96607	2.76902	2.94739	1.00393	5.99248	5.64449	1.86971	0	1.22085	4.63126	0	4.56581
prss59.2	1.20556	-1.99931	5.23888	0.0220874	0.0329879	2.30628	1.86971	4.77637	4.88339	3.47344	4.19929	4.56581	0	0	0.982465	4.01574	5.99248	2.82225
zgc:113090	1.2055	0.410699	25.2095	5.14274e-07	1.36773e-06	2.30617	23.1961	25.4719	20.9964	28.308	28.016	40.6123	8.84218	13.0511	13.9825	51.7412	21.5016	20.0607
si:ch73-311h14.2	1.20512	2.38098	62.3887	2.81942e-15	1.4796e-14	2.30557	65.9258	94.9407	54.5907	111.406	142.012	184.601	47.1583	89.3501	74.906	166.512	85.0716	96.4826
chchd4a	1.20444	2.68351	41.5146	1.16993e-10	4.35144e-10	2.30448	98.7786	52.3518	64.0033	186.79	230.405	331.744	65.7477	110.132	68.3024	138.528	116.456	122.846
adat2	1.20423	2.54568	73.7527	8.85425e-18	5.53523e-17	2.30414	98.4142	72.4377	89.49	145.877	168.91	227.932	40.1574	72.9085	79.9636	150.511	118.454	112.318
zgc:110222	1.20342	2.91124	68.3599	1.36219e-16	7.89089e-16	2.30286	106.866	108.186	129.945	141.381	238.065	382.079	57.7402	76.7057	85.0142	211.368	177.826	134.527
dclre1b	1.20291	5.65948	223.987	1.22105e-50	2.88118e-49	2.30204	673.64	707.113	745.073	1084.43	1694.66	2372.11	578.907	678.185	550.637	1478.09	917.468	855.727
apex2	1.20254	4.15451	120.048	6.17468e-28	6.43242e-27	2.30145	312.537	257.035	321.246	318.694	533.271	605.492	161.124	212.834	221.722	556.923	382.355	313.33
zp2.2	1.20215	0.586924	28.4692	9.51992e-08	2.72602e-07	2.30082	24.0944	11.985	16.9335	32.7199	49.6742	67.1467	13.8938	30.4448	13.6974	36.7107	28.6132	20.6318
stk35l	1.20153	5.10324	115.351	6.59151e-27	6.60888e-26	2.29984	393.573	623.854	561.54	1161.1	1026.4	1196.96	355.357	476.495	365.432	905.864	620.894	498.277
zgc:172315	1.20035	-1.79759	5.91943	0.0149748	0.0230563	2.29795	1.15781	4.19929	4.56581	5.79642	1.84601	4.91232	0	3.99499	0.940748	4.67427	6.68692	7.32509
fancf	1.19976	3.52142	100.374	1.26188e-23	1.10155e-22	2.29702	145.405	131.515	166.791	195.676	310.371	427.007	131.852	187.566	179.52	299.517	270.5	227.982
zgc:66427	1.19939	4.37195	105.051	1.19055e-24	1.08376e-23	2.29643	385.788	361.238	272.954	368.918	550.66	775.325	171.931	251.987	291.634	635.005	394.508	424.142
slc35g2a	1.19784	2.21156	52.219	4.96433e-13	2.2114e-12	2.29397	66.8692	51.2756	76.4157	119.68	144.28	175.825	47.9963	63.8602	57.2242	143.82	60.2079	81.3322
dhodh	1.1973	4.94089	160.745	7.77964e-37	1.14086e-35	2.29311	430.707	420.979	472.105	659.826	803.015	1180.92	322.263	383.519	365.01	819.866	679.2	733.73
sco1	1.19566	-1.22136	8.19057	0.00421087	0.00706199	2.2905	8.1047	2.09964	9.13163	3.86428	12.9221	16.7019	1.00393	0.998747	4.70374	8.41368	3.82109	8.54594
fut9a	1.19377	-1.55635	7.3047	0.00687745	0.0111989	2.28749	8.39858	2.73949	2.89821	4.61503	8.84218	8.03147	1.99749	2.82225	0	9.55274	3.66255	5.78907
tmem203	1.19299	4.20686	98.3894	3.43692e-23	2.92103e-22	2.28625	266.145	229.247	313.897	339.697	512.017	796.554	201.405	262.027	248.688	518.352	358.049	316.196
sgk1	1.19241	4.21955	88.927	4.09656e-21	3.12989e-20	2.28534	184.368	322.304	412.182	409.431	533.287	793.144	177.217	204.353	238.936	484.392	348.077	354.309
mrpl43	1.19176	5.10079	162.198	3.74519e-37	5.5375e-36	2.28431	455.985	422.737	516.777	793.108	867.911	1268.13	300.088	460.442	512.756	1223.81	888.149	560.682
zgc:171446	1.19119	-0.687565	10.3152	0.00131941	0.00238344	2.28341	4.91232	7.02754	7.98998	21.6372	22.4365	10.508	6.10424	13.8938	4.19929	11.8711	9.6607	4.61503
zgc:158258	1.19099	-1.44706	6.65459	0.00989005	0.0156993	2.2831	1.00393	3.99499	8.46674	4.67427	3.82109	7.32509	3.47344	1.04982	2.73949	8.69463	8.30705	10.8071
cfap97	1.19083	1.941	56.9603	4.44709e-14	2.14132e-13	2.28283	44.9436	44.2152	54.2215	64.0033	122.085	155.147	43.0427	52.9634	43.4732	97.8386	112.983	81.3187
urahb	1.18937	3.13786	52.8784	3.54852e-13	1.59887e-12	2.28053	125.747	153.989	109.181	252.946	212.535	230.751	63.8602	139.547	144.818	232.365	200.059	158.575
eif4a2	1.18658	6.87498	125.473	4.0104e-29	4.42737e-28	2.27612	1395.47	1462.17	1434.64	1903.36	3078.85	6308.12	1296.75	1923.27	1682.05	3469.16	2382.28	2415.88
serpine1	1.186	4.91022	153.802	2.55886e-35	3.54541e-34	2.2752	412.584	486.32	453.778	631.208	874.896	1286.36	240.729	468.806	395.972	914.395	566.161	491.73
b3galt6	1.18464	2.57013	59.6856	1.11285e-14	5.60815e-14	2.27307	69.755	103.405	74.906	148.638	214.081	191.055	58.6007	104.203	77.6868	149.759	85.0142	105.223
mcmdc2as	1.18353	4.524	83.9701	5.02311e-20	3.60109e-19	2.27131	288.638	307.625	362.723	399.304	622.633	1037.4	186.868	294.952	289.821	697.792	604.216	485.904
gadd45ba	1.18312	4.32559	69.2393	8.72124e-17	5.12536e-16	2.27068	187.198	244.416	290.747	310.459	567.223	970.782	170.275	315.046	272.253	660.479	567.329	406.281
si:dkey-15f17.8	1.18274	4.51135	104.803	1.3491e-24	1.22276e-23	2.27007	331.584	259.647	337.482	416.499	655.596	921.62	225.712	258.425	292.719	718.099	566.882	504.979
retsatl	1.18131	0.695065	25.2749	4.97144e-07	1.32357e-06	2.26782	23.8818	26.8587	32.4188	51.4413	58.4424	44.4392	16.6141	11.7896	15.059	48.9386	24.4595	14.9577
rnf144b	1.17759	4.46809	147.189	7.13708e-34	9.39117e-33	2.26199	354.291	314.947	342.436	487.865	575.956	849.832	191.751	325.592	236.128	583.348	463.308	540.836
pex11b	1.17692	3.26604	88.2074	5.89392e-21	4.47048e-20	2.26094	122.808	133.523	134.831	241.772	276.717	336.256	123.306	179.461	108.132	215.506	171.96	192.908
rcc1	1.17674	6.84641	129.785	4.56574e-30	5.25332e-29	2.26065	1486.04	1183.87	1346.28	2670.65	3115.76	4274.15	1224.66	2396.53	1861.76	3616.64	2163.28	2085.75
pcf11	1.17664	2.12423	43.3727	4.52457e-11	1.74813e-10	2.2605	52.6819	57.026	58.2717	62.2633	143.569	177.42	31.9607	61.8285	54.4573	174.879	98.3855	82.896
c2cd4a	1.17614	2.02069	49.9861	1.54838e-12	6.63371e-12	2.25972	66.2597	61.9223	50.8004	81.3322	96.4826	185.569	42.8391	52.4911	42.0055	107.234	71.9945	105.124
ccnl1b	1.17593	8.11348	39.4207	3.41662e-10	1.2226e-09	2.25938	3540.65	2673.95	3313.85	2142.4	6418.95	11649.3	2683.03	4223.26	4960.31	12386.3	7662.65	5788.54
zgc:136870	1.17515	0.637249	12.0933	0.000506034	0.000967298	2.25816	8.69463	15.6911	25.5441	18.0708	35.9549	60.2079	6.54397	37.2557	25.6378	33.5766	69.2883	20.0896
fkrp	1.17472	3.88469	112.814	2.37041e-26	2.3283e-25	2.2575	170.039	230.74	231.563	263.505	438.318	491.73	138.451	239.721	196.771	519.349	284.106	291.674
klhl21	1.17305	6.27483	145.992	1.3034e-33	1.69725e-32	2.25488	980.111	1273.34	1441.48	2360	2361.44	2331.13	778.094	1019.8	881.454	2177.27	1387.6	1327.49
fkbp1ab	1.17159	-0.436179	6.28792	0.0121563	0.0189705	2.2526	10.4982	14.6106	11.5928	6.46104	11.7896	14.0551	4.99374	7.52599	0.934853	15.2844	25.6378	37.05
ccdc126	1.17157	3.93866	100.408	1.24023e-23	1.08341e-22	2.25257	198.156	178.723	172.602	316.354	415.629	619.223	120.416	253.345	211.115	578.682	385.552	315.996
itprip	1.17079	3.73179	99.2249	2.25396e-23	1.9446e-22	2.25135	154.571	141.22	166.037	237.932	295.629	449.678	123.401	207.294	250.274	588.169	382.135	220.072
si:ch73-28h20.1	1.16659	-0.965977	10.1714	0.00142633	0.00256404	2.2448	5.60912	5.73164	12.2085	6.94688	13.6477	15.5238	4.83035	3.69202	1.96493	16.0629	3.99499	11.289
fam83c	1.16567	0.690056	15.1641	9.85602e-05	0.00020648	2.24337	17.5371	19.6493	31.122	56.9286	29.1632	21.5016	19.1055	24.417	15.0516	55.6406	29.2212	40.5749
zgc:112998	1.16538	1.46906	32.1725	1.41076e-08	4.37915e-08	2.24292	33.1298	44.9436	44.2152	74.7883	69.735	79.3551	24.3141	51.4413	20.0896	85.0142	55.3804	56.983
ptrhd1	1.16537	5.13967	146.679	9.22371e-34	1.2061e-32	2.24291	599.437	529.121	577.402	748.794	947.715	1345.74	310.459	499.959	476.402	862.666	765.645	627.615
zgc:162780	1.16424	-1.92926	5.15486	0.0231814	0.0345191	2.24116	1.82633	2.89821	3.69202	1.96493	2.00787	7.98998	1.8815	1.86971	0	4.88339	4.63126	7.34875
henmt1	1.16377	2.09394	47.0804	6.81353e-12	2.78873e-11	2.24043	50.9361	50.8004	42.0684	101.259	158.71	213.038	45.1423	61.1819	67.6249	118.145	82.527	55.2164
enc3	1.16235	6.40511	201.587	9.40768e-46	1.8865e-44	2.23822	1055.58	1628.61	1551.47	1952.67	2232.68	2994.82	744.866	1080.71	1046.1	2546.81	1698.99	1635.06
ets2	1.16144	5.28607	124.383	6.94463e-29	7.59373e-28	2.2368	636.192	476.671	528.44	788.247	1110.19	1831.18	422.47	554.101	365.528	1023.1	954.703	815.101
six2b	1.16045	3.70554	117.923	1.80292e-27	1.84451e-26	2.23527	195.336	195.671	185.818	231.03	333.294	472.579	142.457	214.842	161.797	438.389	253.345	240.729
zgc:113340	1.16	3.22949	95.6774	1.35215e-22	1.11815e-21	2.23457	105.014	120.759	116.299	206.318	253.995	292.633	111.949	146.772	88.8405	373.58	244.299	212.064
il2rb	1.15988	-1.31363	7.95923	0.00478427	0.00797039	2.2344	6.94688	2.09964	6.39214	5.79642	3.69202	11.7896	5.01967	1.99749	1.8815	13.0879	5.73164	9.76679
sdhaf4	1.15783	3.47877	55.1658	1.1078e-13	5.1889e-13	2.23122	129.837	174.038	243.062	224.489	358.929	475.862	98.6833	114.145	105.302	308.284	269.195	213.838
tcap	1.15771	2.28775	49.4193	2.067e-12	8.78073e-12	2.23102	72.9085	58.3264	64.5049	100.304	173.36	294.085	38.8434	76.7057	55.066	103.377	91.3692	85.3344
si:dkey-7n6.2	1.15427	-0.0866232	20.5652	5.76337e-06	1.38783e-05	2.22572	9.98747	7.52599	12.1531	15.2844	26.8587	41.6813	10.4982	15.5238	9.6607	20.3061	22.5967	18.0708
bbs1	1.15422	0.317995	12.2359	0.000468788	0.000899387	2.22564	9.4484	18.2633	17.3893	12.9221	19.6493	41.1613	14.9812	15.052	12.1531	24.8371	76.9134	24.3141
tmem206	1.15331	3.95674	108.974	1.64432e-25	1.55783e-24	2.22424	233.06	223.725	218.332	269.518	419.512	603.364	134.831	201.32	180.427	441.336	450.493	372.816
utp6	1.15321	-1.40456	5.30625	0.0212491	0.0318381	2.22408	4.99374	3.76299	2.80456	2.86582	21.9753	11.5781	4.19929	1.82633	3.86428	1.84601	1.96493	11.0433
slc5a11	1.15284	0.174085	19.0689	1.26085e-05	2.92234e-05	2.22351	13.8451	28.4915	11.0433	23.9699	35.7484	35.5244	4.77637	14.6502	13.8938	28.3452	15.5238	22.2196
pdzd11	1.14979	3.60462	66.3263	3.82119e-16	2.12999e-15	2.21882	137.528	104.141	200.787	243.694	248.358	453.404	142.336	223.415	197.986	366.388	268.47	269.534
socs9	1.14899	3.76693	54.2946	1.72575e-13	7.98991e-13	2.21758	165.469	139.47	192.894	437.654	538.559	363.439	145.877	211.368	211.23	404.585	212.733	238.009
dus3l	1.14889	6.08336	160.393	9.28395e-37	1.35671e-35	2.21743	830.183	992.891	918.847	1422.41	1838.86	2709.16	732.509	1273.6	1010.98	1825.41	1363.12	1126.99
zgc:153151	1.14776	-0.00691005	11.9812	0.000537411	0.00102338	2.2157	8.59746	3.66255	24.3141	9.4484	23.7422	43.4732	7.38405	18.6668	12.0472	31.9599	20.6965	13.0879
si:dkey-13i19.8	1.14653	5.51981	89.0145	3.91921e-21	2.99804e-20	2.21381	757.21	689.733	740.575	806.669	1029.15	1781.21	415.629	528.337	564.449	1313.47	1167.34	1103.65
fancg	1.14627	1.83392	42.8184	6.00655e-11	2.29599e-10	2.2134	54.2124	78.901	66.7931	67.3094	114.633	200.219	21.9985	41.9929	23.7422	82.116	57.2264	59.9304
rpp25l	1.14604	4.68397	127.469	1.46637e-29	1.65237e-28	2.21305	330.003	295.18	429.739	617.115	665.587	911.337	226.06	396.893	363.512	818.206	558.3	514.589
si:ch211-153b23.4	1.14485	2.97101	71.2131	3.2066e-17	1.94175e-16	2.21123	150.164	127.36	123.879	134.235	211.569	254.75	82.527	111.437	74.906	227.661	151.446	180.547
kctd12b	1.14318	-2.00135	4.82369	0.0280711	0.0412185	2.20867	0.998747	1.8815	2.80456	0	9.76679	6.94688	2.09964	2.73949	0.96607	3.69202	3.92986	3.0118
ftr16	1.14233	-1.55988	6.92975	0.00847735	0.0136047	2.20738	1.82633	0.96607	6.46104	5.89479	7.02754	13.9825	1.8815	2.80456	3.82109	8.54594	3.47344	3.14947
sdf2	1.14129	5.26456	121.204	3.44718e-28	3.63634e-27	2.20578	515.937	398.021	563.034	777.13	949.722	1281.39	412.048	488.928	464.263	1546.81	1095.29	853.505
zgc:171818	1.14062	-0.284016	12.1381	0.000494016	0.000945188	2.20475	10.3482	7.47883	9.55274	30.5212	19.6828	11.548	4.56581	14.4911	9.23006	34.3863	16.0629	11.985
slc52a3	1.14059	2.1248	56.2419	6.40815e-14	3.04587e-13	2.20471	61.1819	52.1678	39.6893	103.159	125.492	165.792	49.8597	57.9609	59.227	144.06	108.835	81.8861
otud4	1.14045	3.33498	103.786	2.25363e-24	2.02939e-23	2.2045	116.885	132.352	120.914	184.703	270.058	396.503	115.712	142.098	121.32	390.671	261.666	215.214
msl2a	1.14041	6.16163	134.935	3.41126e-31	4.10955e-30	2.20444	867.626	914.675	968.796	1518.1	2270.97	2410.05	920.884	1211.08	991.089	2475.48	1251.03	1242.37
si:dkey-193b15.5	1.14025	-1.15279	6.15674	0.0130912	0.0203157	2.20419	0.982465	5.01967	11.985	1.8815	12.1531	16.2397	7.32509	2.31563	2.09964	10.0448	10.6268	3.69202
zgc:194242	1.14014	-1.27834	6.94469	0.00840682	0.0134933	2.20403	6.68692	9.76679	6.94688	6.29893	9.13163	12.5589	0	2.94739	2.00787	14.9812	0.940748	5.60912
zgc:173593	1.13808	2.70531	41.645	1.09445e-10	4.08039e-10	2.20088	70.1484	77.6147	157.618	157.802	201.32	192.58	49.6742	89.1219	100.73	244.609	124.19	86.9463
aanat1	1.13765	-0.00271523	15.2182	9.57777e-05	0.000200919	2.20022	15.7194	10.0393	9.98747	14.1112	36.4593	33.4346	9.76679	23.1563	9.4484	15.5238	16.4232	21.2291
asb11	1.13752	1.48479	37.0243	1.16667e-09	3.98292e-09	2.20003	39.2638	28.6582	47.6131	78.7313	64.0391	81.2715	19.3214	46.1503	38.3161	74.2911	79.8998	52.6819
ugt5b1	1.13629	1.46564	31.7633	1.74154e-08	5.36086e-08	2.19815	34.7344	26.2456	48.3976	39.6089	76.6095	126.738	25.0984	42.9461	36.6892	78.5277	49.6742	59.8216
chtopb	1.136	0.345123	25.2586	5.01351e-07	1.33392e-06	2.19771	23.1563	14.6975	15.5238	26.0839	30.4592	41.2635	15.059	19.9749	8.46674	33.6547	20.0607	36.6255
dusp11	1.13249	5.45696	126.863	1.99048e-29	2.22299e-28	2.19237	570.094	444.055	591.314	1113.41	1163.6	1471.85	518.676	634.708	494.731	1577.84	1125.41	857.924
matr3l1.2	1.13248	7.97864	214.249	1.62508e-48	3.57262e-47	2.19236	3696.42	3365.92	3413.13	5777.09	7334.1	8674.99	2718.59	3355.65	2939.18	7298.29	6457.07	5402.36
zgc:113425	1.13232	-1.1486	5.77008	0.0163013	0.0249185	2.19211	4.88339	3.47344	16.7972	6.39214	14.4911	12.9221	2.94739	3.0118	0.998747	2.82225	4.67427	11.4633
rasd1	1.13141	6.03997	105.507	9.45486e-25	8.65065e-24	2.19072	875.986	1267.24	1205.28	1757.4	1899.38	3087.56	455.965	896.008	897.517	1367.28	1130.78	1102.19
atmin	1.13107	3.01811	57.7314	3.00472e-14	1.46535e-13	2.19021	106.991	129.41	120.413	150.125	218.246	279.194	110.761	108.071	84.3305	327.589	142.053	139.293
dedd1	1.13058	5.17748	110.505	7.59395e-26	7.27686e-25	2.18947	471.409	537.167	559.042	670.602	1261.14	1637.15	466.121	420.055	339.091	1075.3	756.498	707.774
tnfsf13b	1.1302	0.376207	17.0763	3.59082e-05	7.91215e-05	2.18889	17.3501	7.72856	19.3831	9.82465	40.1574	46.9411	15.052	13.0879	17.1949	53.7173	37.05	24.1459
mir199-2a	1.12877	-1.13352	7.70942	0.00549333	0.00905908	2.18672	7.3053	4.83035	6.46104	3.92986	4.01574	14.9812	0.940748	3.73941	3.82109	14.6502	15.0516	10.4982
b3gnt7l	1.1282	4.05493	92.7884	5.81966e-22	4.64426e-21	2.18586	200.943	251.058	227.932	388.523	532.332	623.716	141.163	273.208	233.182	565.013	272.954	306.823
ptger1a	1.12693	0.960765	26.4933	2.64454e-07	7.23718e-07	2.18394	18.525	20.9964	38.3528	33.8125	59.0724	85.4744	24.0944	24.9687	20.6965	46.7427	33.4346	39.0671
arl3l2	1.12624	1.29881	22.9539	1.65933e-06	4.20885e-06	2.18289	48.9386	22.578	17.7622	62.0928	104.993	104.203	17.847	34.7002	41.541	57.2264	47.1583	33.1298
snai3	1.12587	1.59841	24.5235	7.341e-07	1.92464e-06	2.18232	30.1039	20.5668	58.2717	54.9382	74.1001	121.779	21.9159	46.3714	47.9963	76.6323	96.3777	66.9161
dazl	1.12571	-1.88372	4.93249	0.0263563	0.0388688	2.1821	5.47898	0.96607	2.76902	1.96493	8.03147	2.99624	0.940748	1.86971	0.955274	6.10424	5.78907	5.24911
trim35-7	1.12505	3.47871	70.457	4.70407e-17	2.82267e-16	2.18109	170.071	171.675	120.759	249.212	230.879	383.503	114.856	140.172	140.228	342.943	312.537	275.56
utp11l	1.12333	2.07782	44.1145	3.09714e-11	1.21003e-10	2.1785	74.5374	52.0503	63.7606	67.3794	111.019	173.681	30.9612	43.2744	60.7655	116.543	124.527	93.7829
c6	1.12285	-0.84349	10.5131	0.00118534	0.00215646	2.17776	5.47898	10.6268	4.61503	12.772	11.0433	17.9774	6.58524	2.80456	4.77637	24.417	9.26251	5.24911
fam78aa	1.12184	3.13602	78.2772	8.95492e-19	5.96662e-18	2.17624	127.028	114.145	142.012	200.292	296.704	323.267	98.876	127.001	72.9185	265.566	179.465	164.41
znf1077	1.12087	0.813872	22.5177	2.08222e-06	5.22761e-06	2.17478	25.8442	9.82465	27.1062	33.9574	36.6892	51.4169	26.7477	21.9753	26.6297	52.4911	37.4397	43.4732
timm17a	1.12053	5.5594	92.5892	6.43564e-22	5.1228e-21	2.17427	789.629	563.754	494.934	825.024	1102.99	1979.67	536.101	733.08	701.798	1231.2	1133.91	1119.52
si:dkeyp-46h3.2	1.12036	-1.31923	6.41278	0.0113302	0.0177896	2.17401	8.39858	3.65265	7.72856	14.7681	7.85972	12.0472	0.998747	2.82225	0.934853	9.55274	2.4417	1.15781
hs6st2	1.1201	7.41528	107.033	4.37922e-25	4.05401e-24	2.17362	2202.29	1991.24	2273.55	5130	6951.51	7790.73	1717.66	2821.89	1849.7	3984.88	3191.51	2825.46
klhl11	1.1198	3.38724	86.372	1.4908e-20	1.10734e-19	2.17317	130.144	157.194	200.787	231.709	310.447	433.772	108.901	131.852	137.78	304.448	187.198	159.402
stk25a	1.11962	3.89552	84.2825	4.28891e-20	3.08354e-19	2.1729	238.136	172.914	226.889	331.584	374.418	606.72	149.978	280.795	174.83	456.673	273.036	261.805
si:ch73-141c7.1	1.11946	4.021	87.9969	6.55578e-21	4.95453e-20	2.17265	188.293	244.634	303.188	306.615	522.115	682.443	150.933	271.028	208.407	451.423	333.304	236.687
cish	1.11781	3.19722	75.4434	3.76033e-18	2.40711e-17	2.17017	120.537	109.166	137.528	161.124	290.137	383.519	92.1933	131.814	99.3485	307.654	204.933	204.715
hyal1	1.11762	2.51518	54.3298	1.69508e-13	7.85177e-13	2.16989	74.7635	84.492	86.3383	104.868	122.297	186.971	63.0481	102.551	60.2063	206.815	111.406	134.284
cited4b	1.11731	3.6732	96.1412	1.06976e-22	8.89315e-22	2.16942	166.791	146.757	206.603	256.013	465.143	631.009	134.377	189.025	145.877	319.36	253.476	241.948
adnpb	1.11714	3.24484	54.5673	1.50218e-13	6.98143e-13	2.16916	54.5907	34.7002	52.1678	99.6846	151.3	139.547	199.749	215.431	205.668	367.78	347.942	327.661
adob	1.11423	5.41083	83.5508	6.21003e-20	4.40919e-19	2.1648	503.323	672.871	1034.54	1048.11	1489.13	1718.75	315.046	425.097	557.928	1101.08	772.669	696.743
rps12	1.11288	1.52079	49.0609	2.48142e-12	1.04739e-11	2.16277	34.9562	39.5114	43.9381	61.1375	101.33	120.413	24.1459	32.8739	42.5071	84.9165	57.9654	45.177
tp53rk	1.1127	5.61861	170.362	6.1675e-39	9.76301e-38	2.16251	866.802	710.898	780.018	947.863	1310.96	1625.41	516.777	706.77	661.171	1325.51	1058.25	969.603
ccr6a	1.11202	0.388188	18.4082	1.78288e-05	4.06476e-05	2.16148	18.1502	17.0919	27.7875	23.0961	30.1344	64.7267	12.9221	7.85972	19.0747	27.9649	25.4002	19.6319
cxcr4b	1.10921	4.47435	63.2793	1.79376e-15	9.53306e-15	2.15728	302.822	351.604	563.855	453.523	522.329	829.854	191.985	243.651	272.066	641.196	553.16	379.55
kpna7	1.10868	-1.95193	4.81432	0.0282241	0.0414335	2.15649	3.76299	0.934853	1.91055	7.32509	1.15781	6.29893	0.913163	2.89821	1.84601	5.89479	4.01574	2.99624
zgc:92045	1.10858	6.04966	160.121	1.06462e-36	1.54678e-35	2.15634	868.497	845.473	1069.9	1583.2	1787.76	2287.9	749.752	812.938	958.366	2430.25	1417.26	1130.5
si:dkeyp-53d3.3	1.10841	2.796	58.2371	2.32356e-14	1.13936e-13	2.15607	126.738	82.3226	94.881	121.357	218.756	257.924	96.447	105.361	83.9858	165.282	148.775	119.991
slc9a6b	1.1059	2.1184	57.8247	2.86548e-14	1.39963e-13	2.15233	41.0923	55.066	58.1494	80.5621	114.448	159.8	53.6227	60.7655	56.3611	172.14	130.833	72.4377
si:rp71-36n21.1	1.10466	-1.58944	6.30624	0.0120314	0.0187941	2.15048	3.86428	2.76902	5.89479	3.0118	5.99248	6.58524	2.80456	0.955274	2.4417	11.5781	9.4484	2.73949
pde6ha	1.10264	-1.64296	5.94078	0.0147945	0.0227899	2.14747	6.29893	1.82633	1.93214	6.46104	3.92986	11.0433	3.99499	2.82225	0.934853	3.82109	4.88339	6.94688
cyp2p9	1.10251	2.88595	46.3381	9.95075e-12	4.02292e-11	2.14728	116.853	82.7859	136.489	131.828	246.611	446.916	83.9858	71.2267	84.0481	167.987	150.317	128.504
cd74a	1.10245	-1.40877	7.14599	0.00751317	0.0121459	2.14719	2.4417	4.63126	5.24911	6.39214	6.76249	10.1531	0.982465	10.0393	0.998747	8.46674	5.60912	4.77637
znf1003	1.10223	2.69531	37.3342	9.95222e-10	3.41806e-09	2.14686	79.3108	97.8772	107.245	86.0065	148.067	366.255	87.9939	69.2883	77.6188	232.823	107.992	131.65
tmem267	1.10193	2.41669	45.5467	1.49044e-11	5.94896e-11	2.14642	89.1517	92.3843	55.7029	101.437	150.45	149.335	78.3069	67.9148	49.8597	144.902	114.633	155.048
sp7	1.10138	2.57389	41.7132	1.05691e-10	3.94979e-10	2.14559	76.6323	58.2282	100.873	120.416	148.642	111.767	81.7968	121.57	71.3879	188.112	138.148	140.297
mmachc	1.10121	3.90574	74.5789	5.82632e-18	3.67897e-17	2.14534	191.764	198.044	169.833	319.301	383.503	591.258	127.942	247.736	211.115	432.18	431.865	326.495
mansc1	1.1005	4.096	79.4126	5.04034e-19	3.41085e-18	2.14429	189.09	201.928	223.534	484.677	625.22	717.028	217.333	231.857	224.29	547.233	305.196	265.667
dnajb4	1.09905	3.13361	59.6369	1.14073e-14	5.73934e-14	2.14214	117.58	148.846	99.5052	166.141	310.459	286.121	75.9048	145.816	100.029	228.31	213.648	208.407
lats2	1.09887	3.81064	86.1954	1.6301e-20	1.20795e-19	2.14187	214.196	237.26	228.291	333.294	453.196	428.355	151.594	198.751	127.942	397.313	233.087	324.746
lgals3bpb	1.09851	0.54575	16.9136	3.91197e-05	8.58663e-05	2.14133	19.3214	31.3822	15.7194	14.0551	47.9399	43.2744	10.2834	17.1949	17.0919	50.9438	34.6441	30.1344
si:ch211-241b2.1	1.09813	4.13037	139.902	2.79613e-32	3.50647e-31	2.14077	221.869	266.665	212.609	345.896	489.1	731.288	231.563	291.851	208.201	520.712	368.279	324.213
trmt12	1.09731	3.25361	70.9314	3.69867e-17	2.23218e-16	2.13956	104.868	151.46	136.489	203.473	283.237	468.915	116.53	106.84	126.555	247.366	210.247	174.685
zgc:171776	1.09654	0.649683	24.7524	6.51883e-07	1.71697e-06	2.13841	14.0551	15.98	30.1039	27.1107	40.1215	59.8216	25.4719	25.1957	11.8711	54.0999	29.5362	27.509
igf3	1.09497	0.393872	15.0557	0.000104382	0.000218057	2.13609	26.9662	14.1112	13.0879	10.508	39.0671	60.2063	7.34875	21.0027	13.525	42.4583	30.4564	25.0984
zgc:153215	1.09489	4.52174	92.3405	7.29751e-22	5.7905e-21	2.13597	341.192	332.391	307.21	339.666	678.883	900.529	242.696	275.639	300.088	694.484	578.682	567.329
adora1b	1.09468	0.693065	16.8919	3.95693e-05	8.67773e-05	2.13566	10.1531	13.7545	27.1062	30.9612	33.8669	69.1791	25.7924	18.3127	34.7344	47.242	24.6554	30.9142
atoh7	1.09449	1.91234	35.5741	2.45525e-09	8.1666e-09	2.13537	83.3626	53.5409	58.4424	67.6249	137.528	173.896	46.181	37.9524	26.341	89.7459	52.5401	68.3675
hprt1l	1.09265	3.2934	53.6089	2.44653e-13	1.11759e-12	2.13266	156.305	153.274	136.061	142.012	263.057	377.267	136.535	132.833	85.6081	264.563	214.937	266.145
tmem41aa	1.09244	4.48691	134.966	3.35789e-31	4.04915e-30	2.13234	327.661	324.395	304.083	424.105	538.112	864.569	258.011	322.595	297.276	645.049	496.742	521.302
pank2	1.09183	5.60291	116.181	4.33753e-27	4.37341e-26	2.13145	559.769	698.469	775.325	818.393	1440.65	2021.46	460.967	667.485	579.851	1942.37	1113.82	992.082
tfe3b	1.09081	-0.813314	9.6167	0.00192816	0.00339565	2.12993	1.96493	6.0236	8.98872	9.40748	15.8925	16.2397	7.32509	15.0516	3.14947	15.5238	4.83035	9.23006
chchd4b	1.0906	1.55782	40.953	1.55936e-10	5.73196e-10	2.12962	36.4593	43.9426	65.9258	70.6266	89.2349	108.666	24.1518	29.5362	39.2986	77.3029	73.9073	38.5707
gfod2	1.08879	5.13766	94.7024	2.21269e-22	1.80597e-21	2.12695	501.371	572.916	434.707	627.615	1480.89	1767.98	321.246	528.721	422.173	927.621	618.953	649.545
lamp1	1.08838	5.67341	134.068	5.27933e-31	6.32965e-30	2.12634	613.455	719.945	733.901	1049.11	1425.21	2112.92	538.475	690.663	855.815	1867.55	1082.37	777.102
slc30a1a	1.0841	5.74557	105.767	8.29541e-25	7.60645e-24	2.12005	701.309	643.403	560.265	1345.98	1502.89	1990.5	622.775	820.801	751.8	1880.11	1228.44	1014.13
rnd3a	1.08373	6.44249	155.252	1.23354e-35	1.72434e-34	2.11951	1055	1332.22	1351.3	1938.57	2382.92	2504.47	974.379	1421.07	1240.02	3040.28	1606.25	1702.22
mmp2	1.08239	7.4524	203.076	4.45243e-46	9.05857e-45	2.11754	2355.7	3015.5	3099.47	3863.35	4522.9	6342.25	1827.55	2560.3	2153.44	5277.38	3626.59	3061.64
neu3.1	1.08192	2.26625	57.8105	2.8862e-14	1.40865e-13	2.11686	58.2717	89.1219	105.361	131.228	125.103	187.418	46.1503	59.9304	55.2164	105.867	95.9563	79.4625
tbcc	1.08063	4.23041	99.8744	1.62377e-23	1.4106e-22	2.11496	266.644	278.228	227.982	443.092	557.183	704.117	139.231	298.218	244.55	648.27	438.811	353.79
mettl27	1.08045	2.50665	41.8761	9.72439e-11	3.64825e-10	2.1147	107.865	80.9044	60.7655	92.6615	180.686	250.088	57.7402	64.8346	72.4553	175.371	149.335	89.3501
si:dkey-114g7.4	1.08002	5.80803	175.361	4.99194e-40	8.27791e-39	2.11406	687.612	820.194	743.943	1287.03	1604.29	2014.47	617.131	754.427	681.11	2175.55	1211.07	1127.51
cldn12	1.07946	5.97467	178.912	8.37584e-41	1.42856e-39	2.11324	781.414	1087.78	1211.07	1399.41	1622.69	2209.4	647.027	877.341	815.194	2090.38	1278.48	1025.53
ube2r2	1.07906	4.02579	96.0509	1.11968e-22	9.29587e-22	2.11267	253.936	312.61	256.157	389.921	543.897	546.419	195.511	209.822	195.754	405.463	306.632	229.266
srsf2b	1.07847	5.88232	178.622	9.69115e-41	1.65065e-39	2.1118	967.932	782.117	812.715	1133.2	1524.81	2126.05	678.659	917.849	718.732	1772.48	1190.27	1412.52
galnt10	1.07831	4.69541	113.076	2.07677e-26	2.04468e-25	2.11155	381.702	298.516	301.823	541.338	725.844	994.752	280.343	388.899	333.391	958.366	647.218	494.466
si:ch73-111k22.2	1.07823	6.874	196.142	1.45124e-44	2.80699e-43	2.11144	1875.66	1743.75	1550.55	2467.34	3247.13	3718.63	1368.36	1713.85	1445.93	3241.14	2413.02	2919.05
zgc:103759	1.07803	1.38209	31.6328	1.86261e-08	5.71111e-08	2.11115	37.6767	29.5362	37.3337	55.2164	59.9248	79.0229	28.0456	26.7477	48.8339	93.7829	83.9858	33.787
trim32	1.07797	4.44017	102.197	5.0266e-24	4.46876e-23	2.11106	264.703	300.9	343.863	594.329	729.085	701.798	229.974	293.269	333.292	679.637	366.388	374.397
kctd2	1.07723	-1.4823	6.02011	0.0141437	0.0218465	2.10997	8.1047	3.14947	6.39214	7.72856	5.53804	5.89479	2.00787	0	2.82225	6.54397	6.68692	8.54594
pus1	1.07719	5.5851	111.696	4.16474e-26	4.03395e-25	2.10993	638.123	742.276	735.212	1148.51	1212.68	1822.01	403.354	858.674	747.931	1364.29	934.163	834.824
nipa1	1.07682	3.36066	77.4205	1.3817e-18	9.1239e-18	2.10939	142.098	116.543	192.894	254.719	228.861	331.478	113.03	141.22	131.65	368.444	240.698	182.505
tm4sf18	1.07665	1.44857	22.7144	1.87954e-06	4.74057e-06	2.10913	31.261	22.0463	44.745	46.3714	71.0715	121.826	48.1888	42.9461	26.341	74.7883	42.032	63.4841
sephs2	1.07592	7.3965	147.559	5.92233e-34	7.81735e-33	2.10807	2547.8	2060.24	2304.41	4077.11	6010.24	6788.26	2114.34	2440.88	1853.89	4624.26	3303.05	3023.85
ap1m2	1.07492	4.2346	54.7735	1.35253e-13	6.30696e-13	2.10661	346.721	238.51	304.448	222.812	547.762	755.942	210.247	261.023	280.648	565.39	374.876	360.138
b3gat3	1.07479	4.35269	77.2229	1.52715e-18	1.00368e-17	2.10642	325.592	206.024	280.456	381.154	683.675	1061.72	264.555	289.473	245.382	581.494	396.916	360.412
zgc:194621	1.07427	1.22102	34.7313	3.7849e-09	1.23922e-08	2.10566	32.9629	47.4704	47.242	41.0923	69.557	75.6865	23.5792	24.0944	25.9674	53.6227	46.7427	45.8531
nppb	1.074	0.770848	15.9949	6.35139e-05	0.000136149	2.10526	28.9821	31.3822	22.5967	24.0944	34.9562	64.9116	8.41368	11.4633	32.9629	64.8376	46.1922	26.4817
socs1a	1.07392	0.80367	20.4023	6.27554e-06	1.50309e-05	2.10515	35.6939	32.8739	29.9482	27.6902	56.0005	61.24	12.9837	15.052	10.2834	60.1822	31.7421	30.1032
slc35a2	1.07376	4.08351	108.28	2.33356e-25	2.19096e-24	2.10491	231.862	247.972	241.697	370.655	414.14	596.091	253.936	283.664	219.413	463.887	304.312	334.128
tmem251	1.07274	4.28275	101.776	6.21638e-24	5.50641e-23	2.10343	284.113	285.642	302.921	350.57	476.682	894.882	251.246	253.007	226.464	601.862	430.121	353.687
wrb	1.07197	1.54217	28.7425	8.26687e-08	2.38232e-07	2.1023	29.4739	27.1062	57.9273	42.3337	69.1791	83.1088	26.8587	50.9438	56.6904	79.4452	76.3195	63.6874
fbxl18	1.07142	2.73622	61.4365	4.57252e-15	2.37087e-14	2.10151	74.7883	75.4666	113.539	193.355	181.619	247.467	83.082	101.531	93.3342	186.732	125.842	111.949
ctgfa	1.07098	3.26773	41.0227	1.50468e-10	5.53743e-10	2.10086	114.624	196.317	143.367	150.707	238.136	347.793	75.2951	134.831	135.468	250.541	277.029	209.986
lix1l	1.07058	5.20569	109.836	1.06421e-25	1.01359e-24	2.10028	479.782	541.28	461.397	1075.57	1402.11	1215.69	431.013	517.814	407.046	1035.52	685.687	752.057
stra6l	1.07016	1.12448	16.2899	5.43529e-05	0.000117414	2.09966	45.177	21.9724	21.6372	50.4821	25.7924	104.993	20.8407	37.7936	26.4817	86.9463	30.4592	42.246
tysnd1	1.06972	2.34841	62.1355	3.20615e-15	1.67486e-14	2.09902	70.911	66.7931	67.3094	96.4826	156.269	238.51	64.0391	64.8346	65.6928	129.221	112.983	101.397
zgc:173517	1.0695	0.234219	15.9789	6.40533e-05	0.000137259	2.09871	8.98872	15.9927	17.7622	17.1949	41.5088	40.5235	14.6975	17.3501	12.5589	17.5371	32.4213	30.118
mtrf1	1.06949	3.80594	69.8044	6.54877e-17	3.88134e-16	2.09869	185.327	144.902	169.083	317.421	380.921	647.74	157.977	232.823	188.293	397.898	311.22	277.652
prnprs3	1.069	6.66238	164.868	9.77621e-38	1.48213e-36	2.09797	1268.21	1433.42	1648.46	2139.32	2883.39	3192.52	1195.05	1685.99	1404.43	3395.12	1911.25	1864.52
cmtr2	1.06899	4.49593	112.781	2.40976e-26	2.36141e-25	2.09797	302.189	371.637	331.478	481.103	665.487	907.798	242.952	364.543	262.469	617.003	373.512	492.002
kcnk5a	1.06889	1.43552	19.0561	1.26929e-05	2.94083e-05	2.09782	24.9687	31.9854	39.2638	51.5848	87.9011	101.888	43.0427	19.1764	50.2356	61.8414	92.3517	35.1377
ddx5	1.06874	10.4731	54.3682	1.66233e-13	7.70578e-13	2.09759	21424.1	14751.9	16407.6	16878.7	44508.5	75934.1	16930.5	22707.6	20306.8	41978.3	32060.8	29263.7
pcnp	1.06822	4.05656	54.8704	1.28742e-13	6.01229e-13	2.09684	232.708	247.417	273.912	216.847	561.59	691.215	149.075	225.551	194.18	460.58	432.285	368.444
wu:fa19b12	1.06818	4.25145	92.6182	6.34209e-22	5.05475e-21	2.09678	226.464	334.26	326.744	404.776	508.995	746.064	183.446	216.886	202.518	695.884	490.913	349.591
lcmt2	1.06807	1.19159	34.9762	3.33767e-09	1.09824e-08	2.09663	36.4593	26.7477	36.6255	59.0485	67.1886	91.3163	21.2535	35.9972	23.5792	61.24	37.9524	35.7484
LOC107988037	1.0677	6.01557	108.615	1.97069e-25	1.85582e-24	2.09609	868.91	891.829	821.736	1203.64	1728.72	2152.38	791.566	867.505	815.363	2206.91	1373.49	1620.35
fbxl14a	1.06727	3.23441	65.8186	4.94396e-16	2.74123e-15	2.09547	116.913	133.523	142.821	173.098	300.088	393.573	135.514	178.303	116.53	196.33	184.519	155.988
iscub	1.06655	0.867219	16.9084	3.92285e-05	8.609e-05	2.09442	19.7557	25.241	22.9266	21.9753	56.7329	95.5338	8.21847	35.7446	24.9212	47.1583	38.1495	34.9562
dnal1	1.06651	3.04509	44.221	2.93322e-11	1.14742e-10	2.09436	111.684	121.826	154.606	148.813	171.216	293.544	77.3772	95.2262	138.938	269.804	189.938	165.198
zp2.3	1.06503	-1.02333	7.86059	0.0050524	0.00838703	2.09222	5.99248	5.64449	5.60912	13.3738	14.6502	23.1563	6.29893	1.82633	5.79642	4.61503	10.8071	2.00787
tmem120a	1.06441	3.41146	88.0581	6.35592e-21	4.81217e-20	2.09131	132.913	163.089	156.614	216.728	238.95	355.244	96.4826	183.127	184.092	364.288	224.638	203.841
plekhb2	1.06398	2.35489	66.3738	3.73019e-16	2.08296e-15	2.09069	78.3069	74.906	74.3191	97.2247	132.783	220.974	62.522	66.1388	63.0082	145.877	109.838	95.2991
si:dkey-156k2.1	1.06204	-0.592328	7.19883	0.0072951	0.0118238	2.08789	11.7896	6.0236	9.98747	4.70374	17.7622	20.0607	9.76679	1.15781	10.4982	12.7843	9.6607	19.3831
pim3	1.06203	5.35463	91.8626	9.29105e-22	7.33525e-21	2.08786	537.853	529.406	584.263	647.444	1297.08	1575.02	500.478	528.192	469.039	1609.08	918.146	882.9
malrd1	1.06202	-0.0496758	12.9127	0.000326367	0.000640638	2.08786	15.0516	20.9964	13.6974	25.1178	22.1521	31.4389	12.0472	8.98872	3.76299	32.7199	8.59746	15.871
ptges3a	1.05921	2.60978	34.1039	5.22455e-09	1.68639e-08	2.0838	170.949	156.614	194.756	215.431	293.544	452.8	0	2.31563	1.04982	4.56581	1.93214	5.53804
LOC100329294	1.05791	0.572276	15.427	8.57541e-05	0.000180828	2.08191	15.5238	21.2535	27.6902	30.4564	36.1416	58.9261	16.9335	14.0228	14.3291	32.9629	59.0485	16.7972
socs4	1.05774	0.819999	15.3143	9.1025e-05	0.00019154	2.08167	28.4915	34.1338	13.9825	22.578	56.0912	46.8084	28.0795	24.3141	19.9466	31.0475	40.5749	47.0733
hm13	1.05773	7.0183	116.972	2.91128e-27	2.95197e-26	2.08165	1917.77	1531	1830.7	3110.11	3085.02	4710.45	1864.24	2271.63	1985.21	3303.82	2643.17	2151.53
kif1bp	1.0575	3.23192	61.76	3.87975e-15	2.01834e-14	2.08133	125.492	163.795	106.305	211.277	269.387	441.947	134.306	161.673	92.2294	248.28	201.215	128.703
fosb	1.05672	-0.241781	9.98607	0.00157729	0.00281606	2.08019	9.98747	6.58524	10.2834	16.2397	17.0919	31.261	19.9466	10.0448	3.86428	27.6902	9.82465	21.0826
cx34.4	1.05515	2.03303	50.2956	1.32245e-12	5.69491e-12	2.07794	50.9438	81.8861	63.0082	85.9802	110.761	138.528	41.1613	60.9236	41.3929	112.182	73.5561	101.33
caprin2	1.05389	2.15198	59.0951	1.50231e-14	7.47464e-14	2.07611	62.8778	77.3029	67.9148	97.8378	109.378	162.397	56.159	62.522	58.79	115.972	94.6749	66.4564
chst2a	1.05281	6.11324	194.16	3.92873e-44	7.46101e-43	2.07457	874.087	1041.41	1146.49	1662.91	2021.67	2447.45	666.781	1225.73	1068.66	1954.77	1280.25	1148.66
zgc:193725	1.05174	0.335791	20.397	6.29276e-06	1.50664e-05	2.07302	11.4633	18.3127	18.525	13.6477	28.308	35.7446	15.6911	26.5266	11.0433	42.9461	32.9262	23.3713
gnb3b	1.05167	-0.952973	8.72064	0.00314627	0.00537642	2.07292	6.58524	0.934853	5.73164	8.54594	13.8938	20.9964	5.47898	5.79642	8.30705	11.7896	6.0236	9.98747
pgp	1.05101	-0.754052	10.3591	0.00128838	0.00233208	2.07198	9.76679	10.4203	6.29893	8.21847	14.4911	14.7681	2.94739	8.03147	7.98998	8.46674	15.8925	11.4633
utp4	1.05075	6.49046	131.881	1.58846e-30	1.86006e-29	2.07161	1205.72	1310.36	1147.71	2099.68	2517.15	4170.42	1024.67	1556.89	1272.04	2453.82	1656.8	1476.64
si:ch211-131k2.3	1.05063	5.38597	82.1517	1.26034e-19	8.77487e-19	2.07143	624.848	615.412	591.258	673.576	897.459	1491.18	456.597	701.635	678.185	1270.21	1069.44	731.021
sgk2b	1.05037	4.30836	95.3973	1.55762e-22	1.28131e-21	2.07106	319.557	265.605	284.907	358.412	470.733	798.744	211.83	283.644	288.81	583.348	380.199	487.118
egr1	1.05021	-0.216483	15.482	8.32937e-05	0.000175876	2.07083	7.64219	10.9876	11.5781	15.7473	18.2633	33.8125	11.9991	13.7545	10.0393	24.9687	12.2297	13.0879
tmem246	1.04986	4.20304	130.172	3.75813e-30	4.34e-29	2.07034	226.136	271.16	282.105	401.496	469.433	590.827	191.055	329.629	297.558	586.851	341.523	372.903
zgc:153896	1.04969	1.19698	25.4567	4.52416e-07	1.20988e-06	2.07009	33.4346	37.8463	34.7344	45.1423	33.787	85.0142	16.6141	29.4739	40.1574	80.8985	55.5042	37.3941
amotl2a	1.04962	7.52558	143.486	4.60255e-33	5.88948e-32	2.06999	2167.92	2876.33	3607.61	4326.75	6467.95	6881.6	1802.69	2678.56	2326.48	5472.44	3387.75	2967.12
prss60.2	1.04931	-1.52152	5.70832	0.0168847	0.0257538	2.06955	2.4417	5.78907	3.14947	10.0448	6.76249	7.38405	0.982465	8.03147	1.99749	6.58524	4.67427	1.91055
pgap3	1.04926	0.447256	16.1306	5.91202e-05	0.000127165	2.06947	20.7544	15.0516	16.7972	21.9159	54.0999	38.7662	16.7019	23.0905	19.9749	36.6892	12.1531	26.7477
arl4ab	1.04842	2.08825	32.2289	1.37039e-08	4.26437e-08	2.06827	52.3518	72.6008	58.6007	77.5735	116.53	102.274	42.5071	49.8423	66.8076	120.472	102.871	118.534
tmem115	1.04836	5.29434	109.978	9.90844e-26	9.45861e-25	2.06817	565.854	512.284	491.73	774.402	1155.38	1591.24	519.349	565.39	477.71	1165.43	842.385	820.89
rab33ba	1.04726	2.53298	44.0995	3.12099e-11	1.21897e-10	2.0666	88.1851	53.8766	81.1499	129.221	130.668	156.614	70.911	101.601	66.3746	195.831	124.527	164.41
cnpy2	1.04696	4.08793	90.1939	2.15927e-21	1.67213e-20	2.06617	234.921	207.739	242.713	370.202	408.857	734.951	228.089	277.153	228.291	414.444	345.204	368.424
si:ch73-52e5.1	1.04565	4.51031	100.526	1.1687e-23	1.02306e-22	2.06429	301.023	274.164	462.702	721.318	658.238	681.219	251.178	340.589	277.055	713.797	439.449	367.833
rfk	1.04561	3.75915	66.8357	2.95108e-16	1.65972e-15	2.06424	196.616	178.557	176.726	317.421	362.396	428.327	142.453	148.775	196.6	472.566	318.247	300.623
phospho2	1.04501	4.08885	81.4544	1.79349e-19	1.23838e-18	2.06339	273.125	266.043	277.652	330.203	389.834	528.266	223.415	261.666	197.367	516.85	361.31	333.205
si:ch211-195b13.1	1.04432	3.6121	70.1736	5.43075e-17	3.24167e-16	2.0624	188.633	179.704	214.731	222.017	288.87	470.95	115.981	216.511	169.021	351.568	232.823	229.828
dapp1	1.04343	-0.610134	5.11182	0.0237634	0.0353104	2.06112	0.940748	14.0228	14.3291	6.10424	23.1563	30.4448	2.73949	3.86428	8.30705	16.7019	17.0669	1.99749
wdcp	1.04267	3.05035	46.9658	7.22345e-12	2.94977e-11	2.06003	110.068	80.3974	136.604	200.219	284.822	399.982	71.2267	145.877	106.146	188.633	183.72	138.826
mrm3b	1.04246	3.80957	92.4953	6.74852e-22	5.36505e-21	2.05974	177.777	215.431	204.733	270.342	527.406	621.746	163.772	185.372	177.757	339.666	334.038	231.909
zgc:101583	1.0422	-1.75669	5.13267	0.0234796	0.0349424	2.05937	0	0.940748	1.86971	3.82109	6.10424	3.47344	5.24911	5.47898	2.89821	9.23006	4.91232	4.01574
mgme1	1.04218	3.64521	74.0487	7.62136e-18	4.77638e-17	2.05934	173.86	214.869	276.718	302.349	279.428	473.374	104.3	161.124	176.692	332.583	269.054	219.69
tigarb	1.04206	2.97115	68.3877	1.34311e-16	7.78754e-16	2.05916	116.456	124.843	129.823	150.511	222.579	394.334	81.047	133.327	74.8794	190.316	166.141	128.703
alas1	1.03954	7.29069	71.6382	2.58505e-17	1.57143e-16	2.05557	2707.84	2184.79	2297.01	3915.64	5360.72	6030.92	1893.21	2630.31	2038.44	3508.05	2425.94	2249.67
abcf2b	1.03953	4.0657	88.7423	4.49737e-21	3.43195e-20	2.05556	244.595	232.778	204.429	390.671	615.957	697.082	163.456	287.889	184.601	482.39	333.306	299.624
zgc:110329	1.03883	1.11703	27.2921	1.74927e-07	4.88729e-07	2.05455	33.5943	31.9607	32.8464	24.9212	56.983	84.3305	21.9724	22.578	26.1759	59.227	64.705	50.9438
tmco1	1.03817	4.28985	79.064	6.0131e-19	4.04514e-18	2.05362	232.597	268.213	314.231	512.357	490.13	777.798	220.668	347.942	314.925	509.164	401.792	273.398
samhd1	1.03752	5.27383	99.3872	2.07663e-23	1.79655e-22	2.05269	728.846	561.54	533.31	823.673	928.393	1454.66	473.548	657.577	494.38	1043.29	714.228	698.305
slc35d1a	1.03696	4.14725	101.368	7.63967e-24	6.72988e-23	2.0519	255.673	218.107	262.027	361.546	399.818	599.241	179.591	325.967	302.189	603.648	363.439	334.26
trmo	1.03684	2.30669	51.2411	8.16919e-13	3.57683e-12	2.05173	77.2856	58.1494	78.5972	91.358	140.823	177.801	50.4821	62.0928	81.7968	157.463	97.6334	102.274
avpr1aa	1.03662	2.17465	34.0944	5.25009e-09	1.69376e-08	2.05142	56.0005	47.1849	62.9211	97.8378	127.14	167.173	80.576	108.835	47.242	122.364	65.6928	76.6095
zgc:195173	1.0358	1.23045	31.7278	1.77369e-08	5.45313e-08	2.05025	40.9486	36.6892	31.785	58.2717	86.6802	86.836	29.395	25.5686	20.2875	46.1503	46.1758	47.1849
smim8	1.03574	4.07337	68.8387	1.06854e-16	6.23589e-16	2.05017	204.429	263.703	351.975	357.989	389.007	665.622	142.143	320.284	209.822	445.441	372.536	299.153
cbll1	1.03546	5.56834	100.408	1.24005e-23	1.08341e-22	2.04977	573.187	594.391	705.766	956.8	1561.64	1775.29	539.73	964.47	783.84	1445.6	762.491	784.449
bhlhe23	1.03538	0.561894	22.2151	2.4375e-06	6.0698e-06	2.04966	12.5589	17.5371	21.6142	26.1023	36.9536	44.2152	22.4365	25.7924	14.6502	45.1547	40.9431	25.5686
eef1a1a	1.03479	2.34612	29.2713	6.29213e-08	1.83515e-07	2.04882	87.9124	62.7644	58.9479	85.3344	152.808	183.446	57.026	68.7797	81.7968	120.413	171.121	73.053
lpar2a	1.03472	3.34035	83.8038	5.46402e-20	3.89715e-19	2.04871	162.094	153.274	143.367	230.891	257.519	388.074	90.3541	171.785	136.409	291.674	182.457	207.544
dnaja3a	1.03456	1.06405	14.3548	0.00015139	0.000309613	2.04849	32.3052	25.5441	36.1416	35.9549	21.6372	54.2215	14.3291	25.6378	37.05	99.7331	56.6161	39.6089
rhogd	1.03421	2.72051	29.6333	5.22006e-08	1.53568e-07	2.04799	99.8747	88.4304	125.27	88.8405	191.673	248.93	69.2883	52.9634	89.8445	218.752	152.282	156.614
gpd1c	1.03399	7.20498	127.937	1.15871e-29	1.31157e-28	2.04768	2119.22	2044.51	2366.27	2855.42	4043.34	6163.49	1452.02	2606.51	2323.73	4501.64	2762.32	2368.8
bscl2	1.03375	3.82133	76.2548	2.4932e-18	1.61492e-17	2.04733	171.949	246.611	309.136	257.206	370.744	477.239	148.604	191.581	177.696	488.387	263.41	271.107
cyp2p8	1.03369	0.605505	18.1418	2.0505e-05	4.64535e-05	2.04725	15.059	18.9762	23.5187	17.7622	32.4793	94.0053	19.6828	24.1459	19.1764	43.4732	23.0751	28.4915
tescb	1.03356	2.62036	42.9815	5.52604e-11	2.12136e-10	2.04706	104.409	84.8935	114.771	135.554	131.828	284.458	65.9954	75.5872	69.4004	191.282	138.451	85.4744
zgc:63470	1.03303	5.58727	132.143	1.39232e-30	1.63649e-29	2.04631	663.915	787.447	897.306	928.043	1263.82	1842.3	497.5	769.27	601.357	1523.09	917.23	837.628
cisd1	1.0328	1.88792	28.7023	8.44042e-08	2.42899e-07	2.04599	62.522	37.7936	52.0503	53.1339	61.8414	104.141	52.2046	44.9436	49.8597	108.443	121.32	104.993
f3a	1.03217	-0.440651	10.8708	0.000976948	0.00179739	2.04509	8.30705	14.737	2.00787	14.9812	13.1705	23.3713	8.59746	8.54594	13.8938	19.9466	13.6974	12.5589
ubiad1	1.03204	5.73988	115.074	7.58034e-27	7.57612e-26	2.04492	993.771	764.157	841.957	1168.85	1575.66	1826.63	548.215	959.761	703.118	1265.31	1061.99	898.913
ovca2	1.03123	2.97359	72.1567	1.98767e-17	1.21713e-16	2.04377	121.57	112.331	130.582	165.198	174.448	280.985	79.3108	112.858	103.482	229.974	169.083	175.802
zgc:174650	1.03089	-1.43028	5.57806	0.0181869	0.0275657	2.04328	5.24911	1.82633	2.89821	0.923006	4.91232	9.03541	4.99374	2.82225	4.67427	5.73164	12.2085	13.8938
zgc:162193	1.03034	0.434333	16.8502	4.04484e-05	8.85969e-05	2.04251	22.0866	11.985	26.341	32.7199	35.3451	51.2756	20.8407	13.6477	11.8711	46.3714	15.6911	19.6493
nanos3	1.03003	1.28043	23.8599	1.03607e-06	2.68271e-06	2.04206	19.6319	25.7924	50.0548	67.1532	90.2847	64.8346	26.0839	46.1503	33.4038	49.1928	46.9411	47.9782
pdrg1	1.02924	4.02748	95.6568	1.36627e-22	1.12909e-21	2.04094	208.738	219.194	275.782	298.045	501.769	663.427	174.27	225.551	212.535	477.194	379.231	322.263
irg1l	1.029	3.13893	29.1619	6.65757e-08	1.93589e-07	2.04061	234.755	155.988	136.563	369.448	212.733	350.899	52.3518	64.0033	104.993	197.986	128.078	100.448
srp9	1.02648	5.9653	99.1916	2.29218e-23	1.97486e-22	2.03705	796.698	1320.96	1000.35	1342.72	1645.52	2139.85	475.348	1134.75	871.415	1913.6	1341.51	1017.12
pxmp2	1.02628	2.55246	47.6326	5.14062e-12	2.12271e-11	2.03676	109.181	65.7477	73.4213	95.0696	130.668	175.688	56.9286	79.0229	85.0716	200.607	180.686	145.885
dusp5	1.02594	0.400199	20.2085	6.94445e-06	1.65509e-05	2.03629	16.0629	27.9649	15.052	31.785	40.1215	56.159	17.3672	20.9964	8.21847	25.1178	20.3061	22.5967
lonrf1l	1.02593	5.00404	87.784	7.30067e-21	5.50423e-20	2.03628	402.431	446.039	454.782	629.211	938.867	1228.4	327.659	534.732	653.007	1015.18	544.245	546.796
btbd6a	1.02442	5.82465	114.202	1.17711e-26	1.16716e-25	2.03414	748.935	1063.36	894.99	1253.49	1650.09	2289.59	672.871	837.06	729.86	1617.97	950.156	918.026
dll4	1.02426	4.37577	106.646	5.32118e-25	4.91153e-24	2.03391	273.398	285.209	316.354	405.589	653.181	823.155	206.603	326.704	333.292	661.112	446.174	317.781
rpl30	1.02342	0.749905	19.5858	9.61811e-06	2.25675e-05	2.03273	12.9221	32.4213	13.0511	34.9562	33.8669	37.3941	13.3738	42.7297	31.261	62.9893	42.0055	28.016
guca2b	1.02291	2.70016	41.8847	9.68189e-11	3.63339e-10	2.03201	100.304	94.0053	160.936	170.071	148.846	214.468	55.3804	92.3517	75.2951	160.798	161.809	100.964
timm29	1.0227	4.94254	102.148	5.1524e-24	4.57736e-23	2.03171	458.883	498.423	431.302	635.49	879.896	1216.39	262.694	403.125	545.719	1099.92	625.694	465.713
twf1b	1.02188	5.42779	133.692	6.37886e-31	7.61882e-30	2.03057	632.896	629.525	821.631	1061.72	1468.7	1376.14	420.24	532.574	604.216	1244.88	951.806	656.642
zgc:165409	1.0215	3.53823	80.2597	3.28291e-19	2.23726e-18	2.03003	156.503	143.066	186.668	253.995	379.524	374.418	136.489	164.307	180.686	436.496	204.715	190.851
fkbp5	1.02125	1.43688	30.0663	4.17528e-08	1.24242e-07	2.02968	42.1652	25.9674	45.1559	38.329	85.9746	123.306	28.9453	40.9431	38.3528	82.116	51.6883	41.2635
nifk	1.02058	6.87974	105.059	1.18524e-24	1.07971e-23	2.02874	1795.03	1562.04	1647.25	2043.59	2727.31	5504.81	1267.81	2113.29	1599.86	3475.92	2701.64	2154.55
lamtor5	1.01995	-0.297444	6.5592	0.0104343	0.0164861	2.02784	13.0879	10.508	6.10424	10.4203	6.29893	22.8291	4.83035	4.61503	17.6844	44.1731	15.98	15.052
carnmt1	1.0199	2.97459	53.4946	2.59304e-13	1.18236e-12	2.02778	103.187	109.166	125.529	130.668	200.787	317.602	75.2599	94.4202	110.812	305.212	229.247	132.278
rps15	1.01963	0.0935417	13.5397	0.000233572	0.000466291	2.0274	12.4186	25.6378	20.8407	36.7438	37.4397	30.9142	12.9221	6.87725	9.03541	12.9837	15.052	14.9577
gbp	1.01938	5.18725	123.455	1.109e-28	1.19804e-27	2.02705	477.873	570.285	692.391	812.387	1100.48	1710.41	435.338	516.512	408.184	882.988	656.257	625.83
tmx1	1.01933	5.53472	123.558	1.05239e-28	1.13787e-27	2.02698	709.34	652.557	677.151	849.496	1190.07	1780.63	570.136	913.515	650.89	1317.69	973.799	728.252
h2af1al	1.01923	-0.303185	14.8121	0.00011877	0.000246352	2.02684	10.8071	9.03541	13.9825	15.9927	18.6971	18.1502	9.76679	13.8938	7.34875	24.6554	14.4911	12.9221
mettl13	1.01905	4.86834	122.956	1.42557e-28	1.5295e-27	2.02659	385.931	501.769	458.494	745.374	781.667	991.188	299.977	502.04	419.644	866.913	521.175	484.254
ubac2	1.01853	-1.86211	4.53366	0.0332345	0.0481746	2.02585	2.80456	2.86582	1.22085	4.63126	2.09964	7.3053	2.89821	2.76902	1.96493	4.01574	4.99374	4.70374
rpp30	1.01812	4.35314	70.6226	4.32537e-17	2.59791e-16	2.02527	318.106	361.371	363.554	357.989	495.847	822.126	186.447	254.458	319.251	614.23	439.33	356.179
cry-dash	1.01811	4.87765	109.645	1.17218e-25	1.11557e-24	2.02526	376.746	477.637	593.332	687.741	1044.57	1064.75	261.805	410.738	389.056	894.505	580.272	409.226
ube2g1b	1.01784	6.31656	127.102	1.76475e-29	1.97617e-28	2.02488	1129.13	1363.69	1420.64	1566.33	1799.84	3072.1	799.323	1137.69	1170.59	2449.93	1686.76	1427.52
plpp6	1.01772	1.93377	40.643	1.82744e-10	6.6919e-10	2.02472	46.0967	43.9381	45.8531	98.8887	125.044	112.331	58.4424	45.4053	54.4573	114.948	87.3423	74.906
srfbp1	1.0167	5.1866	104.377	1.67286e-24	1.51075e-23	2.02328	705.65	795.418	599.448	809.975	983.459	1075.3	328.143	495.943	450.435	1033.88	658.137	679.2
adrb2a	1.01555	1.28035	20.8167	5.05401e-06	1.22382e-05	2.02168	21.2291	27.509	30.118	64.9186	66.7931	85.0716	45.8531	43.9505	37.05	55.6406	38.3528	41.541
irf2bp1	1.01432	6.40544	65.5978	5.53e-16	3.05672e-15	2.01995	1097.45	1063.03	1009.96	1911.6	2696.18	3217.76	1126.27	1925.28	1246.97	2415.64	1266.56	1417.22
rpl13a	1.0143	0.598223	8.05944	0.00452673	0.00757149	2.01992	16.8274	34.3899	46.3922	24.3141	27.2954	59.3556	15.4571	5.53804	12.772	23.0905	41.9474	36.6892
ptcd2	1.0141	2.80706	38.2177	6.32759e-10	2.21377e-09	2.01965	121.57	93.4342	94.0558	86.9463	198.446	276.073	73.2872	113.857	97.8378	153.316	158.575	195.336
si:ch211-13c6.2	1.01333	6.20386	119.054	1.01892e-27	1.05185e-26	2.01857	912.25	1108.08	880.548	1467.8	2302.02	2864.41	772.354	1275.14	925.66	2755.45	1645.25	1321.73
si:ch211-133n4.4	1.01311	6.91338	141.516	1.24099e-32	1.57196e-31	2.01826	1782.54	2235.37	2137.32	2666.55	3179.63	4409.14	1259.9	1513.98	1732.79	3417.71	2520.26	1942.62
slc39a3	1.0129	3.10188	69.1425	9.16017e-17	5.37577e-16	2.01797	126.555	119.068	163.089	197.775	286.64	268.113	91.6156	101.259	117.201	252.403	194.217	134.235
rnasekb	1.01266	4.67549	67.4018	2.21448e-16	1.26184e-15	2.01762	391.703	386.886	589.67	496.702	698.132	922.294	223.162	295.362	323.231	875.431	541.321	448.737
sqstm1	1.01233	6.78693	138.2	6.58838e-32	8.14817e-31	2.01717	1473.03	2031.49	2232.27	3193.56	3108.41	4299.98	1069.76	1533.63	1485.82	2804.48	1779.9	1663.1
hsp70l	1.01201	3.52951	43.2444	4.83115e-11	1.86315e-10	2.01671	117.594	94.4202	120.364	251.495	297.558	452.473	131.495	223.162	244.597	343.863	290.137	213.732
cbx4	1.01174	4.07801	93.7735	3.53777e-22	2.85042e-21	2.01634	221.076	269.238	264.611	463.922	512.912	607.847	149.759	271.466	179.986	548.215	323.267	325.592
sox8b	1.0117	-0.115909	9.37885	0.00219503	0.0038371	2.01629	14.9577	4.77637	15.871	32.4188	38.8434	33.787	12.5589	11.0761	7.85972	10.0393	8.98872	12.2297
zgc:66448	1.01102	6.64309	141.218	1.44176e-32	1.81529e-31	2.01534	1289.44	1457.98	1539.03	2522.84	2980.29	3415.02	1128.18	1758.02	1610.52	3071.78	1621.78	1559.24
zgc:158803	1.01095	7.23063	160.233	1.00611e-36	1.46516e-35	2.01524	2012.26	2213.73	1943.03	3857.88	5126.8	5990.28	1568.81	2365.91	1856.16	4511.48	3007.79	2611.72
mirlet7i	1.01078	-0.501376	6.5974	0.0102128	0.0161605	2.01499	14.0551	11.985	11.289	6.54397	7.64219	26.8587	8.1047	4.19929	2.73949	26.0839	19.3831	10.8071
ap4m1	1.01045	3.65351	40.459	2.00791e-10	7.32923e-10	2.01454	266.297	165.872	164.369	155.537	263.057	473.548	123.484	209.737	144.875	438.446	281.806	327.187
zar1	1.01006	0.614991	27.7022	1.41503e-07	3.99614e-07	2.01399	20.6318	24.0944	24.9687	31.0447	43.9381	52.5401	20.7544	25.4719	14.6975	34.7002	25.1178	24.9212
dnajb5	1.00989	-0.92182	8.71276	0.0031599	0.00539676	2.01375	5.47898	2.89821	3.69202	9.82465	5.01967	7.98998	5.64449	11.2182	5.73164	25.6378	17.3672	8.39858
eloca	1.0091	1.08079	13.1535	0.000286988	0.000566797	2.01265	34.7002	28.9821	33.2282	21.6142	30.118	100.873	20.6965	28.0456	16.2397	69.5884	59.0485	58.79
zbtb24	1.00898	0.873726	26.0592	3.31115e-07	8.97729e-07	2.01249	19.1764	22.2196	35.9972	34.3863	45.177	59.9248	14.1112	29.9153	19.1055	67.1467	42.8391	40.9431
si:dkeyp-120h9.1	1.00826	4.45553	58.1979	2.3703e-14	1.16138e-13	2.01148	329.587	371.596	381.42	465.218	643.387	734.054	243.559	226.464	250.212	625.798	478.46	493.936
trhrb	1.00791	-1.80448	4.47549	0.0343843	0.0496578	2.01099	5.79642	2.76902	1.96493	4.01574	3.99499	7.52599	0	2.86582	2.4417	10.4203	3.14947	1.82633
tmem231	1.00763	4.0741	94.2867	2.72974e-22	2.21359e-21	2.0106	236.908	294.224	304.505	389.484	406.357	672.385	167.064	249.546	240.944	423.469	344.314	287.935
alg10	1.00737	3.54527	70.234	5.26712e-17	3.14698e-16	2.01024	215.353	146.975	164.369	252.144	284.286	400.846	143.563	211.734	118.534	339.352	212.071	284.458
pdcd2l	1.00618	3.84467	59.0613	1.52839e-14	7.59534e-14	2.00858	207.294	188.011	239.667	398.932	290.386	431.833	156.911	245.616	217.854	399.499	342.432	240.257
zranb2	1.00614	7.52736	73.4472	1.03367e-17	6.43951e-17	2.00853	2643.68	2643.5	2268.89	2504.73	4981.06	7918.29	1977.86	2538.59	2824.79	5898.93	4604.81	3934.42
mapre3b	1.00558	4.7537	91.4228	1.16029e-21	9.09755e-21	2.00774	392.508	423.337	358.049	507.25	930.286	1259.7	293.95	358.873	379.666	875.933	509.899	417.637
hspbp1	1.00547	5.21872	104.969	1.24071e-24	1.12777e-23	2.0076	500.413	466.612	419.045	693.62	888.482	1334.33	396.996	598.306	573.164	1350.26	949.407	872.402
fth1a	1.00393	10.9121	73.2828	1.12341e-17	6.98125e-17	2.00546	33074	29472.2	40705.8	41711.5	42862.6	58719.8	22419.8	27068.1	22865.3	48474.9	42344.2	38531.9
rap2c	1.00335	5.88808	118.705	1.21533e-27	1.25152e-26	2.00465	798.695	784.342	727.919	1521.18	2163.95	2123.79	646.519	1045.29	731.021	1873.56	1091.28	1071.66
pgrmc1	1.00282	6.93632	133.134	8.45017e-31	1.00355e-29	2.00392	1756.93	1765.01	1918.01	2309.77	3291.9	4509.34	1209.8	1599.53	1548.5	4385.29	3227.99	2484.93
slc3a2b	1.0028	4.85973	91.2156	1.2884e-21	1.00517e-20	2.00388	508.56	399.304	603.099	687.741	897.598	991.695	295.617	323.052	360.565	919.604	562.295	479.782
bhlhe41	1.0027	-1.50622	5.81944	0.01585	0.0242751	2.00375	5.89479	6.0236	5.99248	7.52599	9.34853	8.59746	1.22085	3.47344	0	4.56581	5.79642	1.84601
gnl3l	1.00254	3.30939	54.6129	1.46766e-13	6.82605e-13	2.00352	173.221	110.493	134.284	182.755	210.247	358.404	89.8872	158.986	145.837	269.387	314.979	230.405
spryd4	1.00247	3.96797	48.6214	3.1047e-12	1.30171e-11	2.00343	185.686	246.968	346.565	331.143	358.049	552.148	209.986	196.828	224.662	354.307	318.803	320.283
rps3a	1.00077	-1.02346	6.7994	0.00911887	0.0145506	2.00106	5.01967	6.99123	11.289	10.2834	19.1055	15.871	2.31563	1.04982	6.39214	3.86428	7.38405	5.89479
si:dkey-174n20.1	1.00051	3.40238	72.883	1.37565e-17	8.49832e-17	2.0007	120.759	125.529	154.247	189.744	289.637	384.766	109.378	181.502	212.428	372.816	251.957	168.935
heca	-1.00018	1.88518	33.5283	7.02349e-09	2.23601e-08	0.499938	75.4666	123.306	134.306	44.0925	52.0503	59.8963	96.9156	119.861	83.3265	45.9424	24.4595	38.329
slc13a5a	-1.00018	0.591334	20.7479	5.23884e-06	1.26589e-05	0.499936	37.3337	35.1377	53.9323	8.46674	18.6971	23.8818	47.6131	43.9969	34.6441	23.7422	13.525	12.9221
isoc2	-1.00119	2.88326	64.5011	9.64802e-16	5.23839e-15	0.499589	201.405	216.85	243.694	76.2006	87.8762	136.604	177.023	260.508	214.164	83.0978	88.8784	53.5343
syne3	-1.00141	5.53533	89.6393	2.85795e-21	2.20232e-20	0.499511	1281.02	1489.13	1349.97	508.56	621.883	741.055	1350.01	1425.66	1022.74	776.72	397.816	471.583
myh9a	-1.00165	9.30615	56.4902	5.64798e-14	2.69783e-13	0.499428	16984.3	19805.8	18384.2	10910.7	13245.4	7273.17	13359.6	19446	13688.2	9413	5601.95	5568.02
ssuh2rs1	-1.00199	6.50646	154.321	1.9702e-35	2.73886e-34	0.499311	2654.67	2508.98	2738.18	907.51	1701.86	1813.14	2244.52	2453.67	2294.42	1366.05	934.324	727.852
gsg1l	-1.00245	-0.172759	11.4958	0.000697554	0.0013081	0.499151	19.6319	16.2397	34.1838	17.3672	8.39858	10.958	14.4911	33.2282	16.7019	9.03541	9.98747	4.70374
notch2	-1.00298	6.17576	81.6845	1.59638e-19	1.10593e-18	0.498968	1740.86	1956.77	2114.26	904.545	1122.59	1003.78	2023.96	2135.04	2063.23	1258.54	681.334	621.864
nme7	-1.00374	3.3704	67.2837	2.35113e-16	1.33705e-15	0.498707	301.344	358.412	261.211	115.931	146.574	169.787	181.564	284.195	256.969	213.648	121.57	79.7865
tango2	-1.00383	3.27408	59.0695	1.522e-14	7.56958e-14	0.498675	306.2	295.629	326.44	134.619	120.364	181.906	230.405	306.548	181.719	138.148	92.3006	66.8076
nt5c2b	-1.00391	5.17342	42.1873	8.29379e-11	3.1293e-10	0.498647	874.087	1173.06	1261.95	189.762	504.241	684.313	763.264	1150.04	1145.08	700.231	328.739	347.785
nectin3b	-1.00627	4.11468	54.2742	1.74379e-13	8.06552e-13	0.497833	424.468	581.383	403.857	227.355	310.095	391.341	423.078	544.245	435.698	211.368	114.948	162.637
itchb	-1.00672	3.31441	62.1556	3.17356e-15	1.65852e-14	0.497678	238.818	416.309	284.822	108.132	141.54	129.453	206.753	343.863	264.035	144.818	91.2526	101.899
eve1	-1.00685	1.47639	37.8105	7.79623e-10	2.70423e-09	0.497631	55.1563	77.3772	113.539	25.4719	41.9929	43.8318	59.8963	78.4555	73.6849	41.1613	31.9599	20.6965
asic2	-1.00738	-0.547265	8.91905	0.00282211	0.00485953	0.497449	11.0433	15.98	9.40748	10.2834	2.86582	9.76679	30.1032	19.9466	15.5238	7.72856	6.46104	5.89479
epb41l3b	-1.00764	7.37189	84.9396	3.07627e-20	2.23475e-19	0.497359	4451.67	4984.92	5059	1922.68	3532.84	2753.55	3177.85	4908.91	4000.69	2961.78	1488.95	1249.29
cyfip2	-1.0087	2.30015	47.2576	6.22457e-12	2.55433e-11	0.496992	103.377	160.142	147.578	57.9273	75.2599	76.658	105.08	159.931	178.303	68.2384	44.745	34.7785
nme8	-1.00935	1.87034	32.536	1.17008e-08	3.66192e-08	0.496772	102.403	100.608	98.2465	42.1652	58.9261	52.6819	47.6775	139.47	118.422	57.8907	40.9431	22.8291
cmya5	-1.01031	4.74093	85.2817	2.58747e-20	1.8895e-19	0.496439	843.007	817.281	788.313	287.978	325.196	379.487	636.202	675.457	616.068	442.292	321.083	313.768
vgll2b	-1.01054	4.52101	79.9132	3.91227e-19	2.65464e-18	0.496359	566.521	704.037	728.846	307.978	415.73	326.912	441.494	772.556	666.111	329.29	199.749	192.853
gas7a	-1.01138	-0.347588	10.733	0.00105239	0.00192576	0.49607	10.2834	17.1949	28.0795	3.47344	13.6477	15.5238	16.4232	21.2291	23.5792	12.0472	4.99374	2.82225
tfr1a	-1.0129	4.39292	48.6545	3.05266e-12	1.28032e-11	0.495548	776.46	666.901	681.334	252.033	317.837	202.138	553.128	639.506	480.397	334.906	163.599	203.473
znf326	-1.01357	0.309103	16.6179	4.57177e-05	9.9479e-05	0.495318	28.0456	37.2557	26.8587	10.4203	11.548	19.1764	27.05	29.5362	40.2811	26.1023	8.98872	10.3482
blf	-1.01376	4.13475	111.089	5.65693e-26	5.44984e-25	0.495254	517.351	501.419	518.844	170.039	294.224	373.974	374.786	469.366	491.73	251.981	185.686	142.559
slc27a6	-1.0138	1.18783	20.1239	7.25829e-06	1.72596e-05	0.495238	70.6266	82.9359	49.3108	26.0839	42.4583	15.7194	50.1967	62.9211	58.3264	30.8502	22.9266	20.7544
sox2	-1.01412	7.20654	126.105	2.91698e-29	3.23757e-28	0.49513	4966.41	5007.55	4833.38	1129.58	2131.15	2632.41	3133.08	4963.45	4146.8	2288.84	1365.82	1264.78
ryr1b	-1.01503	6.92383	39.1547	3.91522e-10	1.39506e-09	0.49482	3074.14	3648.22	3699.21	1539.9	2798.18	1670.73	3739.47	3208.85	2472.17	1851.55	751.586	1159.54
pwp2h	-1.01545	4.25087	83.2604	7.19263e-20	5.08671e-19	0.494675	739.834	618.273	660.338	196.33	232.823	232.597	372.354	588.305	503.369	282.225	200.059	189.144
col4a3bpa	-1.0159	-0.792717	5.71866	0.0167856	0.0256181	0.494519	17.0669	28.9637	12.2297	2.80456	2.86582	21.9753	11.5781	5.24911	6.39214	8.69463	0.923006	2.94739
fam117bb	-1.01631	3.22618	56.9421	4.48824e-14	2.16031e-13	0.494379	251.246	261.406	227.378	112.064	120.914	132.633	291.141	319.599	222.957	125.27	82.1535	111.097
chad	-1.01641	3.77595	60.5234	7.27073e-15	3.72073e-14	0.494345	421.444	371.637	294.038	147.809	213.214	169.966	316.239	487.389	441.211	172.013	141.381	152.606
tinagl1	-1.01645	4.03846	67.6794	1.92359e-16	1.09958e-15	0.494331	363.439	539.067	431.967	197.475	211.83	204.743	334.906	575.87	382.109	321.083	192.197	182.669
si:ch211-71m22.1	-1.01667	0.840052	24.1678	8.82971e-07	2.29909e-06	0.494257	45.8531	75.6926	67.1532	17.847	26.4817	28.9821	34.1512	41.2635	40.1574	21.9724	23.5187	5.60912
dennd4a	-1.01673	0.298026	12.8901	0.00033033	0.000647506	0.494235	34.1512	39.2986	20.0787	10.9862	21.6372	8.41368	31.524	30.5212	40.5235	19.9466	12.7843	8.69463
ankrd39	-1.01721	1.43242	33.8422	5.9769e-09	1.91593e-08	0.494071	68.4872	73.4213	90.4546	39.2986	34.1338	40.9486	41.3929	67.3094	74.5113	41.5088	28.9453	23.0961
rraga	-1.0194	5.28841	121.97	2.34346e-28	2.493e-27	0.493322	1153.49	1092.84	1281.13	430.688	540.322	632.183	731.99	1022.14	1405.2	758.368	414.68	282.167
clcn2b	-1.01956	2.68649	52.0653	5.3685e-13	2.38636e-12	0.493267	214.196	239.359	187.198	79.2177	94.1466	83.5095	154.606	165.792	132.646	88.8111	52.5401	72.0301
ube2e3	-1.01963	6.97279	155.254	1.23237e-35	1.72434e-34	0.493243	3210.77	3577.68	3823.96	1811.74	2389.73	2249.77	2636.3	3748.35	3184.37	1724.23	1271.98	962.792
snrka	-1.01987	4.5822	127.523	1.42703e-29	1.60948e-28	0.493162	584.263	680.848	764.998	270.66	291.632	399.182	567.433	898.544	745.632	376.886	204.548	220.264
ipo7	-1.0201	8.24343	106.272	6.428e-25	5.9114e-24	0.493083	7550.45	9472.87	8073.02	4893.16	5563.3	4647.56	6389.4	10024.9	7286.21	4209.86	2923.46	2557.79
htt	-1.02012	5.60607	99.0146	2.50649e-23	2.15065e-22	0.493076	1229.12	1379.55	1387.28	622.883	718.817	663.168	1207.92	1420.98	1132.95	913.195	522.174	473.47
ldlrap1a	-1.02103	4.81935	98.3973	3.42319e-23	2.91134e-22	0.492763	794.11	774.402	945.131	232.913	360.548	440.27	568.391	827.267	875.348	527.963	372.687	247.467
lrrc6	-1.02162	1.53108	25.2657	4.995e-07	1.32928e-06	0.492563	89.8445	86.7626	74.6673	31.122	31.9599	61.1486	44.873	70.6903	108.656	63.6798	22.0463	12.7843
rgs18	-1.02193	-1.35957	6.03166	0.0140515	0.0217093	0.492457	4.70374	4.67427	3.82109	0	5.78907	3.14947	7.3053	14.4911	11.9991	3.92986	8.03147	0.998747
numa1	-1.02217	6.94209	112.448	2.85008e-26	2.78204e-25	0.492375	3178.37	3596.03	3778.56	1552.08	1576.02	1627.49	3018.64	3411.28	3752.89	2235.74	1319.63	1077.53
si:ch73-366l1.5	-1.02282	5.15339	81.0953	2.15087e-19	1.47863e-18	0.492153	952.542	1011.94	1042.08	415.479	614.309	585.218	897.957	1317.3	1040.87	560.605	241.988	267.601
map2k5	-1.02282	3.40277	60.7697	6.41575e-15	3.28991e-14	0.492152	376.528	280.343	287.935	101.259	179.465	162.094	236.21	271.209	269.534	177.217	110.036	96.3777
rhag	-1.02297	4.58297	73.7829	8.71992e-18	5.45397e-17	0.492103	653.82	681.508	777.593	351.604	472.388	387.384	579.858	663.69	467.041	380.214	184.724	199.749
copz2	-1.02348	1.95497	22.5544	2.04273e-06	5.13464e-06	0.49193	120.596	85.9746	164.815	19.6828	37.7936	68.4872	86.9463	105.223	79.5797	60.236	53.9323	43.2744
prkn	-1.02397	0.773998	25.6783	4.03338e-07	1.08279e-06	0.491763	44.3043	60.9128	54.2124	25.9674	20.6965	27.1107	37.2557	43.9505	39.3657	19.9466	11.8711	12.5589
cdr2l	-1.0245	4.19196	105.127	1.14579e-24	1.04528e-23	0.491579	539.113	463.419	500.478	200.993	215.892	351.604	521.016	649.84	449.276	284.991	168.91	163.089
bcar3	-1.02491	5.26998	112.764	2.43042e-26	2.3798e-25	0.491441	960.094	973.424	1291.66	453.863	476.619	709.528	894.581	1300.52	1116.08	596.337	391.509	317.973
hey2	-1.0251	3.36968	59.9046	9.95705e-15	5.03995e-14	0.491375	271.904	316.868	317.837	84.9165	112.001	186.732	211.734	295.395	272.042	197.742	133.072	93.7829
rsph3	-1.02566	0.38025	20.7839	5.14138e-06	1.24402e-05	0.491184	34.7002	35.7446	27.6902	14.737	16.0629	27.9649	22.578	39.2638	31.524	20.7544	10.4203	7.34875
sec23a	-1.02732	6.12562	48.839	2.77855e-12	1.16887e-11	0.490622	2039.85	2047.15	2843.36	1306.01	1023.58	628.256	1578.56	1913.39	1576.86	1018.99	674.154	598.316
senp7b	-1.02787	1.42174	36.5838	1.46246e-09	4.94964e-09	0.490435	65.5334	96.2816	95.3737	26.9662	37.6299	56.0912	41.0768	92.7845	68.311	33.5943	23.7422	13.525
atp1a1a.3	-1.02824	4.40159	62.2376	3.04418e-15	1.59356e-14	0.490309	644.413	662.811	733.65	344.279	443.443	334.893	347.002	676.249	379.355	321.266	136.535	168.788
peli2	-1.02834	4.85384	96.9989	6.93671e-23	5.82452e-22	0.490275	684.872	803.77	893.47	246.599	350.373	463.419	706.502	819.866	689.708	640.945	411.024	266.655
lhx9	-1.02974	4.67693	102.265	4.85737e-24	4.32444e-23	0.489798	717.199	802.143	741.07	234.246	396.378	421.276	806.981	928.567	642.491	365.265	214.468	205.83
stmn4	-1.03031	3.29258	67.5026	2.10409e-16	1.20058e-15	0.489606	285.642	309.506	315.98	89.7957	158.71	187.566	172.171	242.901	278.228	128.298	110.036	93.3659
cep128	-1.03049	2.82902	66.9489	2.7864e-16	1.57203e-15	0.489544	196.317	205.462	201.909	59.9954	82.527	106.417	162.796	214.491	169.208	93.6168	108.656	92.6251
theg	-1.03089	-0.0762626	13.4497	0.00024505	0.000487807	0.489409	22.5967	19.0747	27.9649	8.46674	11.2182	19.1055	37.8463	26.6297	19.9466	11.8711	4.83035	5.53804
uvssa	-1.03114	3.4046	74.7194	5.42603e-18	3.43485e-17	0.489322	344.279	422.602	303.399	74.8794	145.877	169.833	229.897	312.224	309.612	159.927	106.573	93.6168
tmtopsb	-1.0315	-1.54301	5.31347	0.0211612	0.0317215	0.489202	5.79642	11.9991	8.84218	1.00393	0.998747	6.58524	1.86971	5.73164	7.32509	2.31563	4.19929	2.73949
pbxip1b	-1.0318	5.4106	67.8647	1.75106e-16	1.00462e-15	0.4891	1125.56	1558.05	1618.84	654.165	671.886	457.495	852.074	1107.61	1060.08	743.915	392.508	325.499
hsd17b12b	-1.03276	3.59026	79.2752	5.40338e-19	3.65062e-18	0.488773	338.95	273.07	378.525	102.542	143.033	177.681	378.463	409.866	383.185	190.851	131.386	100.608
hps5	-1.0328	3.74017	93.3579	4.36434e-22	3.49844e-21	0.488761	371.048	359.582	422.656	135.83	150.52	187.905	307.598	501.769	391.341	234.11	130.582	129.453
sort1a	-1.03339	0.854046	25.0095	5.70474e-07	1.51143e-06	0.48856	36.7107	61.8414	52.0706	22.0866	21.9724	24.4595	43.0032	41.0768	52.4965	31.261	16.7972	13.6974
her12	-1.03343	6.10963	79.7065	4.34369e-19	2.94419e-18	0.488549	1708.06	1850.98	2508.88	491.039	883.236	1460.72	1439.19	2037.66	1900.56	982.977	979.12	699.32
pacrg	-1.03377	1.6441	36.2257	1.75741e-09	5.90968e-09	0.488431	91.7767	80.3015	94.3166	46.181	52.9336	46.0967	57.9609	79.2877	111.097	40.5235	32.5445	14.6106
fam114a1	-1.03463	2.97797	59.3996	1.28695e-14	6.44143e-14	0.488141	293.004	304.505	241.459	78.532	93.7088	107.992	138.528	282.105	184.768	100.66	81.3322	80.243
abcc4	-1.03483	3.54141	86.9154	1.13263e-20	8.47313e-20	0.488074	272.042	353.451	416.309	173.672	158.523	165.282	245.382	344.281	340.915	170.669	119.85	89.3711
zgc:153119	-1.03608	2.33037	59.4293	1.2677e-14	6.35236e-14	0.48765	140.823	117.594	135.554	41.0768	84.2385	99.572	125.979	153.411	136.216	71.0715	41.2635	54.2124
agmo	-1.03612	-0.462912	10.715	0.00106268	0.00194317	0.487636	13.1705	18.6971	21.9713	4.88339	8.1047	8.39858	13.6974	23.1857	10.1531	7.85972	6.0236	12.9837
ncalda	-1.03637	6.4723	86.4975	1.39911e-20	1.0417e-19	0.487554	2604.52	2438.58	3051.54	1195.69	1205.49	1032.94	1979.08	2203.82	2847.02	1542.21	1000.48	720.485
nusap1	-1.03638	7.48286	149.785	1.93183e-34	2.59917e-33	0.487549	4771.28	5608.04	5311.9	2001.28	2576.09	3693.37	3387.64	4693.9	5142.24	2920.27	1909.24	1549.54
ppm1e	-1.03649	1.36284	19.0217	1.2924e-05	2.99105e-05	0.487511	83.0177	97.2564	80.8363	32.8739	22.2196	23.9982	51.0882	96.3777	47.9399	31.0447	17.7622	39.1662
plrdgb	-1.03712	-1.69625	4.72967	0.0296466	0.0433291	0.487299	5.79642	3.69202	2.94739	2.00787	2.99624	0.940748	6.54397	4.77637	13.4293	1.15781	3.14947	4.56581
cuedc1b	-1.0385	3.30652	33.2111	8.2679e-09	2.6189e-08	0.486835	217.313	241.988	236.687	111.684	147.37	91.358	325.592	316.091	258.954	189.144	85.4594	107.677
pck1	-1.03857	4.41042	18.916	1.36603e-05	3.15332e-05	0.486809	335.943	1234.6	1433.65	255.673	603.233	556.179	160.798	239.891	237.453	102.214	78.1343	116.939
mut	-1.03987	5.97266	142.059	9.43812e-33	1.19916e-31	0.48637	2048.58	2250.79	2045.05	629.169	980.561	882.394	1548.36	2028.95	1579.02	904.059	573.065	496.742
prpf40a	-1.04012	7.35548	164.084	1.45049e-37	2.18059e-36	0.486286	5520.68	5946.53	5335.2	1381.62	1936	2561.34	3555.54	5076.89	4681.13	2469.46	1711.72	1544.68
mov10b.1	-1.04072	-0.916121	5.3013	0.0213095	0.0319211	0.486085	4.77637	30.5212	25.4719	5.24911	12.7843	2.89821	6.46104	6.87725	8.03147	6.99123	0	2.80456
abi1b	-1.04146	2.59603	50.7781	1.03424e-12	4.48765e-12	0.485836	189.744	189.762	174.038	71.0488	77.3772	95.2262	175.988	161.673	130.582	95.6409	47.0733	56.983
itfg2	-1.04165	3.84766	74.0974	7.43554e-18	4.66458e-17	0.485773	557.928	466.599	456.673	138.801	148.775	213.214	296.704	482.892	374.53	183.446	186.971	124.186
srgap1b	-1.04221	1.48449	28.0479	1.18346e-07	3.35578e-07	0.485584	111.15	82.9359	55.7029	31.8803	35.9972	52.0706	77.3029	87.8898	52.6819	30.8502	18.1502	32.9629
tfap2d	-1.04228	0.778518	23.5628	1.20903e-06	3.10748e-06	0.485558	47.9782	32.7199	47.7637	13.4293	28.9453	37.7936	37.4397	56.0321	36.9202	25.5441	13.0511	11.985
tbx16l	-1.0426	1.69833	31.9666	1.56845e-08	4.84977e-08	0.485451	84.1368	99.3485	100.11	39.3657	64.0391	39.266	71.4892	82.1475	94.3166	50.1967	35.9549	13.1705
b3gat2	-1.04383	2.46904	53.1242	3.13112e-13	1.41844e-12	0.485039	193.759	172.783	163.69	48.6124	61.1375	134.293	133.149	160.623	114.145	66.6588	49.8423	57.9654
pcdh2ab7	-1.04406	-0.900929	6.3422	0.0117899	0.0184445	0.484961	8.98872	22.578	11.2182	10.508	6.10424	5.78907	3.14947	10.0448	15.4571	4.61503	4.91232	1.00393
casq1a	-1.04488	-0.778274	7.69521	0.00553676	0.00912592	0.484685	17.7622	19.1055	15.871	11.5781	12.5979	5.47898	2.89821	11.0761	14.737	7.02754	0.998747	0.940748
exoc2	-1.04565	0.0774016	16.9146	3.90993e-05	8.58367e-05	0.484428	21.9713	47.6131	48.6282	15.7473	13.6974	19.3214	17.5371	20.6318	19.0747	6.99123	4.70374	9.34853
bin2a	-1.04589	3.73888	90.3961	1.9495e-21	1.51342e-20	0.484348	506.652	554.593	412.58	116.885	194.18	228.905	242.669	375.471	378.525	168.394	123.401	111.767
camk4	-1.04623	0.958003	20.261	6.75639e-06	1.6118e-05	0.484233	83.0177	74.1001	35.6939	18.2633	30.9142	30.4592	51.0882	43.1692	49.9374	23.5187	18.6971	9.55274
15-Sep	-1.04702	2.19579	44.6426	2.36491e-11	9.31788e-11	0.483967	149.978	158.71	133.149	65.089	49.3108	74.3874	88.6086	133.615	131.515	63.9198	31.9854	41.1335
acap3b	-1.04828	2.88227	55.3122	1.02826e-13	4.82352e-13	0.483544	196.616	172.013	214.937	102.551	152.831	120.73	156.151	256.009	177.217	99.229	52.2046	64.9186
dnm1a	-1.04872	3.49344	42.8349	5.95589e-11	2.27732e-10	0.483398	311.797	320.52	313.007	75.6865	210.247	187.736	320.598	284.106	281.391	178.636	90.3428	128.517
wnt9a	-1.04906	0.986866	23.1271	1.5164e-06	3.86034e-06	0.483282	49.3416	53.8766	56.9981	23.0751	21.6142	28.1102	50.9361	71.4969	28.0456	31.524	21.9753	16.2094
pcxa	-1.04913	5.99074	47.5452	5.37496e-12	2.21582e-11	0.483261	1639.94	1767.67	1886.53	918.018	1196.43	700.477	1746.9	1999.83	1459.73	898.085	523.654	594.329
zgc:153383	-1.0494	0.30412	15.1091	0.000101471	0.00021233	0.483167	41.0923	41.541	31.3822	8.84218	20.0787	21.9724	15.9927	14.9577	37.2557	17.0919	10.4203	11.548
lifra	-1.04993	3.93298	45.8031	1.30758e-11	5.23292e-11	0.482993	422.656	491.384	456.263	199.124	187.234	206.323	515.227	432.527	301.344	240.551	119.068	154.247
col17a1a	-1.04999	4.34191	66.8565	2.92014e-16	1.64379e-15	0.482973	653.561	515.354	534.345	201.928	308.553	294.224	617.115	730.676	441.058	319.769	164.295	204.353
trpm6	-1.05	3.64692	77.4117	1.38793e-18	9.16017e-18	0.482968	392.499	338.043	372.57	135.25	120.914	187.651	343.345	389.511	297.276	184.166	119.409	166.035
cftr	-1.05111	-1.37964	6.2367	0.0125129	0.0194882	0.482598	10.0393	9.98747	3.76299	3.73941	0.955274	6.10424	4.63126	13.6477	7.3053	6.76249	2.76902	0.982465
zgc:153049	-1.05147	-0.421461	10.7082	0.0010666	0.00194977	0.482475	12.9221	19.6493	23.0905	4.99374	4.70374	6.54397	20.0607	28.0795	10.4203	13.6477	10.0448	6.76249
dctn1a	-1.05197	4.5977	57.1807	3.97546e-14	1.91791e-13	0.482309	589.903	643.403	557.496	284.915	386.515	256.678	639.709	876.892	563.611	487.118	241.983	243.559
bmp5	-1.05201	4.93437	131.93	1.54964e-30	1.81631e-29	0.482294	848.555	857.26	1016.41	371.138	448.074	577.402	574.379	890.717	772.556	460.776	347.361	246.691
opn4xa	-1.05222	-1.72573	4.89716	0.0269009	0.0395975	0.482225	5.89479	6.0236	8.98872	1.8815	1.86971	1.91055	3.66255	6.94688	5.24911	7.3053	0.96607	0
rmc1	-1.05233	3.97374	87.2767	9.4351e-21	7.0752e-20	0.48219	452.8	554.265	669.216	224.662	168.935	246.348	298.131	446.039	415.629	238.701	141.112	116.857
mettl11b	-1.05277	2.29823	39.1648	3.89495e-10	1.38862e-09	0.48204	119.661	149.023	236.845	55.5751	80.8363	76.7057	112.064	127.375	95.2991	79.3108	25.9674	47.0374
atp1a1a.2	-1.05304	7.06162	72.7792	1.44998e-17	8.94866e-17	0.481952	3673.39	3667.98	4217.12	1772.99	3005.73	1952.07	3217.7	3894.64	3464.33	1873.7	1068.92	974.82
stk24b	-1.05325	5.78863	160.122	1.06394e-36	1.54678e-35	0.481882	1526.39	1446.35	1474.68	522.046	677.151	918.17	1188.2	1827.44	2013.18	956.354	593.149	515.937
apc	-1.05554	7.01473	106.552	5.58104e-25	5.14759e-24	0.481117	3368.82	3849.73	3977.76	1926.5	1927.76	1783.65	3112.97	3713.57	2824.4	1880.44	1321.18	1312.35
col5a3a	-1.05744	6.17391	66.7566	3.0718e-16	1.72529e-15	0.480485	1801.46	2328.96	2478.32	1102.24	1181.05	741.488	1765.98	2287.21	1684.93	1211.75	591.258	610.546
haao	-1.05761	0.238816	17.8643	2.37225e-05	5.33002e-05	0.480429	16.6141	39.2986	32.1259	12.9837	16.9335	9.34853	26.7477	45.1714	34.7344	17.847	9.13163	10.6268
her5	-1.05761	0.781998	16.5017	4.86072e-05	0.000105474	0.480428	25.7924	95.2262	43.9969	13.6477	23.7422	28.016	29.5362	55.018	47.1849	21.9724	21.6372	7.47883
arhgap42a	-1.05815	1.71316	42.6466	6.55786e-11	2.49835e-10	0.480247	129.41	114.624	102.883	31.9607	48.3035	39.6893	78.5972	84.3305	75.9048	40.4522	35.5244	24.8371
aqp1a.1	-1.06	5.85612	154.862	1.50127e-35	2.09394e-34	0.479634	1614.3	1776.79	1979.67	681.671	816.975	891.829	1045.17	1808.33	1781.22	848.678	650.89	461.147
klhl31	-1.06042	8.34358	83.8876	5.23709e-20	3.73954e-19	0.479494	8319.83	10287.7	9745.1	4312.04	4358.08	3794.24	7602.19	8681.05	7891.52	6247.08	3601.96	3175.71
ncf1	-1.06129	2.31909	36.6423	1.41916e-09	4.81184e-09	0.479203	112.001	175.688	195.754	44.2152	50.4821	81.1983	109.876	172.514	130.178	94.9689	41.541	33.2282
snx9a	-1.06165	3.20508	57.7449	2.98416e-14	1.45589e-13	0.479084	249.687	305.743	221.56	76.4219	159.931	128.517	262.456	240.162	221.23	139.374	102.176	96.3777
nkx6.3	-1.06236	0.526052	22.083	2.61114e-06	6.47523e-06	0.478848	37.6299	48.6124	37.2557	12.2085	28.9453	23.0961	23.7422	37.6767	31.3822	18.6668	19.0747	4.99374
zranb1b	-1.06241	1.72878	23.9998	9.63466e-07	2.50143e-06	0.478832	91.358	111.86	64.9116	56.0912	55.4059	62.2633	79.8892	114.431	87.6636	28.9821	21.2291	20.6318
meis3	-1.06279	6.33777	175.833	3.93754e-40	6.57287e-39	0.478707	2337.89	2147.83	2522.97	955.745	1170.53	1234.26	1841.66	2381.5	2608.95	1329.17	860.854	591.73
zgc:154054	-1.06302	5.48814	95.421	1.53914e-22	1.26694e-21	0.478629	1539.89	1359.52	1527.72	506.221	553.804	607.163	1029.03	1179.52	1157.12	722.641	461.397	415.088
tube1	-1.06323	3.46483	91.7458	9.85584e-22	7.77138e-21	0.478561	302.599	310.216	350.56	110.068	142.098	200.607	286.899	431.865	327.544	118.711	113.996	84.9165
acsbg2	-1.06493	6.22228	102.706	3.88783e-24	3.48102e-23	0.477996	2373.52	2165.78	2209.85	1008.58	1010.69	1135.73	1995.82	2329.08	1827.87	986.27	645.765	680.013
fam129bb	-1.06549	-1.03424	7.25951	0.00705265	0.0114619	0.477811	17.0669	10.9862	9.40748	7.47883	2.86582	3.66255	9.26251	11.548	9.13163	6.76249	0	6.87725
rhobtb2a	-1.0655	2.60275	43.6935	3.8405e-11	1.48934e-10	0.477806	179.461	235.16	175.327	69.557	63.6874	87.4394	156.614	166.791	124.179	108.443	42.9873	65.9258
ankrd13b	-1.06588	2.71545	49.9317	1.59189e-12	6.81549e-12	0.477681	151.81	171.216	234.648	75.4666	133.072	94.9407	154.324	210.027	150.707	88.6086	55.018	56.2203
calcrla	-1.06674	1.50882	34.6543	3.93774e-09	1.28658e-08	0.477397	87.6856	91.3692	74.2911	27.9649	38.5707	31.785	67.8244	84.2385	77.5735	39.8932	30.1344	26.0839
rcor3	-1.06765	2.39721	51.7757	6.22181e-13	2.74718e-12	0.477095	183.127	180.619	165.872	63.9214	71.4892	61.8414	131.65	175.688	113.857	73.3784	41.1335	44.8979
wnt1	-1.06814	2.59648	33.2895	7.94102e-09	2.51726e-08	0.476935	179.492	181.502	197.777	101.888	115.48	85.8373	148.775	193.831	107.089	70.2754	30.9612	51.7412
myoz2b	-1.06827	4.44734	135.633	2.40034e-31	2.91126e-30	0.476889	544.245	685.91	682.101	225.967	319.251	342.57	426.159	641.309	558.835	377.242	280.191	183.719
ttyh3b	-1.06834	4.13737	94.595	2.33608e-22	1.90297e-21	0.476868	621.746	483.968	496.761	199.01	250.135	263.301	461.81	549.311	424.278	254.28	145.202	170.919
sema3b	-1.06841	0.215783	14.4918	0.000140775	0.000288655	0.476843	36.4593	51.5848	43.9505	27.7875	24.1459	22.8291	19.3214	14.7681	12.772	4.01574	6.99123	0.940748
zgc:152774	-1.06907	0.522825	13.484	0.000240606	0.000479798	0.476625	46.3922	67.1532	32.5445	7.3053	16.4232	23.0751	27.509	56.2203	18.9762	23.5187	18.6971	4.77637
st6gal2b	-1.06908	2.46712	47.425	5.71502e-12	2.34984e-11	0.476624	160.486	211.207	188.724	64.0391	73.053	68.591	96.9156	129.685	192.755	77.9023	51.7412	49.5472
clstn1	-1.06935	6.43464	58.7041	1.83264e-14	9.0714e-14	0.476535	2183.82	2700.56	3380.53	1492.42	1615.68	1010.87	2221	2676.72	1728.16	1234.84	666.164	603.02
plp1a	-1.07015	6.58942	76.6996	1.99043e-18	1.29662e-17	0.476268	2747.71	2781.32	3264.67	903.868	1476.79	1299.37	2400.79	2296	2047.15	2173.11	1077.92	846.157
cox10	-1.07022	0.818523	27.3445	1.7025e-07	4.76617e-07	0.476248	49.786	58.79	41.0923	22.2196	20.3061	16.7019	40.1574	51.9349	46.0967	25.241	12.4186	23.1961
slc20a2	-1.0707	-0.320625	5.8637	0.0154563	0.0237278	0.476087	6.39214	29.9482	28.6132	16.7019	6.0236	5.99248	12.2297	18.6971	20.0607	1.22085	9.26251	10.4982
sh3d21	-1.07104	5.20871	181.684	2.07833e-41	3.59852e-40	0.475975	1091.28	1169.53	1089.39	364.593	503.429	714.196	934.356	1228.29	911.337	530.372	343.358	317.336
cyp1a	-1.07134	3.20222	15.9274	6.58184e-05	0.000140873	0.475878	223.415	275.56	726.477	84.011	115.928	107.069	189.616	175.688	143.82	108.186	84.1368	100.304
LOC100500933	-1.07157	2.94097	69.5361	7.50304e-17	4.42394e-16	0.4758	245.964	242.696	188.15	64.5049	89.7957	183.127	197.986	259.306	182.633	112.064	75.6865	56.983
brd8	-1.0718	7.05379	147.807	5.22821e-34	6.92297e-33	0.475724	3413.28	4307.13	3807.92	1481.14	1986.86	2166.99	2744.5	5556.08	4324.43	1973.67	995.347	1102.29
ppfia2	-1.07354	3.67709	95.473	1.49922e-22	1.23489e-21	0.475152	429.739	406.393	350.641	106.84	162.3	213.214	320.284	456.79	365.541	198.498	114.987	95.5274
zgc:194930	-1.07388	0.481748	13.6823	0.000216491	0.000433569	0.475039	44.873	50.6295	68.3675	12.736	22.0463	14.6106	26.0839	23.0751	16.7019	30.118	5.99248	9.40748
bsnd	-1.07443	-0.00371732	16.2276	5.61695e-05	0.00012113	0.474859	35.7446	26.7672	29.4739	11.0433	9.98747	15.052	18.6971	13.3738	29.3004	16.2094	7.34875	7.3053
iqch	-1.07456	-1.90767	4.58805	0.0321957	0.046757	0.474815	4.01574	4.99374	5.64449	0.934853	0.955274	4.88339	5.78907	4.19929	4.56581	0	1.84601	3.92986
sept8a	-1.07617	6.65439	132.247	1.32128e-30	1.55591e-29	0.474287	2645.38	3237.4	2620.32	1342.93	1573.47	1501.25	1791.63	3363.86	2818.86	1508.08	1107.34	881.894
iqgap2	-1.07667	6.19548	77.769	1.15821e-18	7.6804e-18	0.474122	2079.99	2349.29	2240.12	1167.13	1277.07	826.21	1436.41	2202.64	1683.56	1120.99	639.506	697.126
g6pca.2	-1.07777	5.07481	31.6428	1.85298e-08	5.68439e-08	0.473759	661.346	1794.92	2102.56	521.302	604.379	714.929	329.652	507.187	511.345	309.476	223.877	224.718
chrna2a	-1.07871	2.83458	63.8497	1.34283e-15	7.19134e-15	0.473452	163.772	200.896	225.094	43.3813	104.141	109.429	170.786	222.957	183.231	109.856	94.0053	77.5735
srpk1b	-1.07906	6.24707	171.577	3.34804e-39	5.36071e-38	0.473336	2609.71	2211.98	1866.5	695.57	1006.08	1075.8	1782.99	2648.68	2133.62	1122.76	760.398	849.71
pard6gb	-1.07913	4.81372	130.065	3.96667e-30	4.57662e-29	0.473313	621.864	759.331	904.546	274.108	345.353	446.44	680.161	806.778	761.353	557.928	326.504	277.153
gucy1a1	-1.08035	-1.01193	8.19894	0.00419149	0.00703138	0.472913	15.871	18.525	6.29893	4.56581	6.76249	3.69202	9.82465	8.03147	14.9812	7.52599	1.86971	2.86582
msrb3	-1.08056	4.92047	99.3522	2.11367e-23	1.82608e-22	0.472844	1011.93	963.737	1007.22	254.076	340.589	490.25	687.695	797.999	795.873	472.101	345.809	305.212
hes2.2	-1.08086	1.76695	31.4701	2.02534e-08	6.1874e-08	0.472748	119.468	117.852	97.8378	20.5668	44.8979	106.214	94.9407	89.2349	54.7898	37.6767	26.7672	26.5266
zgc:154046	-1.08186	3.03284	56.4019	5.9072e-14	2.81951e-13	0.472419	294.224	244.299	279.253	72.1399	117.861	111.684	201.405	266.043	204.743	144.875	48.6124	71.6455
crygm2d18	-1.08213	2.25722	29.3042	6.18615e-08	1.80551e-07	0.472331	170.199	112.331	132.409	48.3035	84.9165	86.4569	135.531	185.767	76.2006	47.6775	41.0768	36.6255
aurka	-1.08254	6.91536	120.275	5.50754e-28	5.75655e-27	0.472198	3330.08	4181.41	3773.32	1399.41	1535.03	2313.74	2389.66	4331.69	3785.84	1527.08	1107.26	885.306
tbc1d19	-1.08277	1.84647	28.9044	7.60395e-08	2.19936e-07	0.47212	96.3777	113.857	133.586	18.6971	33.4346	81.7968	87.9939	89.2349	82.1847	69.557	36.9202	27.509
anln	-1.0838	7.01323	152.109	5.99819e-35	8.18427e-34	0.471786	3942.36	4485.89	3859.94	1493.54	1701.1	2050.4	3258.77	4058.91	2981.23	1695.82	1051.76	1432.06
asb15b	-1.08391	-1.84854	4.74085	0.0294546	0.0430685	0.471747	4.77637	9.76679	8.1047	0	0.913163	4.83035	1.84601	2.94739	6.0236	4.99374	0.940748	0.934853
parp6a	-1.08603	0.648108	25.0957	5.45533e-07	1.4478e-06	0.471054	61.3641	43.0427	42.9187	15.4571	16.6141	21.6142	40.1574	42.9461	26.341	19.6319	18.1502	13.4293
jupa	-1.08625	5.45685	120.042	6.1939e-28	6.4471e-27	0.470984	1410.22	1399.41	1168.85	487.865	706.099	652.357	1047.1	1395.25	1229.56	559.977	377.333	410.205
vars2	-1.08663	4.57546	117.435	2.30482e-27	2.35223e-26	0.470859	670.262	703.299	615.645	220.072	301.18	373.531	464.73	710.488	697.35	387.009	335.766	240.409
lypd6	-1.08743	2.48623	59.4751	1.23853e-14	6.21148e-14	0.470599	160.795	184.368	245.391	68.311	67.1886	79.4452	95.6409	143.989	135.58	83.3265	48.9386	55.5042
znf292a	-1.08821	6.25829	101.775	6.2201e-24	5.50641e-23	0.470343	1979.76	2401.99	2627.51	629.156	778.548	1390.55	2057.44	2454.48	1790.71	1123.54	878.702	818.393
si:zfos-1425h8.1	-1.08832	2.41066	26.506	2.62719e-07	7.19125e-07	0.47031	86.9413	170.994	131.852	84.5204	83.9858	49.3108	172.927	146.758	169.966	83.3265	40.9486	40.4522
wnt16	-1.08842	-1.50461	5.77328	0.0162716	0.0248791	0.470275	9.4484	8.21847	3.86428	1.84601	3.92986	3.0118	2.99624	8.46674	9.34853	0.955274	8.54594	1.15781
gnb1l	-1.08855	1.6921	42.8997	5.76209e-11	2.20658e-10	0.470233	74.2911	93.8822	111.008	36.4593	38.2109	57.3799	75.2579	103.932	84.011	53.1339	22.1521	24.5616
acta1b	-1.09037	10.8672	51.7325	6.36005e-13	2.80624e-12	0.469641	58319.7	48578.4	51648	24417.2	37422.1	35932.8	47972.8	60469.4	41994.5	22101.2	13817.6	13801.1
grb10a	-1.0925	2.3391	34.8679	3.52858e-09	1.15832e-08	0.468948	135.531	163.795	160.868	34.5896	52.5401	74.4717	149.358	154.324	96.7953	72.4553	47.9963	75.6498
neurl1aa	-1.09269	1.571	36.1482	1.82868e-09	6.1444e-09	0.468888	63.0082	97.5731	84.9165	39.2986	28.1102	44.9436	71.4969	84.1368	64.0033	51.2756	24.3141	33.5943
gtdc1	-1.0928	2.81766	66.5998	3.32617e-16	1.86233e-15	0.468851	157.055	171.949	274.691	85.6782	67.1886	91.3163	173.893	201.215	219.09	124.488	85.8923	54.5634
abcb4	-1.09289	0.275269	19.0171	1.2955e-05	2.99712e-05	0.46882	37.3337	39.1534	20.9737	8.46674	13.0879	13.3738	30.5212	45.1547	30.4448	20.0896	14.4911	6.46104
stim1a	-1.09308	4.79522	62.8095	2.277e-15	1.20097e-14	0.468758	795.797	771.021	801.994	425.218	373.941	379.244	869.244	1133.5	738.025	291.299	220.264	206.753
itga3b	-1.09389	5.09622	115.133	7.35779e-27	7.35955e-26	0.468495	1162.45	1245.09	997.174	391.258	499.346	429.337	773.029	1062.67	781.762	447.795	331.48	340.617
nfe2	-1.0939	0.801728	28.2309	1.07675e-07	3.06842e-07	0.468493	40.1574	63.9198	55.5042	13.0879	21.016	29.3004	42.8391	45.1423	37.4397	28.9821	14.7681	13.7545
ptdss1a	-1.0941	4.40021	105.416	9.90008e-25	9.0514e-24	0.468428	505.807	667.094	584.29	265.667	289.751	322.524	455.666	919.299	707.424	279.253	168.022	170.994
zdhhc21	-1.09497	1.7583	39.1593	3.90591e-10	1.39213e-09	0.468144	81.1499	91.3776	124.773	29.1141	44.9436	47.9782	81.3322	72.6008	112.318	69.4688	33.5943	22.8291
slc12a2	-1.09656	5.39176	82.5122	1.05021e-19	7.33631e-19	0.46763	1132.11	1204.6	1645.7	668.059	661.388	431.926	996.018	1304.21	999.167	564.211	390.51	355.603
syncrip	-1.09706	9.23904	127.882	1.19101e-29	1.34692e-28	0.467468	15385.6	17826.8	16739.6	6427.94	9269.19	8292.15	13515.2	27741.3	19565.9	9471.49	5037.92	4756.93
olfml2ba	-1.09745	1.47314	25.0451	5.60056e-07	1.48446e-06	0.467343	46.8084	124.527	119.255	29.395	48.3976	43.4732	61.8414	73.6849	65.2557	46.9411	15.9927	11.2182
gnb2	-1.0976	2.27498	58.7757	1.76712e-14	8.754e-14	0.467295	133.832	142.053	142.098	65.9139	65.9258	81.047	108.132	135.148	128.487	67.3794	41.2635	37.1456
abr	-1.09902	3.46679	62.8519	2.22845e-15	1.17784e-14	0.466834	274.364	273.21	412.635	146.574	162.796	212.609	259.889	344.854	312.537	145.885	101.833	62.0951
tyro3	-1.10061	2.65634	43.4821	4.27858e-11	1.65513e-10	0.466319	141.22	218.107	210.826	87.8898	86.5489	76.658	177.681	185.569	166.725	97.6334	48.3976	43.4732
si:ch211-51e12.7	-1.10086	8.05498	142.357	8.12364e-33	1.03319e-31	0.466238	9510.28	7313.06	6414.06	2807.4	3293.28	3714.7	6000.51	9892.59	7694.38	3831.03	2632.73	2743.25
raph1b	-1.10182	1.30078	25.2678	4.98978e-07	1.32817e-06	0.465927	98.8887	105.361	75.5872	20.0896	40.5749	23.9982	58.9479	61.24	43.9449	38.5707	13.0879	24.8371
mcm4	-1.10202	8.23865	127.306	1.59194e-29	1.78904e-28	0.465862	10516.4	8563.4	8125.32	3550.31	4411.05	4874.99	7024.53	11017.2	7909.81	3700.15	2501.86	2905.62
tbc1d32	-1.10235	2.82389	53.0459	3.25841e-13	1.47292e-12	0.465758	180.547	247.832	283.664	88.1851	55.7029	92.7427	156.911	209.265	187.736	123.845	84.6674	47.6775
pappaa	-1.10246	0.769623	16.5558	4.72389e-05	0.000102629	0.465723	56.159	42.8391	45.1423	26.4817	21.2535	18.4601	64.8427	48.1888	33.9574	15.9927	12.1531	13.3738
mao	-1.10248	3.28899	76.7973	1.8944e-18	1.23663e-17	0.465716	233.713	295.18	410.205	148.2	140.676	123.277	234.755	270.441	242.669	152.598	88.8885	64.9116
c1qtnf5	-1.103	2.02464	29.2526	6.35307e-08	1.85164e-07	0.465548	123.886	95.5338	112.319	59.8963	66.4564	48.1408	107.421	159.8	91.2526	35.5244	30.5688	40.288
morn3	-1.10343	-0.480727	13.829	0.000200227	0.000403378	0.465408	15.7194	22.0866	23.9699	7.52599	10.2834	10.508	9.76679	27.7875	13.6477	5.47898	5.79642	2.76902
tmtc2a	-1.10346	0.888263	25.8695	3.65289e-07	9.857e-07	0.4654	42.032	79.3551	74.1001	17.847	21.9159	22.2196	22.1521	50.1057	57.2242	25.9674	21.6372	12.1531
brip1	-1.10352	1.70222	33.4798	7.2009e-09	2.29017e-08	0.465379	70.1484	84.492	95.3737	31.9599	30.1039	57.9609	107.946	118.422	84.5204	48.2918	22.8291	31.8803
trit1	-1.10364	2.05311	33.6765	6.50824e-09	2.07671e-08	0.465341	97.7084	99.5052	91.3776	29.4739	54.2124	83.8948	104.423	111.248	149.978	56.159	34.7344	52.4911
rab10	-1.10385	7.1673	182.233	1.57739e-41	2.74632e-40	0.465272	4103.07	4521.31	5285.05	1732.09	1990.46	1988.87	2819.96	4209.83	4129.3	2165.49	1538.07	1159
syn2b	-1.10457	2.26814	44.0895	3.13694e-11	1.22482e-10	0.46504	125.103	143.944	136.605	52.0706	96.3777	88.8885	100.66	125.27	130.872	70.8092	25.4719	39.8932
pyyb	-1.10465	-0.675603	7.56323	0.0059571	0.00978022	0.465016	17.0669	14.9812	9.40748	6.54397	9.55274	17.0919	5.78907	30.4448	12.7843	4.83035	3.69202	0
aox5	-1.10511	4.79979	94.1892	2.86757e-22	2.31936e-21	0.464868	737.482	855.727	835.273	267.664	410.166	297.283	637.168	1107.31	862.571	520.712	234.683	241.518
vegfc	-1.10513	1.83667	50.2852	1.32951e-12	5.72335e-12	0.46486	84.9241	85.9802	93.2236	34.3863	48.1888	58.9261	85.6081	125.27	88.8405	72.0301	31.261	27.2954
penkb	-1.10573	2.45176	38.5196	5.42053e-10	1.90813e-09	0.464668	136.535	151.81	149.579	52.3518	110.812	94.0053	156.305	197.367	143.367	81.1499	35.9972	28.4915
sept9b	-1.10659	-0.23359	12.6345	0.000378699	0.000735998	0.46439	24.417	27.7875	32.5445	4.56581	6.76249	22.1521	9.82465	28.1102	16.9787	10.3482	3.73941	4.77637
sec14l1	-1.10748	3.8685	84.4437	3.95322e-20	2.84709e-19	0.464103	378.432	518.741	438.719	169.787	256.824	226.234	314.285	595.774	387.868	178.47	112.319	99.5052
pax6a	-1.1078	6.27299	193.652	5.07254e-44	9.60415e-43	0.464	2171.25	2518.87	2723.58	722.495	1105.93	1205.56	2092.53	2706.97	2135.34	1050.14	668.521	602.723
f13a1b	-1.10963	5.42259	143.79	3.94953e-33	5.05903e-32	0.463412	1523.62	1513.26	1398.36	456.581	646.301	580.571	938.254	1459.72	1180.52	614.309	351.505	307.598
chn1	-1.10975	4.00503	92.5292	6.63379e-22	5.27718e-21	0.463375	534.359	378.049	531.339	181.832	249.546	261.023	371.534	481.663	390.769	201.563	140.398	159.778
gabbr2	-1.10998	0.628255	20.4795	6.02722e-06	1.44665e-05	0.463301	46.3126	49.3416	41.0923	20.2875	14.7681	21.6142	44.1731	51.9349	20.6965	12.1531	15.2844	18.3127
zgc:158403	-1.10999	5.01551	132.242	1.32459e-30	1.55835e-29	0.463297	996.219	1065.17	953.804	310.447	489.863	525.401	999.875	1155.5	797.865	403.618	264.703	247.366
tcirg1b	-1.11041	5.93133	169.515	9.44432e-39	1.48008e-37	0.463162	2151.13	2087.54	2198.33	557.942	737.111	850.088	1431.45	1996.82	1526.09	932.282	546.889	548.327
nrbp2b	-1.11042	1.32511	27.3014	1.74085e-07	4.86593e-07	0.463159	81.8973	81.8451	71.9837	32.4793	30.5212	24.3141	52.4911	55.7029	58.9303	34.1512	23.5792	28.1102
kif7	-1.11053	5.21852	124.865	5.44764e-29	5.97764e-28	0.463125	936.851	1084.64	1071.2	454.43	496.715	520.713	873.12	1716.51	1121.92	574.253	304.083	281.126
ret	-1.11127	4.29688	132.846	9.76905e-31	1.1571e-29	0.462887	583.268	571.975	596.436	203.473	328.408	386.71	528.06	536.94	461.782	263.98	165.054	167.657
zgc:85722	-1.11147	1.50828	25.4086	4.63841e-07	1.23938e-06	0.462823	74.7883	67.8244	150.164	13.8938	47.242	39.266	60.8624	69.2254	63.8602	32.1259	39.9499	24.4595
slc6a1b	-1.11217	3.98257	79.3197	5.28299e-19	3.57121e-18	0.462597	439.33	474.905	417.455	222.194	320.714	208.915	363.439	491.73	375.663	227.932	143.563	113.857
nexn	-1.11315	7.31151	156.055	8.23433e-36	1.16272e-34	0.462284	5376.62	6435.13	4294.82	1574.29	1963.05	2504.11	3464.17	5519.63	4677.13	2183.48	1415.37	1277.2
prcp	-1.11323	3.48427	85.3168	2.54192e-20	1.85732e-19	0.462258	306.438	356.635	444.743	131.835	190.031	171.078	229.266	373.58	297.558	159.573	86.7505	59.8963
hmgcll1	-1.11358	-1.56065	5.33264	0.0209296	0.0314031	0.462147	4.77637	7.32509	12.736	2.09964	4.56581	6.76249	9.23006	7.85972	1.00393	2.99624	0.940748	0
zgc:85932	-1.11442	5.34001	107.752	3.0455e-25	2.84451e-24	0.461877	1170.55	1188.02	1268.45	455.965	669.059	535.097	1052.68	1168.41	938.593	525.401	455.376	360.08
ccdc114	-1.11453	2.41864	58.6739	1.86091e-14	9.2077e-14	0.46184	147.112	247.832	195.671	45.1423	71.2267	72.4553	100.608	141.475	136.535	78.901	47.0374	50.4821
kif5c	-1.1157	3.78887	93.7428	3.59311e-22	2.89315e-21	0.461467	320.52	479.171	410.738	169.966	196.771	199.749	317.973	401.987	317.151	208.765	149.358	127.028
zgc:101840	-1.11572	3.1225	69.9982	5.93592e-17	3.53312e-16	0.46146	239.774	322.304	263.982	82.9359	133.322	139.114	178.14	303.582	254.999	133.832	57.3857	66.3746
arhgef1a	-1.11572	3.81686	110.976	5.98914e-26	5.76105e-25	0.461459	401.574	426.465	381.944	141.163	177.681	314.979	394.815	441.975	396.313	186.452	127.375	100.211
mtfr2	-1.11587	4.54199	113.41	1.75475e-26	1.73171e-25	0.461413	709.781	736.077	824.096	220.625	258.879	584.786	532.594	713.879	567.987	303.346	225.213	168.001
ccsapb	-1.11709	3.71302	108.286	2.32659e-25	2.18605e-24	0.461021	340.61	426.037	383.047	113.966	194.763	210.736	284.106	344.026	352.496	236.845	162.094	102.883
acsl3a	-1.11774	2.57776	52.4345	4.44836e-13	1.99003e-12	0.460815	169.062	163.372	204.353	67.2636	73.9073	69.6154	143.967	188.189	134.293	108.835	61.9395	48.3976
cyp1c2	-1.11799	0.402047	19.889	8.20708e-06	1.94201e-05	0.460736	28.3452	40.1792	59.8963	11.9991	18.6668	17.0669	26.9662	23.5187	26.1759	13.3738	15.871	12.736
ankrd1b	-1.11799	1.17021	21.2556	4.01932e-06	9.8008e-06	0.460735	44.8979	74.4717	84.5204	20.9964	33.787	37.6767	68.3024	83.5095	31.122	23.9699	21.6372	13.0879
sbno2a	-1.11845	3.7581	52.8753	3.55408e-13	1.60023e-12	0.460589	328.614	545.719	483.966	159.573	189.938	136.216	345.204	467.653	278.09	181.772	108.186	142.098
draxin	-1.11939	2.20445	43.6191	3.9893e-11	1.54608e-10	0.460287	135.554	143.291	192.894	63.6798	65.089	49.3108	117.861	94.1466	102.176	56.2203	53.9323	36.6892
mmp23bb	-1.11985	2.893	71.5756	2.66842e-17	1.61976e-16	0.46014	292.927	227.811	219.159	86.9463	117.222	130.668	163.641	234.706	157.105	69.1791	65.9139	58.6007
cacna1sb	-1.12148	5.81893	72.1245	2.02045e-17	1.236e-16	0.459621	1396.07	1656.56	1752.93	859.477	958.67	677.135	1552.38	1658.74	1162.06	858.674	461.81	523.344
nptx2a	-1.12312	0.0166161	15.5048	8.22956e-05	0.000173857	0.459099	24.1459	16.4369	30.9142	7.38405	10.8071	12.0472	25.9674	25.4002	29.9153	9.55274	6.10424	20.8407
prl	-1.12345	1.44568	35.3806	2.71172e-09	9.00058e-09	0.458994	70.2754	82.896	92.1933	16.8274	33.4346	51.2756	60.2063	92.3843	61.1819	55.066	19.3831	18.6668
prtga	-1.12348	4.19404	46.17	1.08425e-11	4.36937e-11	0.458985	593.149	533.287	503.323	303.669	202.388	217.854	461.421	556.923	415.075	244.55	168.477	170.199
helt	-1.12464	3.33164	74.7594	5.31724e-18	3.37108e-17	0.458616	267.672	383.161	323.267	92.8835	178.742	152.381	199.652	338.175	299.874	149.075	81.2715	58.9303
cacnb1	-1.12487	3.60889	83.7764	5.54011e-20	3.94246e-19	0.458544	379.763	387.384	336.957	135.25	134.759	177.826	358.404	384.518	270.936	188.84	105.08	118.422
adgra3	-1.12537	5.67498	153.497	2.98373e-35	4.11591e-34	0.458383	1475.66	1486.83	1528.08	550.338	674.029	706.903	1684.77	1842.08	1444.56	693.091	459.849	380.278
isl2b	-1.1264	3.57724	100.093	1.45442e-23	1.26612e-22	0.458056	335.943	339.697	341.023	108.915	145.405	195.767	238.701	426.159	317.85	143.291	142.839	140.095
ccdc85cb	-1.12819	3.09452	97.786	4.66125e-23	3.93495e-22	0.45749	243.45	257.519	249.546	72.2833	108.863	123.238	178.557	258.879	275.912	143.569	98.6833	71.2267
styxl1	-1.12956	-0.455492	11.1832	0.000825408	0.0015332	0.457055	13.8938	12.5979	19.1764	9.6607	5.53804	10.8071	12.0472	19.9749	31.0447	5.60912	4.77637	7.32509
crabp1b	-1.13087	4.44641	117.203	2.59156e-27	2.64057e-26	0.45664	559.745	696.466	673.468	241.728	387.868	323.345	383.528	701.367	586.109	329.126	221.869	175.78
kita	-1.13111	2.74302	32.3628	1.27911e-08	3.99222e-08	0.456563	185.818	205.462	203.841	103.377	73.6849	66.2597	154.806	196.616	163.599	103.17	92.7845	34.7344
ank1a	-1.13116	6.0916	133.546	6.866e-31	8.18508e-30	0.456548	1940.83	2010.31	2154.55	795.116	1142.57	972.734	1623.84	2046.2	2010.74	1119.61	555.356	483.063
necab2	-1.13143	1.42002	26.3861	2.79545e-07	7.63021e-07	0.456464	67.6249	78.4555	84.492	51.2006	38.9511	25.4002	42.0684	76.4219	101.33	33.5766	20.9964	15.5238
obsl1a	-1.13194	3.46474	79.2093	5.5867e-19	3.7684e-18	0.456301	309.476	361.416	321.597	142.053	132.749	125.141	310.095	414.497	317.046	147.932	102.403	79.3785
ikbkb	-1.13206	2.71207	75.1454	4.37298e-18	2.78508e-17	0.456263	169.062	183.678	204.353	68.2675	69.9123	93.1341	127.14	216.847	224.636	125.044	53.5409	61.1819
slc9a7	-1.13239	3.81162	121.653	2.74932e-28	2.91243e-27	0.456159	428.935	371.048	506.952	160.629	196.753	230.483	284.195	426.052	412.647	215.353	129.128	96.7953
exoc3l4	-1.13241	1.29323	34.7105	3.82559e-09	1.25189e-08	0.456155	78.7367	63.0082	69.557	26.7672	25.5441	33.1298	57.9273	54.5634	70.114	41.0768	31.7421	13.8938
gnal	-1.13247	2.16229	40.4264	2.0416e-10	7.44789e-10	0.456134	118.454	198.998	194.513	36.7438	54.7898	55.066	78.4555	122.808	104.409	86.891	47.0374	25.241
ptprb	-1.13256	3.53104	90.6973	1.67423e-21	1.30214e-20	0.456105	332.435	383.346	387.868	119.68	147.932	194.18	251.981	424.425	304.192	173.782	108.186	67.3094
nptx1l	-1.13276	3.22036	71.7653	2.42372e-17	1.47551e-16	0.456043	276.718	232.011	249.293	92.7427	86.7626	153.265	241.948	334.58	277.521	119.661	67.8244	133.072
csnk1g1	-1.13325	2.53031	53.2122	2.994e-13	1.35878e-12	0.455886	148.582	231.709	171.216	57.9609	64.0033	92.7845	151.674	181.619	116.885	95.6409	45.2273	52.0706
col11a1b	-1.13331	7.6995	51.8846	5.88611e-13	2.60721e-12	0.455868	5385.84	6381.66	5939	2547.98	3310.85	1856.1	5409.06	6813.01	5883.27	4352.22	1529.59	1682.05
nkx6.2	-1.1334	5.00302	124.481	6.60927e-29	7.23332e-28	0.455839	866.913	974.615	1105.93	291.358	581.124	539.541	631.993	875.723	964.138	425.506	311.441	282.105
grhl2b	-1.13362	3.24125	74.6376	5.65567e-18	3.5748e-17	0.45577	283.452	333.304	279.194	72.9175	119.861	171.673	209.737	225.78	245.866	136.604	94.0053	103.045
wwtr1	-1.13414	4.26146	56.6885	5.10604e-14	2.45016e-13	0.455607	574.25	598.25	537.167	218.756	265.566	239.286	650.691	643.541	363.439	295.617	140.297	182.738
pax3b	-1.13449	1.6475	31.9177	1.60842e-08	4.96813e-08	0.455497	68.4872	88.8784	94.1466	43.2285	42.1652	49.9374	90.3118	86.9413	63.0481	48.8339	16.2094	30.4448
abcc9	-1.1357	4.34708	77.1571	1.57886e-18	1.03658e-17	0.455113	717.845	623.594	605.427	174.859	307.361	286.88	601.357	562.295	446.855	312.241	152.844	214.869
gnav1	-1.1362	2.94442	69.0582	9.55982e-17	5.60245e-16	0.454957	187.418	249.212	259.371	83.3265	77.9023	132.646	176.687	205.384	238.065	107.677	74.5374	71.2267
rpe65a	-1.13641	1.50015	41.1299	1.4244e-10	5.2574e-10	0.454891	83.2019	64.0033	97.6679	28.9453	36.7438	25.5686	57.9642	77.5325	91.3692	45.177	32.9587	25.4002
tdgf1	-1.13728	2.4265	53.4588	2.64075e-13	1.20324e-12	0.454615	151.81	150.52	157.99	45.8531	67.1467	81.047	99.7331	164.369	161.334	80.3015	74.6673	40.1574
snx17	-1.13985	4.23821	113.072	2.08116e-26	2.0474e-25	0.453807	671.467	666.901	641.441	168.935	177.757	256.596	447.022	589.309	497.376	266.232	195.384	186.278
aldh1l1	-1.14106	2.53992	60.9082	5.98e-15	3.07274e-14	0.453428	150.317	198.779	232.708	51.7412	71.9837	75.4666	136.735	177.146	164.822	73.9662	64.7267	43.3813
mknk2a	-1.14156	4.52776	105.008	1.21654e-24	1.10661e-23	0.453269	663.6	862.918	945.452	208.472	306.643	559.149	575.434	590	451.102	276.296	180.909	185.686
zgc:112965	-1.14161	-1.68123	4.90709	0.0267466	0.0393796	0.453255	1.04982	8.21847	5.79642	3.69202	0.982465	3.0118	10.9862	2.82225	6.54397	4.77637	1.22085	1.15781
adra1aa	-1.14225	-0.931582	11.8629	0.000572643	0.00108602	0.453053	15.871	16.2094	15.7473	6.39214	3.86428	6.46104	9.82465	10.0393	11.985	3.76299	3.73941	3.82109
aspa	-1.14237	1.21849	25.1502	5.30342e-07	1.40837e-06	0.453015	59.0724	61.8953	108.425	31.9599	29.1632	21.5016	38.2109	70.8092	68.311	32.5445	26.4817	9.6607
sh2d3cb	-1.1427	-1.36295	6.49654	0.0108085	0.017043	0.452912	7.64219	7.32509	9.26251	6.29893	8.21847	2.89821	7.38405	12.772	7.02754	1.99749	0	0.934853
cap2	-1.14308	5.51855	66.0189	4.46622e-16	2.48293e-15	0.45279	1602.41	1514.89	1232.77	695.57	755.942	595.374	1084.25	1526.09	1131.72	550.629	300.911	365.034
dmbx1b	-1.14361	1.60746	34.0668	5.32519e-09	1.71623e-08	0.452626	65.7477	104.336	78.4555	35.3687	41.1613	39.9499	74.3191	107.508	53.4953	40.288	26.6297	35.6939
cfap52	-1.14375	-0.585466	10.2284	0.00138295	0.00248962	0.452582	14.4911	13.8451	14.737	1.00393	4.99374	15.052	13.0879	21.016	21.9753	4.63126	3.14947	10.0448
cacnb4b	-1.14468	3.17099	52.071	5.35287e-13	2.38025e-12	0.452291	240.905	243.651	252.991	112.858	146.757	157.055	195.831	455.376	251.246	92.3843	60.2687	61.8285
prickle1a	-1.14473	3.832	104.726	1.40224e-24	1.26909e-23	0.452273	322.248	460.806	490.385	131.705	141.163	211.115	410.205	574.276	392.633	201.809	140.08	121.837
crb2a	-1.145	4.80443	76.8379	1.85579e-18	1.21269e-17	0.452188	710.441	990.222	810.399	324.213	388.523	308.613	712.147	784.342	572.209	504.21	296.4	278.203
sv2ba	-1.14526	-1.75979	4.61394	0.0317132	0.0461186	0.45211	8.1047	0	3.65265	0.96607	3.69202	1.96493	6.0236	12.9837	4.70374	0	3.82109	2.4417
gng7	-1.14707	2.70334	46.8859	7.52425e-12	3.06662e-11	0.451542	160.798	221.076	196.319	53.4953	107.435	123.886	166.922	170.761	164.232	56.3034	97.264	44.1731
hip1rb	-1.14713	4.01872	99.534	1.92821e-23	1.67045e-22	0.451522	575.02	647.218	492.367	165.282	202.875	211.368	389.056	560.195	374.53	222.957	120.596	152.844
fgb	-1.14913	7.19408	161.378	5.65763e-37	8.34551e-36	0.450897	4391.75	4941.77	4963.41	1445.67	2064.41	2100.69	2589.54	4312.11	4688.06	2077.12	1623.02	1204.46
sstr5	-1.14938	2.64857	75.5267	3.60503e-18	2.31242e-17	0.45082	171.679	180.774	190.747	65.9173	54.5634	103.769	144.246	252.716	186.408	90.2847	63.0082	48.3035
tmod2	-1.15155	2.65785	38.7128	4.90978e-10	1.73501e-09	0.45014	159.778	261.406	183.546	48.3035	89.5316	56.0005	160.629	191.759	137.349	98.1596	53.4953	87.9011
ppp1r37	-1.15264	5.78913	194.176	3.89875e-44	7.4153e-43	0.449801	1567.03	1678.3	1613.56	558.835	827.735	889.201	1408.86	1630	1443.31	751.327	584.567	476.869
syngr1a	-1.15291	2.81594	63.909	1.30303e-15	7.0021e-15	0.449717	219.194	224.365	220.668	80.576	119.255	87.1352	138.801	174.859	167.987	99.229	85.3344	51.9349
stx1b	-1.15314	4.00024	49.9548	1.57327e-12	6.73806e-12	0.449647	475.726	627.516	570.802	278.203	261.165	182.587	356.28	521.689	360.412	200.748	95.0156	100.029
cdkl1	-1.15357	4.0224	100.34	1.28357e-23	1.11971e-22	0.449511	478.46	519.034	557.301	190.031	202.863	200.607	401.659	546.488	510.214	208.201	167.13	105.223
dcaf6	-1.15364	4.7491	140.277	2.31589e-32	2.91297e-31	0.449489	829.25	789.01	719.673	235.583	402.17	550.603	731.738	997.331	683.959	366.141	217.829	201.405
med13a	-1.15501	2.82842	70.2698	5.1724e-17	3.09187e-16	0.449064	186.036	187.234	267.366	93.7829	103.932	91.3163	199.977	221.521	157.194	100.393	66.9161	47.9782
rab3db	-1.15598	2.11638	50.8703	9.86733e-13	4.29191e-12	0.448761	120.416	129.945	106.991	52.4965	70.6266	50.3915	94.0558	159.402	87.6856	61.8953	38.1495	43.9449
cnksr1	-1.15648	1.41997	40.8043	1.68264e-10	6.17245e-10	0.448607	86.891	70.5561	76.658	36.3004	41.5088	54.4173	74.5374	62.0951	61.8285	27.6902	16.7019	19.0747
ngs	-1.15791	7.5971	76.9594	1.74511e-18	1.14215e-17	0.448161	6561.33	7081.05	5016.92	2297.31	3497.27	2423.74	4530.75	6554.78	4803.46	2495.12	1260.96	1758.02
camsap2a	-1.15793	3.01405	67.6868	1.91639e-16	1.09596e-15	0.448155	260.353	206.81	225.717	62.0894	83.2019	117.499	216.09	281.349	289.751	139.714	72.4553	61.8414
zgc:172145	-1.15862	0.216205	22.8957	1.71036e-06	4.33478e-06	0.447941	31.8803	29.5362	27.509	7.02754	15.98	8.46674	26.1759	35.3451	32.9629	18.525	11.548	13.6974
neurl1b	-1.15883	2.86764	82.5237	1.04413e-19	7.29787e-19	0.447877	183.678	215.16	236.928	81.8973	104.423	104.704	168.128	322.304	197.986	90.2847	61.1819	53.1339
grp	-1.15883	2.50339	47.572	5.30192e-12	2.18787e-11	0.447877	202.617	230.961	173.501	94.6749	73.8405	67.7901	116.456	144.818	126.06	51.4169	51.5848	42.7297
brinp3a.2	-1.15938	0.726331	10.6246	0.00111594	0.00203669	0.447704	46.3714	23.0751	62.8778	14.0551	12.9837	23.5187	34.5896	64.9586	37.8463	16.2094	40.9431	2.73949
fancc	-1.16119	0.747277	22.4841	2.11892e-06	5.31656e-06	0.447143	44.745	47.3374	52.6113	13.7545	13.0511	13.9825	28.2225	36.4593	48.719	41.5088	20.8407	18.8968
cd276	-1.16119	5.79037	162.732	2.86262e-37	4.25763e-36	0.447143	1574.89	1560.11	1838.69	602.079	645.984	678.244	1606.64	2022.7	1741.65	733.27	536.169	444.889
epor	-1.1612	2.55923	64.5123	9.59327e-16	5.21092e-15	0.447141	158.575	293.004	219.985	47.242	77.6188	87.9124	107.069	169.966	140.551	88.8885	48.9189	47.6775
pde7a	-1.16181	5.40675	208.148	3.48343e-47	7.41144e-46	0.446952	1164.11	1188.83	1361.7	428.68	525.341	629.361	906.808	1361.26	1462.58	680.795	406.281	371.657
nkx2.4b	-1.16321	3.21016	86.369	1.49304e-20	1.10835e-19	0.446517	293.95	303.17	244.416	113.53	112.001	145.57	193.757	285.988	233.713	111.767	101.33	78.7313
bgnb	-1.16407	-0.56146	11.3673	0.000747484	0.00139568	0.446252	16.2094	18.8968	27.3949	3.86428	7.38405	6.87725	6.0236	11.985	20.6965	8.41368	5.73164	7.32509
dcbld1	-1.16493	3.5936	76.6575	2.03329e-18	1.32316e-17	0.445985	332.808	353.451	439.505	181.777	170.071	149.759	322.667	355.357	283.932	122.48	121.847	100.66
notch1a	-1.1653	7.75487	107.43	3.58312e-25	3.33424e-24	0.445872	6323.08	5863.42	6150	2191.22	3438.63	3681.43	6346.04	6870.29	4937.89	2770.29	1959.46	1923.13
trim24	-1.1662	5.39236	166.517	4.26498e-38	6.53703e-37	0.445595	1384.75	1354.27	1169.76	475.306	487.347	586.532	1064.17	1435.2	1049.88	580.544	348.675	439.505
slc7a14a	-1.16623	2.76307	52.6828	3.9201e-13	1.75746e-12	0.445585	183.721	197.775	244.693	90.3118	67.3094	111.767	218.532	247.772	158.523	98.6216	42.5071	40.6123
zgc:113276	-1.16819	3.04701	73.6898	9.14079e-18	5.70867e-17	0.444979	277.262	191.985	262.318	85.3344	139.825	121.357	180.427	261.745	251.495	131.991	66.1388	52.0503
si:dkey-56f14.4	-1.16898	1.25303	32.6697	1.09228e-08	3.42614e-08	0.444736	65.9173	85.6081	76.658	17.1949	53.7173	33.5766	50.3915	42.0055	65.6928	28.6132	21.6142	17.0669
aplp2	-1.16932	4.82624	58.8513	1.7005e-14	8.42732e-14	0.44463	830.183	997.911	857.924	327.38	376.746	256.969	979.12	949.407	669.786	368.005	216.4	277.825
nudt14	-1.16934	-0.405789	13.7066	0.000213705	0.000428332	0.444624	23.8818	18.3127	21.9985	9.4484	11.8711	6.76249	19.3831	16.7019	17.0669	7.98998	1.8815	6.54397
prkcbp1l	-1.16957	6.55251	157.31	4.37894e-36	6.23229e-35	0.444554	2496.87	3217.36	2927.96	1175.94	1587.1	1777.24	2324.31	2654.56	2346.58	1102.99	807.586	653.561
nfatc1	-1.1706	1.74229	42.0677	8.81696e-11	3.31574e-10	0.444235	75.6865	111.019	97.3816	24.9687	45.1559	37.3941	78.3324	150.164	84.5204	48.2918	22.8291	40.5749
mthfsd	-1.17098	0.567002	29.6735	5.11283e-08	1.50625e-07	0.44412	31.4947	42.0055	33.8125	9.23006	14.737	15.059	40.9486	49.8597	33.6547	21.9713	23.1961	16.2094
ogg1	-1.17119	2.21339	48.3939	3.48644e-12	1.45593e-11	0.444056	159.86	125.141	137.956	71.7845	58.79	49.3108	93.7088	147.681	122.808	61.24	44.9436	34.8077
tcf7	-1.1713	3.59982	72.5128	1.65949e-17	1.02066e-16	0.44402	346.357	379.524	301.98	147.707	175.77	188.011	317.241	443.025	342.436	177.757	83.9935	80.5621
barhl1b	-1.17135	-2.05236	4.80557	0.0283679	0.0416188	0.444004	2.89821	4.61503	5.89479	1.00393	2.99624	3.76299	2.80456	2.86582	6.10424	2.31563	0	0
ppp1r13l	-1.1725	5.54913	216.545	5.12971e-49	1.14579e-47	0.443651	1305.7	1482.81	1523.09	467.552	602.98	672.513	1386.88	1788.82	1311.23	598.122	434.732	338.743
spon2a	-1.17419	0.299207	12.6958	0.000366484	0.000713806	0.443131	25.241	31.524	34.1838	23.1563	22.0463	9.13163	19.3214	27.6902	58.9479	12.0472	4.99374	9.40748
nr1h5	-1.17431	1.64374	37.1546	1.09125e-09	3.73155e-09	0.443097	77.5325	102.176	92.3619	20.9737	57.3857	61.7003	63.0481	102.551	113.466	35.6939	20.0896	17.3893
rfx2	-1.17433	5.49867	152.972	3.88468e-35	5.33527e-34	0.44309	1269.23	1295.78	1478.09	499.346	604.216	848.324	1132.58	1299.17	1193.81	536.864	439.505	390.183
ino80	-1.17515	5.44168	152.781	4.27589e-35	5.86615e-34	0.442838	1259.94	1149.56	1254.02	389.834	655.318	761.809	1229.6	1671.32	1156.98	588.337	368.279	336.985
LOC795051	-1.17531	2.38058	28.3402	1.01761e-07	2.90717e-07	0.442789	164.793	177.801	167.339	60.1822	63.4841	52.1016	160.623	95.8821	98.5391	84.9165	43.2285	55.2164
klf7b	-1.17565	3.74627	95.5696	1.42781e-22	1.17839e-21	0.442684	487.118	475.862	393.683	148.846	166.164	160.603	335.021	466.829	351.559	190.031	94.4202	115.588
grem2b	-1.17607	2.73493	64.235	1.10429e-15	5.96733e-15	0.442556	194.876	190.452	258.193	66.1388	66.6609	98.5391	143.989	236.774	175.688	125.842	49.8597	46.7427
cdh5	-1.1764	3.88385	53.6376	2.41095e-13	1.10374e-12	0.442453	426.39	524.054	538.325	158.986	168.274	124.186	449.272	461.968	343.292	232.857	141.046	122.76
grk4	-1.17657	4.74617	148.036	4.65871e-34	6.17537e-33	0.442401	679.22	809.583	933.302	361.371	387.868	390.534	507.719	855.938	693.177	392.003	246.968	231.709
dpf3	-1.17688	3.14079	77.2997	1.46892e-18	9.65914e-18	0.442306	233.707	273.758	275.782	66.8692	119.643	153.989	221.512	273.949	199.977	116.299	76.6323	105.413
ranbp10	-1.17848	-0.316872	14.5487	0.000136581	0.000280699	0.441817	7.98998	25.4002	20.5668	9.55274	10.9876	9.26251	17.847	24.6554	22.2196	6.46104	7.85972	6.0236
zgc:153372	-1.17874	1.99677	21.783	3.05301e-06	7.5264e-06	0.441738	123.879	158.89	91.7767	19.3831	66.8076	101.397	82.896	99.7193	98.1596	33.4346	18.3127	53.2594
ucp1	-1.17875	4.20411	110.468	7.73748e-26	7.40874e-25	0.441735	533.089	789.01	697.095	177.622	300.911	405.322	342.713	528.06	403.618	182.587	146.758	127.72
asic4a	-1.17875	-0.156454	11.1367	0.00084635	0.00156977	0.441733	20.9737	21.6372	24.3062	0	14.6502	9.26251	23.0961	19.1764	25.1178	6.46104	9.82465	18.0708
lpcat3	-1.17895	0.384918	22.1227	2.55767e-06	6.35267e-06	0.441673	42.3337	40.1987	28.6582	14.6502	13.8938	15.7473	25.5686	43.4732	19.3831	15.7194	14.0551	13.9825
hbbe1.1	-1.1792	5.47171	45.4453	1.56962e-11	6.25905e-11	0.441595	1212.83	1410.82	1300.09	637.201	492.952	667.485	833.954	1495.54	1947.44	327.544	495.847	319.769
rgs17	-1.1797	2.3538	75.0625	4.56037e-18	2.90149e-17	0.441443	148.813	148.638	133.684	51.5848	75.6926	96.0986	106.032	158.89	153.605	54.4573	49.1232	43.1692
nubp1	-1.17982	4.05246	116.042	4.65227e-27	4.68323e-26	0.441406	487.19	628.737	724.792	165.872	170.761	273.398	351.665	441.127	441.731	226.716	171.216	120.596
gpr137c	-1.17997	2.70125	72.56	1.6203e-17	9.97532e-17	0.44136	194.115	251.246	236.21	57.5293	79.2177	114.453	150.317	216.85	161.797	83.7266	61.7003	33.4346
lrrk2	-1.18011	5.03416	99.3743	2.09015e-23	1.807e-22	0.441317	929.481	1245.27	1184.44	242.509	375.31	433.765	837.166	982.465	800.135	510.36	298.217	351.505
smad6b	-1.18126	5.29784	163.486	1.95894e-37	2.93094e-36	0.440967	1009.64	993.485	1476.01	451.547	537.509	635.561	966.07	1312.51	1158.33	522.046	378.525	276.58
asip2b	-1.1819	0.990645	30.7367	2.95528e-08	8.90272e-08	0.440771	54.2215	47.7637	89.1219	21.9985	26.2456	21.0027	54.0999	43.3813	45.1934	22.0866	16.9787	22.578
zgc:158766	-1.18306	5.81786	119.303	8.98934e-28	9.3105e-27	0.440417	1677.57	1538.07	1663.24	344.961	622.838	1153.7	1818.93	1947.42	1341.44	838.549	548.265	559.023
mir126a	-1.18541	-0.614721	7.56933	0.00593697	0.00975099	0.4397	7.72856	13.8451	20.6318	0	0.998747	7.52599	7.47883	25.7924	19.5336	18.525	13.6477	2.73949
ponzr1	-1.18613	1.3458	34.9938	3.30759e-09	1.08891e-08	0.439479	55.018	81.3187	76.9035	18.815	41.1335	32.4793	76.9134	78.7313	87.1352	26.4817	30.9142	11.0761
lrrc1	-1.18614	4.64752	169.922	7.69602e-39	1.21063e-37	0.439478	705.814	744.158	953.483	270.928	313.897	390.834	574.812	701.484	730.954	378.483	243.694	180.624
glceb	-1.18661	3.47764	70.818	3.91749e-17	2.35971e-16	0.439335	308.502	352.496	433.401	122.728	182.669	104.101	295.617	288.901	262.318	154.606	109.862	98.7786
sec24d	-1.18678	5.38942	86.8783	1.15407e-20	8.62841e-20	0.439282	1324.88	1020.92	1379.55	453.196	566.882	539.113	1315.35	1196.63	870.348	555.014	413.868	445.758
dnajc15	-1.1868	3.77855	106.156	6.81556e-25	6.26323e-24	0.439278	370.646	493.223	481.651	125.979	131.495	166.164	258.442	450.951	457.794	208.738	140.172	139.293
agrn	-1.1874	2.86037	40.0235	2.50925e-10	9.09577e-10	0.439094	191.913	256.15	234.042	117.201	173.672	115.48	151.585	180.655	166.141	55.018	31.122	70.911
dcn	-1.18802	6.50273	129.773	4.59513e-30	5.2823e-29	0.438905	2700.61	2780.85	2881.22	999.216	1629.83	1249.28	2364.2	2487.46	2268.33	1282.98	734.884	747.931
golga1	-1.1891	4.55106	123.937	8.69635e-29	9.46794e-28	0.438575	616.068	746.069	885.115	355.449	336.993	282.167	540.999	701.484	637.62	320.255	206.741	159.927
npr3	-1.18961	2.40294	68.3543	1.36608e-16	7.90977e-16	0.438422	161.797	176.861	188.84	55.4059	87.9011	113.466	122.829	114.145	120.759	66.4564	47.1583	23.0905
ptk7a	-1.19	4.23939	111.519	4.55354e-26	4.40631e-25	0.438304	516.974	512.982	730.067	243.141	264.555	223.725	507.187	565.803	473.548	305.196	153.807	142.994
muc13b	-1.19048	0.550192	22.6526	1.94101e-06	4.89071e-06	0.438159	50.1967	45.9424	36.6892	8.41368	18.1502	24.417	35.8922	40.9431	31.9607	11.5928	23.9982	7.85972
hist2h3c	-1.19088	2.33632	59.7406	1.08218e-14	5.46236e-14	0.438035	149.812	145.816	143.967	64.9586	100.11	69.4688	109.181	158.89	133.318	59.0724	37.3337	34.1338
tsc2	-1.19263	5.2203	153.936	2.39211e-35	3.31803e-34	0.437504	1371.01	1359.27	1252.44	386.268	512.017	503.038	986.395	1128.42	945.814	499.537	283.261	277.985
cdc73	-1.19291	5.52257	201.862	8.19407e-46	1.65105e-44	0.437418	1180.72	1421.09	1336.51	408.705	573.246	735.078	938.867	1406.95	1375.59	726.405	569.644	420.979
git2a	-1.19382	4.9667	75.5059	3.6432e-18	2.33452e-17	0.437144	920.845	1193.81	667.485	231.176	551.823	610.168	623.594	992.608	942.884	325.821	311.441	297.164
twf2	-1.19383	4.24916	119.048	1.02203e-27	1.0542e-26	0.43714	580.806	743.497	642.587	197.367	237.422	231.857	437.505	522.671	557.183	248.688	199.439	149.577
dgkaa	-1.19545	3.51983	117.941	1.78663e-27	1.82933e-26	0.436651	324.213	364.428	371.534	94.0748	129.01	166.218	358.929	392.499	323.345	142.453	127.521	85.8395
diexf	-1.1963	5.42376	127.728	1.28736e-29	1.45326e-28	0.436392	1281.13	1263.95	1385.26	427.1	418.814	545.461	1065.8	1728.62	1376.32	531.461	518.78	327.667
ahi1	-1.19766	4.64947	162.887	2.64759e-37	3.94718e-36	0.435983	698.738	859.921	734.725	240.257	360.138	450.493	727.107	814.662	627.343	301.414	208.599	205.335
gna11b	-1.19769	3.01608	57.2282	3.88062e-14	1.87464e-13	0.435974	225.857	314.925	248.808	86.7505	112.064	80.3015	256.423	240.944	203.744	94.0748	71.9837	67.8244
btbd7	-1.19793	2.57236	31.1895	2.3403e-08	7.11498e-08	0.435901	196.828	177.42	211.854	43.4732	78.4555	56.0005	165.649	178.776	109.127	75.7231	37.2557	109.876
kdr	-1.19798	3.35641	41.746	1.03937e-10	3.88771e-10	0.435885	329.977	389.484	315.041	142.978	102.454	90.3868	265.039	284.643	231.424	131.814	66.8692	144.06
cacng1a	-1.19802	4.99828	121.79	2.56563e-28	2.72243e-27	0.435874	873.411	1043.09	1115.6	247.417	318.785	404.081	894.882	1069.82	982.633	481.237	359.378	273.21
cpt1b	-1.19818	2.10731	55.2994	1.035e-13	4.85335e-13	0.435823	132.352	108.915	165.054	62.2439	58.9261	68.6746	88.8111	128.007	112.318	62.522	27.2954	22.8291
si:ch211-243a20.3	-1.1984	0.764372	20.7462	5.24364e-06	1.26681e-05	0.435758	40.1987	43.9426	76.9134	25.4719	29.395	15.5238	23.1857	65.5334	37.3337	10.0393	12.9837	16.9335
cdc14ab	-1.19882	2.84303	86.8572	1.16649e-20	8.71085e-20	0.435633	205.765	214.593	228.959	71.0715	89.4043	88.3462	157.802	238.009	166.404	107.946	81.7968	63.6798
map2k6	-1.20017	6.62661	159.206	1.68688e-36	2.43957e-35	0.435225	2663.26	2973.77	3040.64	1290.44	1879.13	1442.46	2134.06	3220.88	2505.96	1391.17	835.273	691.133
cers5	-1.20032	4.91798	163.645	1.80825e-37	2.71518e-36	0.435179	755.186	825.024	999.615	279.02	315.235	454.43	677.339	930.179	830.133	566.474	356.607	287.651
dgat2	-1.20176	3.72886	85.687	2.10795e-20	1.55106e-19	0.434744	470.32	357.047	363.242	145.835	169.966	165.649	361.546	390.411	304.762	170.039	126.968	147.042
spag9a	-1.20177	4.19591	67.1146	2.56178e-16	1.44986e-15	0.434742	494.021	559.355	555.65	218.107	253.995	175.78	478.841	515.104	417.455	325.967	159.778	195.267
zgc:110852	-1.20379	-1.78436	5.27467	0.0216379	0.0323666	0.434134	2.99624	8.46674	7.47883	0	7.32509	0	3.14947	3.65265	6.76249	4.61503	1.96493	0
slc43a3a	-1.20381	0.315354	22.1289	2.54945e-06	6.33351e-06	0.434128	34.7002	28.9821	48.9193	9.82465	11.0433	23.9699	28.2225	27.1107	21.016	13.4293	11.5781	13.6477
emilin1a	-1.20384	4.69116	130.55	3.1063e-30	3.60716e-29	0.434117	790.884	859.368	802.993	268.113	377.681	322.883	786.226	954.039	669.786	339.697	203.841	178.14
ihhb	-1.20386	1.14771	43.7188	3.79103e-11	1.47084e-10	0.434112	70.3381	64.8346	59.8963	25.8442	21.6142	29.1141	53.9323	55.5042	55.1563	24.8371	25.6378	21.9985
zgc:114046	-1.2043	0.335975	22.2891	2.34537e-06	5.86132e-06	0.43398	26.0839	25.8442	35.3687	15.059	14.9812	14.1112	34.5896	49.6742	30.5212	24.3141	9.4484	4.56581
mir1788	-1.20472	-1.09306	10.3778	0.00127538	0.00231123	0.433852	10.3482	11.2182	13.3738	0	8.1047	11.548	8.21847	11.5928	6.46104	2.94739	2.00787	2.99624
ranbp3b	-1.20495	7.08007	219.76	1.02039e-49	2.31626e-48	0.433785	3788.96	3922.35	4668.52	1642.94	1754.25	1817.19	2948.45	4668.56	3951.47	1883.38	1331.33	1038.59
quo	-1.20545	5.689	164.639	1.09712e-37	1.6573e-36	0.433633	1466.16	1588.92	1684.61	490.055	819.189	759.526	1370.02	1451.93	1255.89	633.182	530.531	473.857
tlk1a	-1.20571	5.87164	193.214	6.32021e-44	1.18769e-42	0.433555	1462.86	1693.95	1784.45	621.412	893.832	1067.67	1296.69	1885.77	1654.95	873.411	525.058	440.448
scrib	-1.20592	7.16287	210.559	1.03751e-47	2.23777e-46	0.433494	3791.22	4162.9	4266.25	1788.54	2103.75	2445.04	3490.11	4536.67	3627.41	2121.14	1277	1067.66
igf2bp3	-1.20642	5.90649	68.9826	9.93349e-17	5.816e-16	0.433343	1662.33	1957.67	1933.57	864.548	675.899	615.196	2024.17	2107.22	1621.98	769.796	427.003	470.733
slc2a15a	-1.20703	3.09762	57.9407	2.70137e-14	1.32204e-13	0.433159	242.696	254.002	221.56	88.8405	145.281	122.728	292.9	241.075	183.553	131.99	57.9654	69.2715
rbfox1l	-1.2078	5.06514	52.6146	4.05868e-13	1.817e-12	0.43293	920.665	824.244	868.499	339.33	732.082	476.959	774.993	1070.86	1452.81	443.443	272.954	174.414
upf1	-1.20818	6.71188	145.473	1.69245e-33	2.19931e-32	0.432813	2764.36	2926	3833.46	1395.17	1640.87	1249.21	2718.52	3528.65	2744.02	1417.55	898.872	770.473
kif18a	-1.20966	5.40936	220.446	7.23111e-50	1.65341e-48	0.432372	1080.84	1371.52	1437.63	408.488	517.412	678.703	977.245	1611.52	1403.27	573.203	347.002	348.751
gse1	-1.21108	6.39455	170.854	4.81553e-39	7.67123e-38	0.431945	2140.2	2605.44	2318.45	997.433	1421.8	1473.95	2084.75	2699.2	2153.37	1112.15	665.608	685.141
si:dkey-117n7.5	-1.21191	2.50916	67.532	2.07296e-16	1.18335e-15	0.431698	135.25	176.294	178.809	59.2321	77.9023	72.4376	132.749	153.799	211.207	99.572	62.9893	26.4817
hsd11b2	-1.21209	3.06935	66.3675	3.74227e-16	2.08878e-15	0.431642	242.901	215.434	294.439	76.6323	114.448	161.797	224.839	217.821	175.77	101.33	81.047	78.7367
nr5a1b	-1.21331	-1.27505	6.19363	0.0128211	0.019936	0.431279	9.34853	2.86582	15.871	3.47344	10.4982	1.82633	11.5928	11.0761	4.91232	6.0236	0.998747	0
kirrel1b	-1.2136	2.60855	82.733	9.39209e-20	6.5939e-19	0.431191	151.446	191.055	238.065	74.1001	79.7865	73.9662	158.435	164.295	157.194	71.2793	65.9173	48.9189
slc2a3a	-1.21376	4.32215	137.446	9.63231e-32	1.18196e-30	0.431144	629.958	818.574	770.569	206.375	263.737	295.362	489.268	570.235	522.345	247.417	148.642	146.157
mtmr1b	-1.21385	2.58819	74.2531	6.87161e-18	4.32161e-17	0.431116	182.771	201.32	203.798	54.4506	103.772	101.888	130.178	168.935	129.453	93.2236	43.2285	39.1534
csnk1g2b	-1.21439	3.13406	70.6844	4.19198e-17	2.52021e-16	0.430957	237.069	234.648	288.493	95.2262	74.1001	144.875	194.504	288.855	203.984	149.335	98.3855	72.9085
mtrex	-1.21536	6.69977	159.397	1.53227e-36	2.21852e-35	0.430666	3180.01	2919.14	3046.69	1225.62	1582.22	1656.83	2350.55	3500.15	2894.35	1175.91	1026.68	800.135
rgl2	-1.21548	2.86235	67.8487	1.76535e-16	1.01235e-15	0.43063	203.744	222.957	239.322	80.243	141.618	87.9939	198.416	178.98	181.621	89.5316	65.8251	52.2046
zgc:153184	-1.21607	0.34206	30.652	3.08709e-08	9.28419e-08	0.430453	33.5766	37.7936	24.6554	9.6607	11.0761	15.7194	33.1298	43.9449	34.8077	14.9577	9.55274	18.3127
fam222ba	-1.2161	4.70193	124.555	6.37046e-29	6.97805e-28	0.430446	597.208	697.503	641.489	243.651	371.456	413.481	653.82	1012.45	731.74	406.543	266.297	211.014
itsn1	-1.21654	5.51306	138.682	5.17029e-32	6.41965e-31	0.430314	1163.91	1518.89	1474.78	495.379	587.027	554.368	1172.12	1753.14	1345.38	744.324	324.173	370.005
adka	-1.21657	6.19757	147.472	6.18774e-34	8.15911e-33	0.430303	2208.66	2490.88	2416.78	715.163	915.152	1096.32	2033.12	2174.18	1823.59	1134.17	663.641	545.268
osbpl6	-1.21658	1.8152	43.4028	4.45552e-11	1.72199e-10	0.4303	88.5768	114.962	95.9926	37.3337	39.1534	31.9599	93.1341	105.638	67.8244	63.4841	38.2079	38.8434
slc7a8a	-1.21678	5.79495	136.759	1.36125e-31	1.66385e-30	0.430241	1984.49	1941.12	1976.08	629.878	676.563	691.655	1290.06	1692.88	1181.58	750.687	443.247	556.707
plcg1	-1.21806	6.33458	133.138	8.43329e-31	1.00249e-29	0.429862	2282.27	2564.05	2308.1	938.867	1109.67	1045.07	2599.19	3403.97	2187.83	938.731	674.317	537.189
ctbp2l	-1.21875	1.1878	31.8043	1.70517e-08	5.25147e-08	0.429655	58.4424	98.5391	63.6874	21.6142	45.177	23.9699	48.9189	46.7427	46.8084	32.9629	20.8407	14.6975
apoa4a	-1.21893	5.84128	83.7787	5.53375e-20	3.94017e-19	0.4296	1510.29	2733.48	3226.83	688.683	588.99	870.429	809.476	1580.79	1438.64	622.219	546.575	439.381
prp	-1.2192	6.01376	60.9083	5.97971e-15	3.07274e-14	0.429521	1493.42	2034.68	1837.2	733.08	985.904	634.765	1936.34	2900.74	1732.09	1075.02	378.049	528.44
pdgfab	-1.21933	2.65622	84.3574	4.12943e-20	2.97059e-19	0.429483	169.787	181.564	181.362	49.6742	100.11	136.622	166.922	174.414	185.485	72.9175	61.8953	40.1574
elovl1b	-1.21957	5.14421	142.365	8.09166e-33	1.03017e-31	0.429409	1107.34	1025.71	1166.53	274.847	354.407	633.62	906.568	1233.54	885.768	568.049	357.203	288.845
acss2	-1.22082	4.27668	136.583	1.4874e-31	1.81452e-30	0.429038	618.062	847.269	648.376	222.562	261.165	277.262	413.507	572.777	508.995	260.673	136.409	143.033
xpr1b	-1.22135	5.37982	192.328	9.869e-44	1.84353e-42	0.42888	1190.2	1253.44	1378.4	441.731	499.374	508.945	907.742	1255.23	1396.65	692.373	420.979	333.304
ube2c	-1.22156	5.9271	185.2	3.54935e-42	6.31091e-41	0.428819	2152.36	2291.31	2687.54	575.293	817.295	1032.84	1176.01	1902.46	1592	721.554	505.756	383.065
kera	-1.2217	4.80681	122.842	1.50988e-28	1.61858e-27	0.428777	900.92	956.749	1019.72	287.869	345.896	333.391	809.422	857.94	730.676	392.66	229.925	207.676
cacna1ab	-1.22191	1.77568	40.209	2.2819e-10	8.2932e-10	0.428714	83.082	134.759	83.5095	24.0944	50.9361	43.2744	86.9413	101.259	87.9011	60.2063	33.5943	22.8291
pigk	-1.22246	1.82617	41.4441	1.21288e-10	4.50052e-10	0.42855	112.308	120.73	97.7084	27.05	25.8442	35.3687	96.3777	110.861	74.3191	53.2866	36.3004	57.3799
dhrsx	-1.223	2.37225	59.6604	1.12721e-14	5.67359e-14	0.42839	149.812	170.275	157.99	74.5113	74.4717	78.7313	95.5338	148.846	147.809	56.3034	46.1758	32.1259
clocka	-1.22342	2.28949	26.2646	2.97697e-07	8.10275e-07	0.428267	140.627	162.3	125.529	24.5616	57.2242	62.9211	110.068	168.274	89.7957	84.2385	31.261	88.1851
dusp22a	-1.22397	2.21385	52.7713	3.74737e-13	1.68363e-12	0.428104	139.114	127.375	211.23	51.2006	56.9286	63.0301	74.7883	106.991	153.827	55.5751	55.6406	29.2212
alpl	-1.22419	4.54519	164.745	1.03984e-37	1.57456e-36	0.428037	619.953	686.182	712.634	307.654	358.922	315.996	513.198	718.756	644.258	340.915	206.81	183.769
si:dkey-156n14.5	-1.22562	4.16861	124.867	5.44215e-29	5.97684e-28	0.427615	497.951	707.113	650.057	156.12	251.237	388.23	480.493	467.171	414.576	213.501	141.22	129.685
vcanb	-1.22584	6.27733	70.0416	5.80662e-17	3.4578e-16	0.427549	1913.99	2361.08	2282.59	901.903	1334.23	686.139	1999.09	2573.65	1834.13	1323.4	746.79	639.342
tbx1	-1.22665	4.27655	157.419	4.14506e-36	5.91284e-35	0.427309	537.105	611.233	543.753	159.86	251.237	399.217	530.279	745.374	505.892	248.28	145.835	162.107
trip12	-1.22772	4.18681	68.7352	1.12614e-16	6.56591e-16	0.426991	544.506	691	582.38	266.655	234.683	194.18	497.5	596.356	420.648	220.723	140.172	135.554
lonp2	-1.22824	4.27948	116.589	3.53183e-27	3.57253e-26	0.426838	560.321	596.262	583.584	238.936	293.632	248.358	410.401	641.944	639.725	240.825	203.665	118.711
acmsd	-1.22849	1.1226	42.7448	6.23661e-11	2.38248e-10	0.426765	50.224	45.4053	60.9184	15.7194	34.1338	27.9649	46.0967	76.658	66.8692	32.9629	21.9985	17.847
lamc1	-1.22855	7.98161	76.0914	2.7083e-18	1.74793e-17	0.426747	6603.99	8146.87	7372.05	3207.75	3724.6	2574.77	6948.37	7216.13	5850.1	4810.14	2216.06	1992.56
hif1aa	-1.23048	1.34498	40.4786	1.98784e-10	7.25811e-10	0.426176	112.318	91.4673	94.484	21.9159	28.016	27.6902	50.1057	54.2124	67.9148	30.1039	19.6319	26.7477
rbm25b	-1.23087	7.44099	152.249	5.59062e-35	7.63646e-34	0.426059	4364.7	5047.92	4203.97	1795.03	2328.08	2433.72	3989.02	6278.06	7232.31	2757.91	1682.86	1158.8
caskb	-1.23164	5.51761	146.759	8.85955e-34	1.1609e-32	0.425834	1219.98	1223.71	1640.82	555.751	677.135	704.049	1230.77	1559.88	1216.29	545.136	370.535	342.432
prlra	-1.23228	1.9351	60.666	6.76278e-15	3.46503e-14	0.425645	109.862	115.712	117.791	25.7924	64.705	50.9438	90.2847	96.7953	106.268	44.3043	42.246	37.1456
h1fx	-1.23316	4.82313	167.736	2.31018e-38	3.57139e-37	0.425385	816.329	1001.46	1120.99	308.208	390.51	454.381	456.208	799.564	898.544	387.868	235.16	199.983
brd4	-1.23318	4.91107	77.3901	1.40319e-18	9.25116e-18	0.425377	788.973	999.883	883.317	351.722	466.829	352.558	854.2	864.739	607.554	506.652	239.667	268.754
ttk	-1.23404	6.49521	231.997	2.18694e-52	5.38286e-51	0.425124	3293.85	3429.44	3299.59	896.726	1061.71	1213.75	2153.56	2657.41	2497.87	1173.11	771.254	689.708
nppc	-1.2343	2.39555	49.8085	1.69509e-12	7.2351e-12	0.425047	121.837	177.826	181.712	44.9436	84.6674	91.6156	86.9299	256.378	152.831	67.1886	42.9187	21.2535
lmbr1	-1.23462	0.0391037	24.642	6.903e-07	1.81435e-06	0.424954	21.2535	26.7672	39.2986	10.0393	9.98747	15.052	16.8274	25.7924	35.4046	12.736	9.4484	6.39214
prmt8b	-1.23505	-0.442165	17.1509	3.45244e-05	7.61392e-05	0.424829	13.6974	24.1518	20.3061	1.96493	10.0393	7.98998	13.1705	14.9577	20.0607	10.9876	9.26251	6.29893
tgfbr2b	-1.23612	5.56742	170.748	5.07958e-39	8.08162e-38	0.424512	1313.5	2035.15	1816.61	550.107	445.623	780.585	899.008	1605.35	1328.2	613.231	422.396	350.57
chst11	-1.23725	4.37662	108.32	2.28714e-25	2.15059e-24	0.424179	624.644	507.719	653.063	232.597	254.458	260.019	543.318	679.22	554.368	318.106	212.428	160.936
roraa	-1.23738	-0.681927	10.8135	0.00100765	0.00185008	0.424141	10.508	28.0795	11.5781	4.19929	4.56581	5.79642	18.4601	11.7896	16.0629	13.9825	0.940748	5.60912
iqcg	-1.23782	-0.0300022	12.6168	0.00038229	0.000742632	0.424012	31.4389	20.0787	25.9674	3.76299	8.41368	10.508	19.5336	23.1563	41.9929	23.7422	9.6607	1.84601
yap1	-1.238	2.7422	74.2038	7.04544e-18	4.42732e-17	0.423959	187.198	196.112	202.138	73.6849	67.2636	119.85	144.875	197.254	174.815	78.1343	59.0485	74.5374
acaca	-1.23848	-0.0825251	13.5943	0.000226878	0.00045343	0.423819	17.1949	23.1961	26.6297	12.5979	6.39214	8.69463	23.9982	50.1057	15.059	5.99248	6.58524	12.1531
pip4p1b	-1.23895	0.296117	26.4481	2.70719e-07	7.40378e-07	0.42368	33.5766	37.7936	29.2212	8.69463	8.30705	11.7896	23.0905	38.9511	38.5707	12.1531	15.2844	19.5336
lpar1	-1.23959	1.64301	41.7586	1.03265e-10	3.86374e-10	0.423493	118.422	107.677	108.132	34.7002	35.7446	38.7662	99.229	76.299	62.9211	38.5707	26.1759	19.1055
rorb	-1.24045	1.89396	38.7054	4.92833e-10	1.74072e-09	0.42324	123.306	159.778	122.829	54.7898	66.6588	50.7653	90.3868	116.456	72.9085	31.0447	17.7622	19.1055
ches1	-1.2426	0.80919	36.7667	1.33146e-09	4.52579e-09	0.422612	40.1987	49.6742	51.2756	18.525	17.847	21.9159	46.3714	58.1494	44.2109	16.0629	15.98	19.7557
bcar1	-1.24357	5.91582	195.14	2.40172e-44	4.59586e-43	0.422325	1554.12	1701.43	1822.66	767.914	824.364	953.238	1552.38	1952.43	1520.19	875.376	497.951	497.376
steap4	-1.24416	0.173432	20.2413	6.82625e-06	1.62785e-05	0.422155	35.0742	32.4213	43.1692	7.98998	9.40748	18.6971	23.8818	28.0795	24.3141	18.8968	1.82633	11.5928
epb41l5	-1.24493	3.66839	125.764	3.46331e-29	3.83377e-28	0.421929	340.589	387.091	382.499	111.86	155.223	184.166	341.033	462.702	417.971	192.117	91.3163	105.302
pcdh2ab12	-1.24501	-1.0595	8.9262	0.00281109	0.00484254	0.421904	16.4232	4.61503	11.7896	9.03541	2.99624	1.8815	8.41368	15.2844	10.9876	6.94688	2.09964	2.73949
mapk8ip3	-1.24643	4.62092	118.054	1.68745e-27	1.72919e-26	0.421491	963.249	979.511	775.818	230.117	384.496	297.208	573.759	744.919	689.136	338.669	155.186	184.368
iqgap3	-1.24658	7.07288	193.871	4.54419e-44	8.6168e-43	0.421445	3543.09	4101.95	5109.25	1428.74	1983.11	2023.57	3474.95	4316.9	3492.66	1979.76	1121.59	904.059
lars2	-1.24789	3.64313	77.3956	1.39924e-18	9.23001e-18	0.421063	398.877	306.632	339.122	200.219	206.091	155.374	286.733	430.867	316.591	157.194	89.3501	98.876
slc25a21	-1.24875	2.13366	67.2831	2.35187e-16	1.33705e-15	0.420813	122.808	143.563	138.826	40.4522	71.0488	63.0481	134.293	162.094	112.331	52.0503	29.9482	22.1521
acvr2ba	-1.24903	3.75377	50.0236	1.5191e-12	6.51273e-12	0.420732	357.989	395.4	377.733	132.913	169.966	96.3777	373.531	439.33	350.57	162.397	131.852	206.091
tcf25	-1.25084	4.80737	171.785	3.01567e-39	4.84088e-38	0.420203	771.633	863.587	945.706	309.612	269.995	401.052	597.046	1059.7	999.193	393.683	234.683	227.026
mir205	-1.25111	3.592	27.4112	1.64476e-07	4.61272e-07	0.420123	388.074	321.259	432.458	29.1632	86.9413	206.339	322.304	463.126	318.096	226.464	144.911	107.992
opn8b	-1.25112	0.0190313	20.018	7.67178e-06	1.81843e-05	0.420122	43.9505	18.525	31.4947	10.958	13.525	11.9991	19.6493	28.1102	31.9599	11.289	6.54397	3.82109
cgnb	-1.25238	4.67102	166.135	5.1683e-38	7.89265e-37	0.419756	665.166	808.103	701.14	234.997	388.23	406.393	693.932	828.239	678.181	322.129	204.353	243.956
p3h4	-1.2527	3.98814	119.56	7.89636e-28	8.18522e-27	0.419661	489.268	487.912	503.369	174.038	159.86	191.055	500.548	537.226	473.47	218.246	141.046	113.53
hnrnpa3	-1.25276	2.3229	67.2584	2.38156e-16	1.35152e-15	0.419644	145.817	131.705	136.489	42.032	83.0177	112.308	118.63	147.019	162.3	46.1503	36.3512	41.1613
csk	-1.25366	3.44444	104.465	1.59957e-24	1.44664e-23	0.419383	286.733	335.226	334.128	133.615	159.626	153.807	253.061	296.348	302.822	164.815	83.3626	86.0854
arsg	-1.25432	2.48177	91.3397	1.21006e-21	9.47001e-21	0.419192	156.614	168.788	142.053	42.0684	65.9139	104.993	155.147	187.918	172.588	75.3535	43.3813	46.1758
abca1a	-1.25457	5.31839	91.9233	9.01023e-22	7.1225e-21	0.419119	1226.19	1265.64	1486.78	397.816	593.409	474.861	1068.66	1032	840.433	619.973	351.604	328.819
slit1a	-1.25464	6.15002	63.6275	1.50313e-15	8.02242e-15	0.419099	1751.45	2448.99	2271.52	912.71	1107.34	650.184	1873.03	2073.5	1530.35	1262.36	548.804	606.797
ngfb	-1.25474	-1.04109	11.0378	0.000892744	0.0016507	0.41907	8.41368	13.3738	13.4293	4.63126	2.09964	10.0448	7.72856	13.8451	11.7896	2.00787	5.99248	0.940748
LOC558044	-1.25487	7.60107	63.6492	1.48666e-15	7.94132e-15	0.419031	5197.46	6126.91	6571.71	2758.81	2717.59	1573.87	4996.79	6270.42	5226.45	2976.74	1641.92	1440.97
entpd2a.1	-1.25503	0.427195	25.5624	4.28303e-07	1.14784e-06	0.418986	33.4038	48.1888	48.9386	7.52599	16.8274	12.4186	35.4046	31.261	36.7438	15.5238	17.3893	8.30705
lcn15	-1.25581	1.11825	26.3873	2.79365e-07	7.62694e-07	0.418758	62.0928	72.0301	81.047	6.29893	38.3528	37.6767	43.3813	63.8602	62.2439	23.9699	23.5187	7.47883
ripor2	-1.2559	1.63567	53.5577	2.51112e-13	1.14626e-12	0.418733	95.5338	106.84	85.9802	19.3831	34.3863	55.2164	59.9248	103.482	68.2443	40.1215	36.6255	25.4719
ism2b	-1.25645	-0.577297	13.244	0.000273451	0.000541424	0.418573	10.6268	22.1521	26.5266	5.01967	5.99248	6.58524	14.9577	12.4186	13.4293	12.736	2.09964	6.39214
tjp2a	-1.25802	6.08838	184.355	5.42693e-42	9.58147e-41	0.418117	2091.19	2094.37	1913.48	750.687	766.129	1085.33	1974.07	2524.82	1718.57	911.004	550.112	533.478
tdo2b	-1.25808	-2.17515	4.69281	0.0302891	0.0442115	0.418101	4.77637	2.4417	4.63126	3.14947	0.913163	1.93214	3.69202	1.96493	5.01967	0	1.8815	0
tppp3	-1.25905	2.12837	58.3417	2.2033e-14	1.08293e-13	0.41782	91.3163	138.148	166.141	32.4213	55.2164	78.901	100.66	129.01	94.5721	76.9134	39.3657	31.4947
vat1l	-1.25905	-0.929439	10.478	0.00120804	0.00219586	0.41782	8.46674	15.8925	20.0607	2.4417	3.47344	12.5979	9.13163	11.5928	6.46104	7.85972	0	3.99499
mylpfa	-1.25938	-0.592003	12.8064	0.000345439	0.000675331	0.417723	19.3831	13.7545	17.0669	8.98872	8.46674	5.60912	19.1055	24.417	9.26251	9.4484	0.913163	3.86428
sirt3	-1.25987	2.09697	53.4774	2.61585e-13	1.19233e-12	0.417583	98.5391	124.606	168.001	37.1456	56.9286	66.7931	119.661	118.454	103.772	60.2063	37.7936	29.2212
oplah	-1.25989	4.98215	132.095	1.42627e-30	1.67483e-29	0.417574	830.133	1400.31	1208.76	397.883	444.71	379.666	726.406	958.886	845.313	385.516	232.365	227.169
mettl22	-1.26017	2.92744	99.1281	2.3668e-23	2.03496e-22	0.417495	213.501	248.289	224.984	66.2597	84.8935	100.66	172.013	214.937	262.482	144.727	70.3381	54.7898
supt16h	-1.26134	8.55215	215.669	7.96374e-49	1.76312e-47	0.417155	11483	12376.5	9895.73	3548.7	4675.11	6370.39	9704.8	14328	10403.7	4753.06	3332.05	2896.31
mylk3	-1.26244	2.36703	83.9482	5.0792e-20	3.637e-19	0.416838	152.639	150.45	170.949	54.2124	70.911	64.9116	113.117	149.023	163.594	83.3626	32.5445	41.0923
mtss1la	-1.2626	5.5902	165.715	6.38513e-38	9.71546e-37	0.416791	1227.53	1953.36	1762.19	477.669	638.301	745.806	1235.9	1576.86	1273.99	667.163	340.551	339.352
cryba2a	-1.2628	6.20325	128.156	1.03733e-29	1.17843e-28	0.416733	2170.38	2965.44	2822.75	623.594	1250.12	1061.71	1529.42	2541.64	1941.61	941.819	586.086	463.687
trpm2	-1.26426	1.69445	48.3127	3.63382e-12	1.51647e-11	0.416314	74.3191	100.029	105.08	34.1838	64.8376	44.0925	77.6188	109.166	61.8414	42.246	20.0787	23.9699
arhgap29b	-1.26634	5.04732	114.581	9.7219e-27	9.67028e-26	0.415712	793.69	1226.57	1418.63	423.76	449.324	336.957	739.044	923.006	887.166	417.637	285.642	297.276
kmt5ab	-1.26712	3.21312	96.5368	8.76e-23	7.32119e-22	0.415488	238.31	259.338	315.905	95.0696	119.861	141.555	202.746	289.751	282.326	98.3932	114.76	65.9954
smpd2a	-1.26827	4.54848	132.034	1.47097e-30	1.72571e-29	0.415157	795.116	727.088	822.214	263.629	229.266	388.23	563.855	767.42	560.682	307.21	199.369	179.791
tank	-1.26843	3.24745	107.238	3.94809e-25	3.663e-24	0.41511	269.662	276.58	295.414	84.0641	117.201	179.461	261.406	270.296	248.28	106.146	75.6498	99.3895
slc4a2b	-1.26991	3.83898	91.6532	1.03279e-21	8.13335e-21	0.414686	415.811	407.596	417.455	220.974	185.25	164.822	338.783	516.847	307.361	189.616	133.523	114.856
hnf4g	-1.27049	-0.0171185	22.005	2.71939e-06	6.73436e-06	0.41452	38.2079	33.5943	22.8291	7.72856	7.38405	17.6844	13.0511	25.9674	28.2225	14.0228	6.68692	4.88339
tfb1m	-1.27072	1.70293	43.5067	4.22511e-11	1.63596e-10	0.414453	86.9299	113.539	155.147	45.1423	23.7422	51.2017	59.9954	98.2465	85.3344	36.9536	15.9927	31.785
adgrl4	-1.27159	1.91476	70.4904	4.62509e-17	2.7766e-16	0.414202	99.7193	91.6156	111.767	36.6255	54.4173	43.0427	78.532	131.386	105.223	61.8953	31.122	32.9587
mark3a	-1.27185	5.12026	185.656	2.8221e-42	5.03208e-41	0.414129	975.776	1161.82	1201.29	279.895	567.694	631.009	819.911	963.387	926.461	472.579	298.669	257.007
lcp2a	-1.27243	0.245745	24.2498	8.46146e-07	2.20687e-06	0.413963	37.05	25.1957	27.3949	13.525	8.30705	18.6668	23.0905	53.9323	30.1039	14.9577	6.68692	8.54594
zgc:173587	-1.27252	1.34679	23.045	1.58256e-06	4.02306e-06	0.413935	70.5231	49.8423	77.6147	35.1377	36.9536	19.7557	29.9153	108.901	111.097	24.3141	18.8968	22.8291
rdh8a	-1.27267	2.85902	83.8289	5.395e-20	3.85011e-19	0.413894	260.041	269.771	255.107	56.6161	80.1838	84.9165	151.3	250.984	195.754	81.8451	92.5505	49.6742
ccl25b	-1.27314	0.385805	25.2842	4.9474e-07	1.31775e-06	0.413759	47.242	26.4817	42.5071	10.1531	12.772	25.0984	25.9674	28.2225	38.329	15.2844	17.0919	3.47344
hoxa13b	-1.27352	1.76525	50.0474	1.50076e-12	6.4385e-12	0.413649	103.045	137.527	119.624	40.5749	46.1503	50.1057	49.1928	120.848	72.4376	28.0456	21.9713	31.7421
trim55a	-1.27361	5.34503	197.222	8.43464e-45	1.63648e-43	0.413623	1162.96	1187.41	1500.42	468.915	413.63	528.721	932.258	1229.44	1254.61	562.203	407.489	338.669
ttll3	-1.27441	0.534095	28.51	9.32181e-08	2.67222e-07	0.413395	41.2635	33.1298	39.9499	16.9335	5.60912	17.1949	46.3922	48.6282	47.242	13.6974	16.4232	12.9221
sulf2a	-1.27551	3.7491	121.145	3.55252e-28	3.74431e-27	0.41308	383.29	456.621	457.818	135.464	215.214	200.896	323.633	374.74	385.126	171.673	113.857	82.7859
elp4	-1.27588	2.815	57.4527	3.46211e-14	1.67993e-13	0.412974	204.743	204.142	243.997	84.0641	129.41	104.203	191.068	181.719	172.927	100.608	56.0005	25.0984
zswim7	-1.27686	0.708051	30.7675	2.90875e-08	8.77102e-08	0.412692	61.0424	39.3657	56.6904	14.6106	24.1518	23.9982	29.4739	50.1967	55.9298	11.289	13.0879	9.55274
lrrfip2	-1.27692	5.72117	222.606	2.44261e-50	5.69928e-49	0.412675	1475.2	1558.05	2102.3	554.593	588.95	801.757	1121.61	1664.18	1609.28	704.762	474.405	434.626
ccnf	-1.27775	6.04443	182.751	1.2158e-41	2.12266e-40	0.412439	1768.61	1741.63	1993.66	778.901	985.3	1267.14	1598.95	2296.35	1758.33	753.551	545.136	503.369
smurf1	-1.27788	4.06562	90.9432	1.47858e-21	1.15212e-20	0.412401	469.841	602.245	637.827	157.99	204.429	227.078	467.757	533.31	328.739	236.687	126.452	149.335
tspan2a	-1.27866	1.46147	37.6262	8.56867e-10	2.95745e-09	0.412178	89.1219	94.9407	99.7331	10.0448	37.6767	33.2282	65.8251	65.2557	90.886	39.5114	32.7199	15.2844
celf3a	-1.27906	5.91056	141.383	1.32676e-32	1.67554e-31	0.412065	1687.41	1674.59	2247.58	582.38	828.31	1051.05	1556.34	2073.99	1539.52	853.344	462.42	394.174
pemt	-1.27913	2.17088	44.9892	1.98127e-11	7.85302e-11	0.412044	147.681	141.475	166.653	37.9524	50.8004	35.5244	97.4379	146.502	115.781	58.79	52.9634	40.5749
vwc2	-1.27924	-0.767206	11.4417	0.000718136	0.00134448	0.412011	11.4633	10.9876	15.0516	11.548	3.65265	4.83035	12.9221	19.6493	20.0787	1.99749	6.58524	1.86971
trpv1	-1.27952	1.3281	46.0142	1.17396e-11	4.71575e-11	0.411931	59.9304	92.3619	81.8973	33.8669	30.8502	34.3899	68.3675	78.7313	75.5872	23.7422	12.5589	16.6141
cpsf1	-1.28094	7.37616	214.141	1.71543e-48	3.76465e-47	0.411526	4807.95	5017.1	6726.87	2232.27	2242.42	1966.95	3804.38	5271.29	4463.34	2099.23	1502.12	1189.11
jhy	-1.28137	-1.27561	9.52013	0.0020323	0.00356954	0.411406	11.0761	10.8071	11.0433	0.998747	4.70374	6.54397	11.4633	8.54594	3.47344	3.14947	3.65265	0.96607
spred2b	-1.28161	4.6056	118.449	1.38241e-27	1.42241e-26	0.411336	620.743	752.756	814.306	292.927	387.384	279.428	658.86	863.01	614.041	308.208	197.752	176.861
kcnh1b	-1.28162	-0.479795	17.674	2.62189e-05	5.85843e-05	0.411334	14.0551	20.9737	18.815	5.60912	9.55274	12.2085	25.4719	15.7473	16.4369	4.83035	4.61503	4.91232
kcng4a	-1.28175	0.958074	33.883	5.85277e-09	1.87951e-08	0.411295	58.1494	37.3337	65.2557	10.9862	18.815	28.0456	46.8084	90.3428	47.4704	23.0961	17.3501	19.3214
camk2g1	-1.28221	6.05416	122.252	2.03259e-28	2.1715e-27	0.411164	1989.5	1917.25	2231.49	675.378	1252.59	1096.45	1899.13	1934.99	1563.1	906.392	403.793	482.892
sestd1	-1.28231	6.45169	265.5	1.08541e-59	3.21349e-58	0.411135	2691.55	2670.65	2412.08	825.475	1006.86	1561.47	2403.62	3222.95	2494.76	1110.98	751.327	671.023
myhz2	-1.28238	10.0023	51.9107	5.80819e-13	2.57451e-12	0.411116	34259.7	34551.7	29673.2	15263.9	16825.5	8962.04	26178.6	36473.2	25567.7	10545.1	6145.28	9326.06
sptan1	-1.28369	8.77839	91.2993	1.23503e-21	9.64735e-21	0.410745	14783.3	18033	15382	5123.76	6418.57	4309.51	12024.4	14703.6	10057.4	5514.67	3059.77	3099.86
rnls	-1.28395	3.79278	126.79	2.06516e-29	2.30435e-28	0.410668	381.944	409.466	480.503	197.777	204.933	244.609	251.12	483.035	350.742	175.861	95.3737	92.8835
prc1a	-1.28396	7.03526	234.324	6.79668e-53	1.70979e-51	0.410667	3997.72	3793.28	3763.81	1076.22	1657.42	2226.73	2954.29	4498.66	3900.21	1565.69	1463.8	1152.02
smc1al	-1.28445	8.19831	193.121	6.62268e-44	1.24267e-42	0.410526	8531.36	9990.62	9403.17	2932.49	3577.51	3365.06	6194.34	8865.89	10036.6	4932.29	2932.15	2201.64
zgc:195023	-1.28521	-0.535934	15.2284	9.52617e-05	0.000199903	0.41031	19.1764	19.3214	11.0761	6.87725	14.0551	8.98872	11.289	20.5668	17.1949	6.10424	3.47344	2.09964
cep290	-1.28548	5.1492	153.751	2.62525e-35	3.63338e-34	0.410233	1060.15	1199.5	1027.3	358.049	385.931	618.97	1105.71	1278.68	788.06	525.542	254.75	265.266
prkag3b	-1.28572	2.82264	108.147	2.4962e-25	2.34017e-24	0.410165	180.547	294.224	276.718	69.2883	72.1399	121.725	140.297	226.949	209.822	88.8885	58.3264	45.8078
pou2f3	-1.28679	2.16471	56.6494	5.20864e-14	2.49653e-13	0.409862	113.831	105.638	165.262	68.3675	61.3641	69.2883	97.7084	140.08	119.068	68.7725	24.0944	26.9662
loxl2a	-1.2876	4.62649	153.551	2.90347e-35	4.0096e-34	0.409633	743.915	822.968	767.651	228.104	325.748	443.168	611.326	981.584	583.511	352.616	161.526	178.809
csf1ra	-1.28767	2.20529	48.2712	3.71164e-12	1.5474e-11	0.409612	107.508	125.141	200.219	52.1016	39.8932	42.0055	143.944	130.144	100.211	70.2754	41.9474	50.8004
gabrg2	-1.28916	-0.133305	11.9788	0.000538102	0.00102454	0.409188	21.9724	21.6372	19.6319	14.3291	9.76679	3.47344	38.8434	15.5238	23.1857	15.6911	3.92986	6.0236
myo6a	-1.28989	6.45213	241.058	2.31225e-54	6.13652e-53	0.408983	2312.13	2888.55	2587.19	896.008	1071.2	1113.6	2010.38	2623.2	2448.37	1461.36	942.461	736.975
acot17	-1.29006	-1.61073	8.41291	0.00372566	0.00629535	0.408934	11.2182	6.68692	8.54594	3.47344	3.14947	3.65265	4.83035	3.69202	5.89479	2.00787	1.99749	0.940748
dnm2a	-1.2904	4.99079	192.314	9.93918e-44	1.85389e-42	0.408837	941.466	975.588	1013.97	273.657	375.359	449.664	830.133	1244.04	926.251	465.071	264.817	238.619
ccdc93	-1.29143	4.05259	188.321	7.39141e-43	1.34275e-41	0.408545	478.841	502.951	546.417	181.906	244.299	254.057	334.218	506.221	444.889	219.09	154.606	125.842
abca5	-1.29165	3.798	92.4209	7.00697e-22	5.567e-21	0.408483	392.277	467.653	473.857	176.778	187.209	150.511	329.569	540.836	387.868	155.374	86.7505	123.657
rargb	-1.29192	1.12554	29.2796	6.26515e-08	1.82771e-07	0.408407	57.2264	78.5972	55.2164	22.9712	26.341	11.2182	56.3611	79.3551	59.0485	44.0925	15.5238	14.4911
rad18	-1.29227	4.41082	103.741	2.30582e-24	2.0749e-23	0.408309	593.225	868.023	973.721	202.616	205.462	290.787	378.432	633.69	638.502	287.639	248.358	128.075
zgc:66426	-1.2924	-0.268841	15.8516	6.85084e-05	0.000146231	0.408271	24.8371	19.5336	19.6828	3.14947	8.21847	5.79642	27.6902	21.6142	18.0708	16.9787	9.40748	3.73941
sh3glb2b	-1.29247	-0.622267	16.5651	4.70071e-05	0.000102178	0.408253	16.4232	16.6141	18.6668	9.03541	6.99123	6.58524	10.2834	22.9266	12.2085	5.78907	3.14947	4.56581
pcdh2g29	-1.29316	-0.99761	8.08232	0.00446992	0.00747946	0.408056	4.61503	11.7896	24.0944	4.99374	4.70374	1.86971	17.1949	7.32509	8.1047	6.29893	4.56581	2.89821
cyfip1	-1.29364	6.74825	186.315	2.02645e-42	3.634e-41	0.40792	3065.34	2988.69	3750.07	1139.47	1293.38	1228.62	2767.17	3247.93	3418.38	1765.67	1052.97	773.449
si:dkey-246g23.4	-1.2951	-0.642889	13.1259	0.000291238	0.00057501	0.407509	19.9749	15.052	12.1531	4.77637	7.32509	6.94688	4.19929	26.4817	15.4571	8.30705	3.92986	5.01967
phkg1b	-1.29579	1.82072	57.8687	2.80217e-14	1.36923e-13	0.407312	93.6168	151.385	137.78	30.4448	49.3108	53.1339	62.7644	101.194	108.425	55.9298	20.6965	15.8925
havcr1	-1.29679	0.788083	26.2188	3.04846e-07	8.28835e-07	0.40703	57.9609	45.8531	51.2756	8.1047	17.847	26.4817	28.016	37.8432	67.7901	27.1062	16.9787	11.289
ankhd1	-1.29689	7.34511	158.047	3.0225e-36	4.33121e-35	0.407003	4290.13	5797.81	4987.86	1552.69	1946.86	2570.71	4594.72	5708.12	4845.99	2229.2	1205.1	1116.21
pfkma	-1.29696	4.5234	85.4614	2.36267e-20	1.73239e-19	0.406984	740.125	641.04	771.89	266.749	414.6	343.345	604.242	702.739	518.844	234.042	150.164	184.092
cbr4	-1.29753	3.64458	29.4067	5.86752e-08	1.7177e-07	0.406822	312.847	618.211	191.282	89.5316	199.44	183.72	164.793	399.818	471.166	139.47	124.527	116.939
opn1lw2	-1.29788	-2.1774	4.47688	0.0343563	0.0496232	0.406723	3.66255	1.15781	3.14947	0.913163	1.93214	4.61503	5.89479	3.0118	5.99248	0	0	0
dicp3.1	-1.2983	-0.0454311	18.0996	2.09646e-05	4.74179e-05	0.406604	19.1764	34.7785	18.4601	6.87725	5.01967	12.9837	15.9927	26.1759	32.4793	15.871	18.525	3.14947
tmem82	-1.30005	0.143753	24.5136	7.37882e-07	1.93415e-06	0.406111	53.7173	46.3126	36.7438	10.958	6.76249	14.7681	17.6844	28.1102	16.9787	11.289	6.54397	10.508
jam3b	-1.30033	5.55628	160.568	8.50043e-37	1.24511e-35	0.406035	1644.48	1972.91	1736.41	433.752	558.389	484.578	1113.13	1483.81	1222.47	639.709	407.596	375.423
rtf2	-1.3005	5.14439	148.067	4.58683e-34	6.08651e-33	0.405985	944.84	1230.94	1164.11	289.824	411.653	447.755	753.055	1031.06	1046.1	491.011	451.714	317.241
grin1b	-1.30121	1.13509	33.3428	7.7264e-09	2.45295e-08	0.405786	84.2385	94.9407	74.5374	21.0027	30.9142	28.6132	64.8427	51.2006	35.9549	22.578	21.5016	6.68692
olfm2a	-1.30216	2.2817	72.3257	1.82454e-17	1.11888e-16	0.405518	148.813	138.29	144.902	52.5401	68.3675	63.6798	120.73	150.672	123.657	65.5334	27.509	47.1849
opa1	-1.30291	5.38522	220.273	7.88756e-50	1.79696e-48	0.405309	1331.22	1247.44	1309.52	354.309	475.726	688.558	1292.12	1328.02	1072.97	558.389	360.895	344.845
ppfibp2b	-1.30326	4.85306	169.933	7.6534e-39	1.20543e-37	0.405211	724.138	899.411	927.621	229.897	292.145	470.41	584.205	890.915	896.047	507.873	325.346	245.658
taf3	-1.30463	5.37737	170.745	5.08706e-39	8.08327e-38	0.404826	1045.57	1479.05	1244.21	451.934	606.376	562.295	974.615	1322.82	1018.32	629.958	416.813	283.452
cldnj	-1.30612	0.63664	24.0155	9.55636e-07	2.48212e-06	0.404408	39.5114	42.0684	64.9586	23.1961	23.1563	24.1459	36.5265	30.9142	31.3822	13.7545	2.00787	17.9774
slco2a1	-1.30737	-1.95449	6.34031	0.0118024	0.0184595	0.404058	3.99499	7.52599	6.54397	1.91055	1.22085	1.15781	2.09964	3.65265	3.86428	1.84601	0.982465	3.0118
spire2	-1.30788	0.786831	31.9078	1.61669e-08	4.99244e-08	0.403915	56.0321	43.3813	36.3512	11.0433	15.98	15.9927	52.3518	48.719	48.8339	27.7875	22.0463	15.5238
mcm5	-1.30894	8.38594	164.906	9.58816e-38	1.45538e-36	0.403617	11626.8	7872.38	9396.96	3159.45	4547.83	5070.87	8210.7	12145.1	9497.17	3963.43	3271.87	2834.33
acvr2aa	-1.30918	4.34287	101.105	8.72294e-24	7.66263e-23	0.40355	712.056	701.281	632.822	256.975	263.057	238.739	559.191	640.197	448.737	224.365	128.962	196.557
apln	-1.3106	5.09621	160.478	8.89784e-37	1.3018e-35	0.403154	953.342	1022.1	1139.91	307.512	388.523	476.402	903.118	930.179	833.954	647.05	358.922	266.655
mapk12b	-1.3117	5.13841	181.41	2.38511e-41	4.124e-40	0.402846	1224.97	1278.68	1188.94	270.5	378.432	532.496	775.037	995.751	999.075	441.251	304.732	376.021
fli1b	-1.31178	3.44872	91.3743	1.18912e-21	9.31771e-21	0.402824	288.559	355.514	282.44	118.878	141.555	183.769	278.462	327.199	298.045	135.514	129.675	57.7402
cntnap2b	-1.31188	2.91624	37.8099	7.79849e-10	2.70427e-09	0.402796	174.979	222.495	220.668	96.447	119.255	78.7367	267.557	198.044	158.757	81.5446	42.1652	93.8822
acap2	-1.31196	2.80908	85.2216	2.66733e-20	1.94669e-19	0.402774	173.782	239.891	186.971	64.0033	119.643	81.047	176.37	233.77	191.282	85.8395	60.9128	59.2321
ptch2	-1.31242	6.64333	137.479	9.47369e-32	1.16477e-30	0.402646	2418.97	3037.32	3112.38	1061.06	1429.6	1303.37	2816.6	3207.48	2358.57	1698.2	844.046	762.171
cfap100	-1.31258	-0.830051	10.2653	0.00135557	0.00244314	0.402601	9.98747	29.1632	13.0879	1.91055	7.32509	5.78907	9.4484	10.0448	8.69463	11.0761	1.96493	3.0118
dio3a	-1.31464	-1.36977	9.18405	0.00244134	0.00424167	0.402025	6.54397	9.55274	17.0919	5.78907	6.29893	7.3053	3.86428	10.1531	4.91232	1.00393	0	0
sptlc2a	-1.31625	3.81736	160.249	9.98319e-37	1.45551e-35	0.401576	378.963	446.324	465.195	137.545	201.791	213.732	292.573	444.99	369.691	229.519	118.097	97.6334
ppp1r13bb	-1.31777	5.83077	201.158	1.16693e-45	2.33256e-44	0.401155	1414.04	1838.19	1744.84	522.345	664.168	804.909	1550.41	2387.98	1816.61	840.907	386.268	449.223
myl2b	-1.31809	-1.62905	5.84611	0.0156115	0.0239457	0.401067	2.00787	18.9762	2.82225	0.934853	2.86582	3.66255	4.63126	8.39858	4.56581	0.96607	1.84601	3.92986
gxylt1b	-1.31889	2.98515	66.9433	2.79431e-16	1.57579e-15	0.400844	215.983	250.529	283.109	36.9536	95.0156	152.381	188.189	297.887	238.51	113.381	53.8766	60.8624
oprd1a	-1.31902	-1.57251	8.52116	0.00351041	0.0059557	0.400808	9.13163	7.72856	8.30705	1.96493	2.00787	1.99749	5.64449	3.73941	5.73164	2.4417	6.94688	1.04982
sp3a	-1.31964	2.89199	53.3985	2.72301e-13	1.23893e-12	0.400634	187.918	178.067	193.214	92.3006	91.3692	69.2715	244.693	285.047	184.166	74.5113	75.6926	69.4688
ndrg2	-1.3201	4.43023	86.9369	1.12039e-20	8.38656e-20	0.400508	614.199	707.858	849.71	299.874	373.737	225.551	595.099	631.336	478.46	279.094	169.787	111.949
crygm2d21	-1.32179	2.16684	40.9961	1.5253e-10	5.60841e-10	0.400037	131.228	90.4031	88.8784	23.9982	55.018	60.236	117.852	208.846	129.945	86.9299	26.8587	39.3657
tlx2	-1.32273	2.90567	99.3102	2.15888e-23	1.86385e-22	0.399778	207.739	224.839	228.104	67.8244	137.956	118.097	178.47	231.943	219.298	60.9184	65.8251	63.2478
tspan17	-1.32394	2.26029	37.6265	8.56723e-10	2.95745e-09	0.399441	139.231	169.208	159.531	64.705	57.8907	48.2918	135.148	106.268	83.9935	79.5797	52.2046	22.9712
dip2ba	-1.32402	6.03733	204.511	2.16491e-46	4.46242e-45	0.399419	2257.35	2277.42	2264.47	665.696	739.044	754.096	1777.28	2333.14	1801.74	807.162	559.042	475.726
cyth1b	-1.3244	4.61163	186.609	1.74828e-42	3.13966e-41	0.399316	740.072	833.503	805.843	182.457	383.346	398.288	550.107	698.57	659.826	299.054	219.09	206.81
pomcb	-1.3258	-1.58213	7.37598	0.00661007	0.0107817	0.398928	4.99374	12.2297	7.47883	2.86582	2.4417	10.4203	2.09964	9.13163	3.86428	0.923006	0	1.00393
tmprss2	-1.3263	2.23206	62.7094	2.39574e-15	1.26201e-14	0.398789	150.317	159.626	171.785	28.2225	57.026	92.6615	96.447	151.674	152.224	58.4424	28.9821	26.7672
cog6	-1.32665	4.74302	191.413	1.56313e-43	2.88559e-42	0.398694	742.273	775.682	1069.46	318.399	370.587	318.694	632.776	871.318	768.288	385.511	218.726	169.335
npvf	-1.3283	-0.196105	19.8104	8.55165e-06	2.01897e-05	0.398237	17.3893	20.3061	37.3337	3.0118	9.98747	14.1112	16.8274	21.9713	25.6378	6.94688	6.29893	9.13163
zgc:113983	-1.33054	2.99569	52.829	3.63894e-13	1.6355e-12	0.397619	346.186	235.16	260.251	102.403	109.838	115.931	127.5	361.546	142.994	72.9185	56.3611	53.7173
hip1	-1.33123	3.2316	96.6488	8.27828e-23	6.9232e-22	0.397428	265.566	376.021	321.872	107.082	112.319	88.8784	201.215	342.88	262.027	116.853	94.0748	58.8957
kcnmb2	-1.33197	-0.311789	20.3879	6.32296e-06	1.513e-05	0.397225	25.6378	24.3141	26.2456	1.82633	9.6607	7.38405	21.6142	18.0708	19.9749	14.1112	5.60912	4.77637
tnc	-1.33229	5.17213	64.7417	8.53868e-16	4.66026e-15	0.397136	952.615	1272.42	1248.93	547.646	700.231	322.346	832.752	1240.52	956.921	422.656	217.727	228.602
zgc:163061	-1.33534	0.901259	28.2561	1.06281e-07	3.03008e-07	0.396299	41.5088	71.7845	57.7402	17.3501	28.016	21.2291	31.4389	94.3698	45.9424	18.815	9.34853	12.4186
pax4	-1.33645	-1.707	7.05868	0.00788819	0.012708	0.395995	3.86428	6.46104	14.737	3.0118	0	4.70374	1.86971	5.73164	4.88339	1.15781	3.14947	0.913163
itgb5	-1.3384	1.61249	49.4953	1.9885e-12	8.45299e-12	0.395459	133.149	81.8861	63.9214	18.3553	34.1512	48.1408	78.3069	108.863	79.0229	29.9153	31.524	26.8587
hnrnpa0a	-1.33931	5.72154	264.923	1.44997e-59	4.2827e-58	0.39521	1491.19	1461.66	1654.95	459.794	646.534	751.058	1269.07	1539.7	1580.98	817.968	559.224	440.925
myo5b	-1.34034	4.21977	156.064	8.19722e-36	1.15878e-34	0.394927	580.552	511.371	586.405	148.604	246.599	223.877	499.374	575.738	502.016	276.074	196.557	148.2
klc3	-1.34043	2.63907	82.6934	9.58212e-20	6.7123e-19	0.394903	169.787	129.823	144.902	42.9873	58.6007	103.045	192.117	249.293	182.587	101.531	49.1232	54.2124
gfra1a	-1.34056	1.62758	40.2765	2.20444e-10	8.02331e-10	0.394868	91.7063	125.747	86.836	37.7936	31.9607	28.016	79.3785	110.036	69.2715	25.9674	39.5114	18.6971
slc6a1a	-1.34083	0.684594	27.0737	1.95845e-07	5.44386e-07	0.394795	34.9562	55.5042	48.6124	15.2844	35.4046	15.0516	31.4947	45.6581	46.3714	10.1531	19.6493	7.02754
cdh10a	-1.34102	0.968477	26.3816	2.80192e-07	7.64453e-07	0.394743	68.2443	47.7637	84.2385	11.5781	29.395	19.1764	33.8125	53.5343	52.0706	23.0905	6.99123	27.2817
exd1	-1.34261	1.98639	59.3701	1.30642e-14	6.53364e-14	0.394307	90.3868	120.472	105.867	31.0447	38.329	63.0481	98.8887	202.617	138.577	55.7029	25.1178	23.0751
prc1b	-1.34269	5.27996	206.706	7.18614e-47	1.51102e-45	0.394284	1109.49	1388.24	1239.6	400.846	534.093	759.048	777.058	1121.82	1046.02	513.977	307.978	256.157
pecam1	-1.3429	4.27015	144.835	2.334e-33	3.01117e-32	0.394227	647.05	883.412	650.89	167.109	271.466	239.982	410.67	717.813	488.387	211.668	146.772	140.425
ldah	-1.34367	3.33995	85.4593	2.36518e-20	1.73322e-19	0.394018	321.701	296.285	298.669	57.2242	84.8935	137.349	210.342	329.569	356.488	200.302	109.181	85.8373
lmbrd1	-1.34394	3.70884	114.304	1.11795e-26	1.10938e-25	0.393944	404.776	397.558	467.414	108.186	176.687	179.591	426.076	457.336	360.089	182.633	96.607	65.5334
ltb4r	-1.34431	-0.851887	11.7882	0.000596087	0.00112759	0.393842	9.03541	13.9825	6.58524	6.54397	7.64219	3.66255	12.736	16.7972	23.7422	3.86428	2.76902	2.94739
cacna1c	-1.34477	2.18403	66.3842	3.7107e-16	2.073e-15	0.393716	104.141	127.5	155.805	21.6372	45.8078	55.4059	159.931	199.144	117.58	62.0951	55.066	30.4592
si:dkey-183c2.4	-1.34524	-1.57455	9.0891	0.00257137	0.00445281	0.393588	3.0118	9.98747	6.58524	1.86971	3.82109	4.88339	10.4203	7.34875	6.39214	1.93214	1.84601	0.982465
mlc1	-1.34623	-0.0273046	20.2977	6.62812e-06	1.58361e-05	0.393318	21.9159	33.8125	23.0751	9.82465	7.02754	15.98	22.578	24.3062	23.8818	24.417	2.31563	3.14947
si:ch211-80h18.1	-1.34741	4.33372	117.015	2.84862e-27	2.8924e-26	0.392998	589.903	605.726	666.41	185.686	361.416	305.617	481.663	596.436	491.966	312.537	148.2	120.73
tmie	-1.34744	0.823642	32.7584	1.04355e-08	3.28065e-08	0.392988	36.3004	78.1343	74.1001	19.9466	26.4817	24.1518	29.5362	67.7901	37.1456	20.9737	10.3482	4.67427
opcml	-1.34769	-0.529121	17.0481	3.6445e-05	8.02621e-05	0.392922	20.6965	16.8274	24.8371	6.10424	13.8938	4.19929	10.0448	16.4232	12.9221	11.7896	3.0118	1.99749
phactr1	-1.34863	2.37185	74.427	6.29227e-18	3.96719e-17	0.392666	155.537	179.063	163.089	43.1692	73.9073	67.7339	125.27	160.486	124.527	63.6798	37.7936	43.8318
abi1a	-1.34878	4.91075	154.917	1.46021e-35	2.03894e-34	0.392624	821.341	990.883	945.814	301.039	331.873	345.809	1031.62	1245.81	815.712	407.271	256.009	180.909
hif1al2	-1.35014	2.91512	103.309	2.86747e-24	2.57478e-23	0.392254	207.288	288.855	250.135	56.983	91.358	120.848	153.342	214.081	170.994	119.643	57.8907	70.3381
cldn17	-1.35025	-0.861691	8.43869	0.00367321	0.00621092	0.392224	12.5589	17.5371	13.7545	4.01574	0	1.8815	5.60912	8.59746	24.417	8.1047	12.5979	3.65265
fnbp1a	-1.3509	1.75878	28.0953	1.15486e-07	3.27986e-07	0.392049	87.8762	130.872	100.11	63.6798	51.4413	19.1764	76.3195	126.452	68.7725	43.1692	19.9749	18.815
sgcg	-1.35205	3.44518	87.2857	9.39265e-21	7.04758e-20	0.391734	339.61	344.961	433.694	124.527	144.727	128.078	240.162	308.176	202.138	155.229	89.3501	92.8835
atp2a1l	-1.35233	4.84343	39.4665	3.33734e-10	1.19594e-09	0.391659	941.689	747.883	751.8	548.161	585.854	488.167	918.642	893.615	500.269	268.213	126.496	164.793
rcvrnb	-1.35249	2.6833	84.0989	4.70638e-20	3.37788e-19	0.391617	201.566	221.899	214.468	50.7653	68.7725	77.3029	110.861	220.135	153.316	87.8852	69.5884	62.522
zgc:136872	-1.35249	-0.396827	17.5116	2.85555e-05	6.35562e-05	0.391617	20.3061	13.7545	27.1062	4.99374	5.64449	5.60912	14.3291	36.6255	13.8938	14.6975	4.56581	5.79642
bin1b	-1.35372	6.08123	117.018	2.84488e-27	2.89164e-26	0.391281	2136.95	2871.44	2635.18	890.249	971.605	744.84	1380.82	2024.86	2009.88	911.856	400.759	392.638
ube3d	-1.35539	3.75	139.611	3.2383e-32	4.05288e-31	0.390829	379.122	358.049	444.202	151.385	162.094	192.117	258.425	489.798	380.278	160.142	151.594	94.881
ktn1	-1.35564	7.16171	135.213	2.96513e-31	3.58587e-30	0.390761	3946.02	4490.74	5656.19	1957.86	2316.96	1469.28	3639.19	4438.74	3974.07	1818.12	1038.7	893.711
chd2	-1.35596	6.64047	199.313	2.95011e-45	5.85036e-44	0.390675	2918.5	3469.58	3329.57	1018.99	1338.32	1131.72	2332.46	3100.82	2984.97	1520.21	933.292	625.517
ccdc149a	-1.35664	1.46597	36.0454	1.92778e-09	6.46698e-09	0.39049	72.9085	94.0748	85.0716	17.1949	36.6255	39.3657	35.6939	100.448	79.2177	34.1512	37.3337	13.0511
her8.2	-1.35677	2.17273	75.9844	2.85911e-18	1.84337e-17	0.390456	167.883	118.63	147.019	28.9821	47.0733	53.0531	115.452	137.827	120.416	65.4397	43.9426	40.288
runx1t1	-1.35678	3.98801	112.936	2.22849e-26	2.19062e-25	0.390454	381.003	522.583	470.95	197.777	258.193	267.705	381.702	604.76	357.203	192.563	111.437	95.8797
trip10a	-1.35707	4.10402	177.039	2.14802e-40	3.61934e-39	0.390375	509.361	539.99	482.384	171.949	264.924	260.508	468.221	534.2	474.34	202.138	128.703	131.515
elavl1b	-1.3572	6.12869	124.031	8.29522e-29	9.03905e-28	0.39034	2223.08	1840.81	3124.15	551.119	699.181	822.76	1786.26	1834.01	1945.28	1123.4	710.109	627.479
rdh5	-1.3575	1.96146	76.9239	1.77671e-18	1.16222e-17	0.390257	126.096	146.502	153.989	31.4947	38.3528	69.557	88.6086	102.176	105.413	41.9474	32.9262	24.3062
lama5	-1.35753	7.26956	110.977	5.98648e-26	5.76105e-25	0.390251	3622.56	4512.71	5631.77	1836.29	2187.83	1449.19	4926.96	4989.77	4171.55	2377.32	1131.58	1075.28
fbxw4	-1.35758	3.75302	156.287	7.32906e-36	1.03722e-34	0.390238	369.202	419.512	418.641	138.826	160.868	174.818	336.256	561.59	445.758	145.925	118.711	90.8106
ezh1	-1.358	2.22323	71.7836	2.40138e-17	1.46262e-16	0.390122	115.928	157.834	122.808	27.1062	48.9386	73.3784	114.987	164.307	147.723	68.311	39.8932	40.1792
rcan2	-1.36101	2.76268	63.0237	2.04235e-15	1.08176e-14	0.389309	201.809	175.825	228.905	95.2991	57.2242	72.9085	173.098	201.928	159.531	98.8887	65.9954	56.6904
stpg2	-1.36107	0.0907405	24.0328	9.47102e-07	2.46149e-06	0.389294	24.5616	23.0905	44.9436	11.289	14.9577	19.1055	28.0795	35.8922	28.3452	7.3053	4.83035	2.76902
drd4-rs	-1.36128	-0.0445982	16.6777	4.42998e-05	9.66283e-05	0.389237	22.2196	20.3061	32.4213	3.0118	6.99123	11.289	25.241	28.6582	25.6378	31.261	7.34875	1.82633
clcn2c	-1.36242	-0.542415	17.9281	2.29405e-05	5.16449e-05	0.38893	22.0463	14.6106	16.4232	3.69202	7.85972	11.0433	20.9737	15.052	14.0228	8.59746	7.32509	0
tspan12	-1.36293	2.83515	81.9605	1.38835e-19	9.63936e-19	0.388791	196.6	222.037	192.755	78.901	99.7193	85.0716	149.978	347.942	248.93	78.7367	58.4424	36.7107
cpeb3	-1.36305	1.95805	44.7642	2.22248e-11	8.77596e-11	0.388759	100.393	157.802	106.305	31.785	35.3451	50.0548	137.78	127.028	68.4872	64.7267	23.9982	36.3512
gfpt2	-1.3631	4.68291	174.559	7.47171e-40	1.23087e-38	0.388747	704.879	881.718	971.795	298.716	344.342	292.212	678.181	771.633	657.269	356.397	204.743	174.038
helz	-1.36421	7.01528	171.077	4.30416e-39	6.87406e-38	0.388446	4238.35	4174.36	3927.07	1245.55	1648.15	1853.23	4138.68	5116.38	3648.13	1705.79	848.21	735.636
st3gal3a	-1.36437	3.95332	158.554	2.34217e-36	3.36399e-35	0.388405	554.306	483.976	440.528	127.375	175.861	240.944	343.569	477.9	428.163	151.889	170.919	152.831
slc22a6l	-1.36444	4.03144	132.431	1.2045e-30	1.42373e-29	0.388384	604.32	541.857	517.562	119.624	230.891	225.213	416.565	554.172	534.33	189.09	144.902	86.9299
cacna2d2a	-1.36595	0.420619	27.3428	1.70398e-07	4.76924e-07	0.38798	43.9426	57.3799	54.4173	13.6477	12.7843	16.4232	23.9982	44.2109	16.0629	21.9724	5.64449	6.54397
LOC108180085	-1.36603	-2.07295	4.49686	0.0339572	0.0490927	0.387957	7.52599	3.73941	0	0	5.78907	2.09964	4.56581	0.96607	6.46104	0.982465	1.00393	0
cdc14b	-1.36827	6.46457	330.794	6.45494e-74	2.87336e-72	0.387357	2453.67	2899.18	2967.46	789.902	1083.24	1397.25	1910.66	2696.12	2381.5	1309.97	898.464	647.74
prom1a	-1.36877	2.30091	33.3546	7.67962e-09	2.43871e-08	0.387222	142.821	214.491	198.189	49.6742	100.11	53.2594	125.979	117.798	60.8624	59.9954	17.6844	41.1613
hist1h2a4	-1.36946	-0.301661	10.0028	0.00156305	0.00279222	0.387035	20.6318	34.1338	19.9749	11.289	17.7622	3.82109	10.9876	34.7344	15.7473	1.82633	8.69463	0
rprd2a	-1.36978	5.88832	237.587	1.32079e-53	3.39753e-52	0.38695	1557.86	1946.63	1835.86	483.373	705.766	814.978	1540.01	1718.26	1569.51	1059.7	606.694	452.473
zgc:110372	-1.36988	0.975996	29.2448	6.37872e-08	1.85868e-07	0.386923	66.2597	73.9073	48.9189	31.785	13.3738	21.9753	62.522	48.2918	42.9187	20.2875	13.8451	13.7545
arhgef16	-1.37266	3.6355	128.82	7.42539e-30	8.49689e-29	0.386179	334.128	424.425	417.637	147.815	125.12	152.381	290.403	518.861	376.29	127.028	108.666	90.8106
atrx	-1.37279	4.02083	99.087	2.4165e-23	2.07485e-22	0.386144	483.968	525.069	591.235	168.91	175.861	149.586	394.505	484.485	386.094	196.786	166.035	174.83
il15	-1.37482	1.24585	40.4947	1.97153e-10	7.20063e-10	0.385601	52.9634	70.5231	71.0715	14.737	34.1338	26.9662	73.3784	49.5472	67.8244	45.1714	24.3141	12.5979
nck2b	-1.3752	4.82992	177.204	1.97624e-40	3.33438e-39	0.385499	853.521	875.031	993.771	351.975	326.495	336.957	598.963	953.465	910.745	391.534	241.697	184.387
rragd	-1.37565	2.52115	101.044	8.99411e-24	7.89532e-23	0.385379	188.74	162.796	194.735	41.1335	51.5848	101.33	153.989	184.769	150.672	71.4892	53.5343	45.1934
ell	-1.37596	4.77402	188.158	8.02571e-43	1.45588e-41	0.385296	755.019	977.553	866.395	238.701	303.862	331.873	677.289	1063.36	868.36	426.228	188.112	215.434
gpm6bb	-1.37668	4.37569	89.665	2.82107e-21	2.17524e-20	0.385105	601.8	616.988	733.876	252.683	303.862	236.518	626.66	745.938	551.119	229.911	122.364	143.944
stk17a	-1.3789	3.31799	123.421	1.12782e-28	1.21732e-27	0.384512	341.555	322.295	347.002	81.1499	121.837	112.983	268.05	297.627	245.535	115.922	90.751	92.7845
cybb	-1.37903	1.75318	65.9583	4.60574e-16	2.55822e-15	0.384477	135.514	96.0986	109.181	27.3949	38.6428	34.1512	67.7901	119.468	111.86	34.8077	35.5244	21.9713
zfpm2b	-1.37935	2.03364	60.4444	7.56851e-15	3.86838e-14	0.384392	128.504	130.836	119.475	35.5244	51.5848	67.1467	76.4157	173.221	109.58	36.7107	43.3813	20.6318
erbb3a	-1.37935	4.29276	119.885	6.70464e-28	6.96717e-27	0.384391	500.478	652.528	738.427	264.924	302.189	220.463	476.671	580.608	431.044	239.721	151.594	149.812
gatb	-1.37981	-0.830258	15.1325	0.000100222	0.00020989	0.384269	15.052	10.2834	11.4633	2.4417	8.1047	7.34875	18.2633	11.5928	11.9991	3.92986	4.01574	4.99374
ptpn11b	-1.38067	0.966069	33.6609	6.56052e-09	2.09286e-08	0.38404	60.7655	39.1662	95.2262	25.4719	24.1459	19.1764	55.066	50.7653	40.2811	26.1023	7.98998	15.9927
nphs1	-1.38198	1.7517	63.8598	1.33595e-15	7.1637e-15	0.383693	79.3785	127.72	101.397	33.9574	37.6299	47.6775	88.8405	126.968	94.9407	47.242	16.4369	21.2535
vps13a	-1.38325	6.22752	141.291	1.38957e-32	1.75133e-31	0.383355	1936.82	2162.06	2235.52	818.393	938.678	750.059	2098.81	2544.67	1891.44	1164.69	690.057	640.391
pcdh2ab2	-1.38358	-1.19215	12.8023	0.00034619	0.000676694	0.383265	11.0761	10.8071	14.0551	3.99499	2.82225	2.80456	8.59746	13.4293	5.78907	7.34875	0.913163	2.89821
pcdh2ab3	-1.38381	-1.68424	6.95431	0.00836177	0.0134261	0.383205	3.92986	13.0511	9.98747	0.940748	2.80456	2.86582	10.9876	2.31563	1.04982	1.82633	1.93214	1.84601
shisal1a	-1.38397	0.146848	27.15	1.88266e-07	5.24131e-07	0.383164	29.395	23.7422	34.7785	14.7681	10.8071	9.03541	26.9662	36.6892	26.1759	8.59746	6.10424	13.8938
clic5b	-1.38504	2.65536	74.0995	7.42776e-18	4.66204e-17	0.38288	176.844	249.98	177.777	56.4449	53.2866	55.4059	172.14	229.247	198.416	93.1426	56.0321	49.8423
tpst1	-1.3856	4.95279	110.082	9.40145e-26	8.98146e-25	0.382731	922.615	925.839	840.088	331.873	382.109	654.375	884.57	1444.56	742.401	308.176	202.138	186.668
kpna2	-1.38639	8.35214	254.463	2.76353e-57	7.84855e-56	0.382522	9795.86	10068.3	10794.3	3489.62	3683.97	5032.31	7314.53	14030	11170.6	3883.29	2357.79	2083.81
dkk2	-1.38771	0.278785	31.1729	2.36033e-08	7.17415e-08	0.382171	36.3004	34.1838	42.8391	10.4982	19.1764	12.5589	27.6902	42.246	27.1062	8.98872	8.46674	7.47883
penka	-1.3884	1.69762	73.3565	1.08223e-17	6.72869e-17	0.381987	113.966	102.401	106.866	26.341	33.6547	57.3164	85.4594	105.361	94.484	35.6134	24.1518	13.8451
atp1a3a	-1.39047	5.42566	63.3244	1.75318e-15	9.32531e-15	0.38144	1477.23	1446.11	1520.14	511.371	547.762	388.585	1497.28	1338.24	1022.72	548.456	218.756	319.061
tubb1	-1.39061	2.29202	60.8421	6.18422e-15	3.17637e-14	0.381404	224.636	174.83	153.274	35.6134	63.7606	66.4564	147.37	141.555	100.873	64.9116	24.3062	35.3451
sema6a	-1.39074	4.43589	141.328	1.36403e-32	1.72087e-31	0.381368	590.827	609.465	828.956	222.3	341.192	231.943	600.896	755.942	556.075	271.062	186.766	133.586
prom2	-1.39117	2.64014	67.747	1.85879e-16	1.06448e-15	0.381255	179.683	160.795	223.534	53.7173	49.786	91.3345	157.064	164.232	163.372	102.176	69.2715	44.9436
kctd16b	-1.39156	-2.00208	6.38992	0.011477	0.0180044	0.381153	9.76679	8.1047	5.24911	0	0.96607	1.84601	1.96493	5.01967	0.998747	0.940748	3.73941	0.955274
celsr2	-1.39209	7.27338	145.313	1.83433e-33	2.3763e-32	0.381013	5280.79	5439.13	4625.17	1532.19	2078.61	1934.47	4730.54	5067.64	3541.92	1900.56	975.334	1335.61
scube2	-1.39222	6.04141	238.966	6.60926e-54	1.72486e-52	0.380977	1874.62	1969.84	2078.14	564.292	821.273	880.632	1723.31	2787.2	2204.48	955.338	441.971	453.087
phactr3a	-1.39258	2.1541	81.5109	1.74295e-19	1.2048e-18	0.380882	142.143	145.405	122.48	32.9587	50.8004	67.3094	108.901	159.931	145.885	57.7402	24.6554	35.7446
trpm1a	-1.39269	-1.84685	6.41431	0.0113204	0.0177787	0.380855	6.0236	5.99248	10.3482	0	0	3.66255	5.78907	2.09964	2.73949	5.79642	0	1.96493
igfn1.1	-1.3929	4.94665	85.3634	2.48269e-20	1.8151e-19	0.380798	782.042	1066.18	1019.72	301.98	504.821	356.317	1113.41	1120.76	905.996	347.002	154.571	202.138
atp8a1	-1.39291	-0.603828	15.8485	6.86226e-05	0.00014645	0.380795	14.737	26.1023	18.9762	0.940748	10.2834	12.4186	7.32509	20.8407	18.8968	4.56581	1.93214	3.69202
agxt2	-1.39306	3.36294	131.782	1.67011e-30	1.95204e-29	0.380756	347.491	295.865	284.991	62.7644	108.071	167.657	235.704	352.781	295.414	133.738	118.422	82.2048
mcm2	-1.39353	8.39249	153.95	2.3744e-35	3.29711e-34	0.380632	10065.7	11394.2	11363.9	3895.89	4227.94	4313.5	7914.78	13197.5	10326.5	4004.98	2227.69	2156.71
gabra1	-1.39472	0.310064	20.2736	6.71196e-06	1.60181e-05	0.380318	35.9972	37.3337	21.0826	7.98998	15.9927	6.54397	42.032	48.8339	27.7875	23.0961	12.7843	3.86428
tacc3	-1.39499	7.60139	288.684	9.62482e-65	3.33758e-63	0.380247	5575.77	6596.33	6760.1	2149.63	2539.95	3164.03	4283.23	5721.3	4882.4	2577.21	1556.1	1350.07
kcnc2	-1.39518	-0.891722	12.3069	0.000451296	0.000867155	0.380198	12.2297	12.1531	16.2397	6.10424	2.31563	5.24911	18.2633	6.76249	9.23006	3.92986	4.01574	6.99123
her4.3	-1.3973	3.35372	53.1622	3.07115e-13	1.39278e-12	0.379638	290.691	272.977	384.975	51.2756	115.781	187.918	225.551	225.094	339.666	118.878	118.464	87.8898
itgbl1	-1.39751	1.42007	58.0169	2.59876e-14	1.27281e-13	0.379584	100.783	82.1847	76.3195	26.7672	42.246	29.1141	50.9361	84.6674	62.6352	22.9266	24.417	19.6828
fcho2	-1.39806	3.94159	136.313	1.70468e-31	2.07555e-30	0.37944	469.039	562.811	648.376	192.117	186.285	211.569	388.585	425.407	432.696	156.803	102.542	96.2899
tsga10	-1.39909	1.00572	55.6104	8.83551e-14	4.15557e-13	0.379168	55.5042	57.026	75.4666	19.5336	26.6297	34.6441	42.0055	54.0999	45.2273	23.5792	10.0393	14.9812
phyhiplb	-1.39911	2.35888	50.9087	9.67628e-13	4.21027e-12	0.379162	145.193	210.603	113.53	59.9304	70.2754	63.9198	102.542	167.339	131.828	58.6007	24.3141	53.5409
st3gal4	-1.40011	3.77645	147.741	5.40367e-34	7.14776e-33	0.378901	394.157	467.041	506.952	128.504	165.792	168.394	303.827	346.764	485.898	221.142	114.431	83.0978
itgb4	-1.40067	5.14255	106.535	5.62858e-25	5.18763e-24	0.378754	1235.5	1478.53	1271.33	327.825	452.121	353.511	1048.29	1094.29	819.971	503.3	208.472	254.103
her4.2	-1.40119	3.83622	45.182	1.79549e-11	7.13254e-11	0.378617	497.376	493.893	635.7	77.3772	180.686	298.716	284.502	237.422	409.614	100.608	168.984	114.448
usp2a	-1.40386	5.19127	282.853	1.79387e-63	5.92592e-62	0.377916	1078.1	1090.04	1162.57	411.426	497.86	545.907	883.028	1198.89	915.622	430.32	300.176	281.647
hivep2a	-1.40428	3.27541	96.2333	1.02112e-22	8.50572e-22	0.377806	289.804	332.435	376.021	128.517	99.7331	94.9689	256.009	287.978	216.142	133.523	74.906	72.4376
lpin1	-1.40649	-0.0525677	27.5696	1.51538e-07	4.26995e-07	0.377228	28.0795	35.8922	40.9431	6.39214	10.6268	12.9221	19.6493	31.122	14.9812	8.46674	8.41368	3.82109
galn	-1.40693	1.57682	74.7837	5.25207e-18	3.33312e-17	0.377113	93.7829	116.53	90.4031	22.2196	36.9202	41.2635	58.2282	95.8797	81.8451	34.5896	21.016	21.9753
alox5a	-1.40746	-0.725829	16.8042	4.14411e-05	9.06764e-05	0.376976	19.1764	13.525	18.4601	4.91232	4.01574	12.9837	13.1705	8.41368	13.3738	3.66255	4.63126	3.14947
rap1gap2a	-1.4091	2.64862	91.4523	1.14313e-21	8.97416e-21	0.376547	162.449	220.072	165.649	59.9248	76.2006	90.6808	171.949	260.041	199.144	59.8399	44.745	43.4732
parp8	-1.40973	2.3172	86.6727	1.28051e-20	9.55663e-20	0.376382	160.623	165.282	144.911	31.3822	53.0531	60.236	135.83	142.994	114.987	62.0928	52.4965	55.5751
si:dkey-202e17.1	-1.41052	-1.32921	11.9262	0.000553495	0.00105146	0.376175	8.39858	10.0448	10.6268	1.84601	2.94739	2.00787	8.98872	9.40748	5.60912	1.91055	3.66255	6.94688
erbb3b	-1.41201	1.49028	63.3899	1.69588e-15	9.03198e-15	0.375788	63.57	94.5721	96.447	16.2094	35.6939	33.787	70.5231	76.6095	92.3517	35.1377	27.9649	19.7557
xkr6b	-1.41243	-0.531341	14.1646	0.000167493	0.000340657	0.375679	15.7473	13.6974	15.4571	4.61503	2.94739	10.0393	22.9712	31.9854	5.60912	6.68692	4.88339	8.1047
neflb	-1.41304	2.97347	99.1453	2.3464e-23	2.02019e-22	0.37552	282.402	207.288	277.262	74.7635	126.738	108.425	187.764	210.728	215.951	78.3324	52.4965	61.3641
axin1	-1.41335	6.67639	233.109	1.2515e-52	3.10477e-51	0.37544	2685.83	3511.59	3893.29	1099.92	1521.19	1307.65	2485.7	3524.96	2809.85	1253.91	765.04	643.472
pi4kaa	-1.41546	4.47787	108.71	1.87844e-25	1.77427e-24	0.374891	621.221	751.658	785.277	211.115	357.709	258.193	715.979	579.858	492.696	249.212	194.528	167.657
fes	-1.41614	1.20595	55.3715	9.9771e-14	4.68383e-13	0.374714	59.8306	82.1535	75.6926	16.2094	33.5943	27.3949	49.2696	71.9945	63.8602	24.0944	13.9825	21.6372
hnf1bb	-1.4165	2.58753	101.627	6.70192e-24	5.92459e-23	0.374621	192.965	257.599	235.036	80.8363	56.6161	82.116	131.067	185.686	145.57	73.9073	36.6892	32.7199
pcdh2ab1	-1.41685	-1.30943	6.82574	0.00898533	0.0143502	0.374529	5.78907	11.548	7.3053	7.72856	4.61503	0	17.0669	8.98872	5.64449	0	2.86582	2.4417
mir26a-3	-1.41761	-1.6861	8.53534	0.00348315	0.00591105	0.374331	2.82225	4.67427	11.4633	1.22085	2.31563	5.24911	7.3053	5.79642	4.61503	2.94739	0	1.99749
ccdc83	-1.42064	-1.52745	9.33929	0.00224292	0.00391754	0.373546	7.47883	4.77637	18.3127	1.15781	2.09964	3.65265	1.93214	8.30705	6.87725	4.01574	3.99499	0
foxj3	-1.42128	2.56879	85.0665	2.88501e-20	2.10189e-19	0.373381	178.557	181.502	208.765	74.1001	87.1352	53.8766	160.368	182.755	152.282	63.2478	40.9486	46.0967
cadm4	-1.42134	4.46051	157.964	3.15167e-36	4.51117e-35	0.373365	624.657	735.729	629.525	274.691	363.554	295	488.542	727.451	613.799	280.002	138.543	145.817
sun1	-1.422	5.66111	188.694	6.13007e-43	1.11847e-41	0.373194	1411.28	1694.75	1630.39	504.367	586.086	480.515	1277.2	2225.61	1543.37	694.982	415.489	351.65
pkdcca	-1.42209	-0.0775924	12.5355	0.000399284	0.000773132	0.37317	19.6319	43.9426	21.9753	3.47344	12.5979	22.8291	18.3553	23.9982	23.5792	0	7.98998	6.58524
cdh18a	-1.42357	-1.16531	13.4129	0.000249901	0.000496991	0.372788	13.6477	4.56581	10.6268	3.69202	4.91232	4.01574	7.98998	15.9927	9.34853	3.82109	2.4417	2.31563
bcl9l	-1.42655	5.0674	198.973	3.49908e-45	6.90628e-44	0.372019	877.438	1210.48	967.089	312.241	359.183	546.94	904.253	1440.36	892.16	389.326	239.059	254.458
sash1a	-1.42657	5.40504	212.067	4.86241e-48	1.05419e-46	0.372015	1135.48	1488.29	1509.33	408.984	551.119	576.352	973.432	1264.59	1035.61	583.584	369.448	325.592
pak7	-1.42683	2.40115	87.6476	7.82208e-21	5.88673e-20	0.371947	138.148	156.911	187.651	39.1534	58.9261	57.3857	128.075	159.531	180.686	107.677	40.9431	31.0475
rad51b	-1.42743	2.00197	82.3751	1.12564e-19	7.85445e-19	0.371792	98.876	103.482	150.511	33.4346	46.3922	61.3641	97.6334	122.364	120.759	50.7653	33.4038	27.1062
ift172	-1.42813	5.06381	206.105	9.72186e-47	2.03397e-45	0.371612	978.434	1125.02	1146.73	313.822	373.337	403.582	874.903	1049.88	804.909	383.065	330.85	307.978
prkag2a	-1.42833	3.39806	121.321	3.25095e-28	3.43511e-27	0.37156	305.697	329.569	450.493	129.675	88.1851	120.537	260.839	295.362	293.757	146.574	98.876	67.7339
rltgr	-1.42919	3.0301	91.9967	8.68212e-22	6.87179e-21	0.371339	223.43	276.074	400.438	75.2579	85.0356	88.5768	189.35	189.216	232.844	88.3462	87.8898	68.6746
sirt6	-1.4311	4.0077	161.3	5.88364e-37	8.6687e-36	0.370848	509.999	540.322	659.465	141.163	164.307	291.783	386.71	555.356	357.96	184.519	135.682	97.264
foxp2	-1.43155	2.45591	69.0161	9.76636e-17	5.72082e-16	0.370732	158.89	164.232	155.065	56.0005	72.2833	62.9211	168.394	164.534	114.633	69.5884	37.05	52.4911
zgc:158785	-1.4339	0.641614	31.507	1.98723e-08	6.07837e-08	0.37013	29.9624	43.2744	59.8306	8.59746	29.3004	24.3141	48.2918	42.0055	34.7785	22.1521	6.87725	7.02754
adra2a	-1.43513	-2.00145	5.59911	0.0179696	0.027266	0.369815	1.15781	12.5979	2.73949	0	0.923006	3.92986	6.0236	3.99499	1.8815	0	1.91055	2.4417
khdrbs1b	-1.43515	7.80981	329.625	1.15994e-73	5.07344e-72	0.369809	6496.81	6405.61	6889.43	2237.82	3172.41	3224	5362.09	7576.89	6449.97	2925.78	1874.34	1589.01
slc18b1	-1.43583	-0.73802	17.5602	2.78357e-05	6.20092e-05	0.369634	16.4369	18.3553	12.9221	1.96493	5.01967	11.985	12.2297	15.8925	10.508	7.32509	0	6.29893
ipcef1	-1.43876	3.77829	147.65	5.65651e-34	7.47434e-33	0.368884	416.565	494.94	587.263	101.601	152.381	183.413	307.654	537.226	367.438	147.932	110.132	96.9156
myof	-1.43947	4.85479	195.397	2.11009e-44	4.04396e-43	0.368703	907.861	938.867	965.703	228.31	401.659	389.025	812.562	830.065	711.994	379.355	238.739	227.893
sh3pxd2aa	-1.43972	1.86128	39.8301	2.77048e-10	1.00109e-09	0.368639	83.0705	145.405	111.437	42.9461	26.341	37.3941	106.991	145.281	83.3626	38.8434	17.3501	42.5071
jph2	-1.44071	6.10604	72.6959	1.51246e-17	9.3205e-17	0.368387	2058.7	2064.66	2068.36	839.012	1173.06	754.958	2018.47	2376.33	1653.76	713.589	426.076	488.597
slc18a3a	-1.44168	3.41127	116.855	3.08899e-27	3.12962e-26	0.368139	412.182	308.648	310.475	97.5731	145.835	118.878	307.204	355.554	274.699	108.443	81.1983	85.4594
npy2rl	-1.44189	-1.52481	10.8199	0.00100415	0.00184392	0.368084	7.85972	5.01967	10.9862	0.940748	0.934853	5.73164	7.32509	8.1047	9.4484	2.73949	2.89821	0.923006
epb41l4a	-1.44218	4.86825	221.522	4.21199e-50	9.71932e-49	0.368011	856.904	858.395	904.85	300.176	320.598	347.136	627.286	1019.28	1162.25	354.291	261.406	213.68
foxl2a	-1.44421	-2.07282	5.8936	0.015196	0.0233569	0.367493	6.94688	3.14947	0	0	3.69202	0.982465	3.0118	4.99374	8.46674	0.934853	0.955274	1.22085
col10a1a	-1.44509	-1.90822	7.25963	0.00705217	0.0114619	0.367269	8.39858	2.73949	2.89821	0.923006	0.982465	1.00393	3.99499	3.76299	8.41368	4.77637	0	2.31563
nrip2	-1.44533	1.84933	64.8987	7.88497e-16	4.31662e-15	0.367207	106.146	97.264	108.425	35.9549	44.2152	27.1107	89.7957	152.606	121.57	38.8434	38.3528	19.3214
nf2a	-1.4456	2.50588	94.4739	2.4835e-22	2.01782e-21	0.367141	192.197	198.416	171.675	65.6928	44.3043	69.755	133.523	197.752	152.401	64.5049	53.4953	35.4046
pibf1	-1.44577	3.89157	155.75	9.60244e-36	1.35134e-34	0.367096	469.27	470.279	518.78	130.144	121.826	184.724	329.587	454.381	410.401	180.547	170.919	140.095
sv2c	-1.4458	1.24953	38.2861	6.10973e-10	2.14173e-09	0.367089	60.8897	55.7029	67.6249	17.5371	38.3161	15.059	78.901	88.4304	53.2866	30.5688	28.0795	11.5781
slco2b1	-1.44816	1.18692	51.5646	6.9279e-13	3.05251e-12	0.366489	74.3191	73.8534	91.7063	21.9753	23.1563	32.5445	38.3528	45.4053	57.2264	27.509	15.059	19.9749
wnt5b	-1.44883	4.18414	122.18	2.10816e-28	2.25031e-27	0.366318	529.222	634.841	618.273	196.317	213.68	208.671	458.734	712.287	530.077	257.677	98.7786	113.117
capn3a	-1.44943	5.3366	80.8562	2.42749e-19	1.66516e-18	0.366166	1209.7	1164.48	1556.58	398.288	765.32	450.189	1160.25	1303.28	1036.5	569.231	197.752	234.246
kif11	-1.44948	8.13915	304.686	3.14014e-68	1.19449e-66	0.366153	7954.56	10052.9	9206.98	2739.11	3654.32	4162.78	6076.29	9030.68	7436.81	4000.72	2177.85	2070.25
dub	-1.45011	3.38477	143.832	3.8675e-33	4.95902e-32	0.365995	273.036	381.598	322.129	83.5095	118.464	152.808	185.327	360.853	302.822	152.606	104.203	73.4875
htra1b	-1.45167	1.19119	51.3226	7.83688e-13	3.43516e-12	0.365599	108.835	65.089	59.3556	15.4571	25.8442	22.5967	48.1888	76.9035	54.5634	29.9153	16.2397	20.7544
arr3a	-1.45196	-1.72328	8.53997	0.00347431	0.00589683	0.365523	5.64449	5.60912	13.3738	2.4417	4.63126	1.04982	5.47898	3.86428	1.84601	1.96493	1.00393	1.99749
zgc:154164	-1.45344	0.550018	15.8346	6.91276e-05	0.000147478	0.36515	43.9505	31.261	39.8932	18.2633	12.5589	11.9991	12.772	102.401	42.9461	7.52599	9.34853	12.4186
usp6nl	-1.45452	0.705965	46.9488	7.28655e-12	2.97167e-11	0.364876	43.0032	52.5401	59.8216	12.736	15.7473	15.5238	31.8803	57.2264	38.3161	25.0984	15.98	8.46674
her2	-1.45553	5.0346	173.326	1.38927e-39	2.25608e-38	0.364621	848.85	1135.45	1316.35	207.905	387.029	502.474	891.219	1186.76	1125.41	368.005	249.246	214.137
kcnj14	-1.45652	-1.45951	11.6609	0.000638262	0.00120317	0.364371	10.6268	11.9991	7.85972	3.0118	4.99374	2.82225	5.60912	6.68692	4.88339	4.63126	0	0.913163
scn1lab	-1.45706	2.50393	51.0574	8.97054e-13	3.91541e-12	0.364234	168.096	169.833	237.756	55.2164	71.9098	38.5707	138.358	176.726	130.631	112.308	43.0427	30.1344
homer3b	-1.45742	4.56461	127.195	1.68391e-29	1.88734e-28	0.364143	859.804	736.922	792.177	168.91	187.651	300.176	590.26	592.672	661.876	320.017	255.157	257.035
wnt4b	-1.45758	0.759839	33.0477	8.99272e-09	2.84132e-08	0.364104	38.5707	34.5896	60.1822	8.54594	21.9985	23.0961	38.3528	56.9981	48.9193	12.772	9.03541	24.9687
clasp2	-1.4585	7.33105	283.678	1.18628e-63	3.94998e-62	0.363871	4737.61	4465.79	4930.17	1756.8	2272.79	2324.31	4195.07	5656.34	4190.45	2003.25	1257.93	1081.64
rtkn2b	-1.45892	2.0153	85.0696	2.8805e-20	2.09982e-19	0.363766	118.827	133.836	105.124	41.1613	35.9549	44.2152	83.2019	141.381	146.502	52.1016	33.5943	32.8739
lama2	-1.45912	6.44748	107.346	3.73847e-25	3.47365e-24	0.363714	2653.67	2432.78	2430.62	782.369	1544.37	1351.17	3119.02	2584.25	2317.6	1143.6	499.092	514.014
atxn1a	-1.45943	-0.597559	20.1188	7.27786e-06	1.73028e-05	0.363637	15.4571	18.4601	15.7194	3.0118	12.9837	5.64449	10.2834	21.9713	21.9753	6.94688	2.09964	3.65265
tex2	-1.46037	4.95224	120.174	5.79466e-28	6.05161e-27	0.363399	895.091	1507.75	1366.22	385.285	357.96	284.991	712.561	988.36	682.675	322.595	230.483	213.147
adamts9	-1.46071	1.09501	53.0702	3.21845e-13	1.45643e-12	0.363315	57.3857	62.6352	68.7797	23.1961	27.7875	17.847	51.1371	72.4553	42.4583	32.4213	16.0629	13.9825
ppap2d	-1.46075	-0.452836	16.3845	5.17057e-05	0.000111907	0.363304	19.5336	30.1032	25.1957	4.56581	8.69463	6.46104	18.6668	25.0984	6.99123	6.58524	9.34853	0
ctdspla	-1.46174	3.81977	183.127	1.00644e-41	1.7645e-40	0.363055	416.499	623.854	580.065	130.178	178.067	183.553	306.438	424.425	413.621	169.787	110.068	70.114
furina	-1.46268	1.29177	35.7616	2.23006e-09	7.43926e-09	0.362819	64.9116	55.1563	91.7063	51.2756	37.05	32.5445	61.1819	83.082	49.8423	16.7019	12.0472	11.985
pcsk5b	-1.46271	4.95503	168.16	1.86639e-38	2.89244e-37	0.362811	878.702	1062.04	1122.4	335.579	376.299	303.827	792.877	1235.5	913.515	411.53	212.767	195.146
dok6	-1.46283	-1.50776	10.6126	0.00112322	0.0020485	0.362781	12.2085	8.1047	7.34875	3.65265	0.96607	1.84601	3.92986	10.0393	8.98872	6.58524	0.934853	0
hoxc3a	-1.4637	5.5622	190.357	2.65768e-43	4.87746e-42	0.362561	1425.45	1512.87	1733.41	328.143	499.959	720.097	1003.78	1238.68	1399.48	763.03	504.807	332.794
gypc	-1.46559	2.54633	86.0809	1.72723e-20	1.27842e-19	0.362088	179.683	161.73	214.937	67.1467	54.4173	98.6833	127.843	167.13	154.142	56.0005	66.2597	30.9612
pkig	-1.4656	3.28441	88.9072	4.13777e-21	3.15945e-20	0.362085	307.978	482.918	244.728	68.591	85.8395	135.58	201.791	322.595	273.758	136.489	75.4666	83.0177
gfi1aa	-1.46734	-0.883587	9.40169	0.00216785	0.00379382	0.361648	8.69463	5.53804	27.509	4.01574	2.99624	8.46674	2.80456	19.1055	20.7544	1.15781	7.34875	1.82633
cdkl5	-1.46848	1.86814	71.8387	2.33528e-17	1.42374e-16	0.361362	103.405	129.837	111.008	28.0456	49.6742	63.4841	103.045	128.078	89.49	41.541	31.3822	8.84218
kif14	-1.46905	2.46909	80.4941	2.9157e-19	1.99134e-18	0.361219	177.757	143.989	160.142	55.2164	82.896	60.2079	110.313	174.815	251.495	57.8907	44.0925	32.8739
cracr2b	-1.46959	1.75522	70.7954	3.96253e-17	2.38569e-16	0.361086	126.968	109.992	124.929	21.0027	30.9142	45.2273	87.4394	129.508	72.9085	31.9854	34.5896	21.9713
nrxn1b	-1.4707	-0.991816	16.7255	4.31956e-05	9.43016e-05	0.360808	15.6911	8.84218	14.0551	1.99749	2.82225	4.67427	7.64219	19.5336	12.736	7.34875	2.73949	3.86428
stat3	-1.47117	5.0329	198.308	4.88793e-45	9.58721e-44	0.360691	1120.59	1094.09	1046.1	341.033	411.426	422.602	804.164	962.474	878.158	377.509	250.529	244.96
add1	-1.47161	6.26652	158.658	2.22277e-36	3.19982e-35	0.36058	2572.06	2490.2	2272.2	728.252	1056.15	809.171	2037.44	2555.07	1972.54	919.929	588.449	663.427
rai14	-1.473	3.32421	126.488	2.4041e-29	2.67305e-28	0.360233	324.593	291.632	278.586	85.0194	119.643	133.149	279.253	311.389	292.719	154.142	78.5972	58.2282
glcci1a	-1.47488	1.71079	88.9521	4.04479e-21	3.09222e-20	0.359764	90.886	88.4304	86.0065	30.5688	41.5088	48.6282	85.0356	115.972	101.437	36.9202	22.5967	20.0787
acad11	-1.47491	1.08768	51.9645	5.65144e-13	2.50769e-12	0.359757	64.705	78.7313	91.3345	11.8711	32.8464	22.1521	43.2285	74.2911	51.9349	16.9335	17.7622	13.3738
ttc7b	-1.47589	4.42928	205.175	1.55065e-46	3.22808e-45	0.359513	640.197	645.353	746.948	212.071	321.083	328.819	602.598	707.701	525.542	212.291	158.177	148.582
gpm6aa	-1.47636	4.13941	143.999	3.55433e-33	4.56678e-32	0.359395	546.957	649.259	579.642	171.679	248.564	218.858	470.41	435.567	470.231	179.591	157.489	119.255
ambra1a	-1.47759	4.12065	157.77	3.47372e-36	4.96647e-35	0.359087	486.068	530.548	642.437	151.373	218.107	189.744	485.391	557.864	418.814	198.697	157.489	152.831
pak6b	-1.48076	2.93931	125.007	5.07215e-29	5.57537e-28	0.358301	246.554	226.06	227.059	78.5972	103.405	91.8847	179.683	255.215	190.099	95.2262	69.4688	48.2918
rtn2a	-1.48076	4.59254	128.748	7.69876e-30	8.80169e-29	0.3583	786.08	959.796	702.739	260.824	294.224	277.133	714.371	783.167	593.556	273.398	159.68	166.037
zgc:153405	-1.48118	1.72935	56.3977	5.91996e-14	2.82453e-13	0.358195	98.7616	122.808	106.417	40.9486	44.2152	34.5896	65.9139	152.606	79.8892	30.4448	28.308	9.6607
cabp1b	-1.48222	-1.42474	10.4494	0.00122688	0.00222719	0.357937	17.3672	5.24911	8.21847	2.89821	4.61503	1.96493	5.01967	10.9862	5.64449	0.934853	4.77637	0
ctnnbl1	-1.48226	6.54794	192.465	9.21242e-44	1.72345e-42	0.357927	3546.56	3825.42	2934.25	805.41	1260.72	991.308	1950.19	3602.12	3082.13	1067.75	690.856	549.282
asap1a	-1.4832	5.17582	189.489	4.1094e-43	7.51973e-42	0.357693	1079.1	1134.37	1085.62	387.519	419.474	390.411	978.791	1150.15	1246.49	509.438	259.306	242.901
lctla	-1.48325	-2.09867	6.1463	0.0131688	0.0204285	0.357683	7.34875	5.47898	0.96607	0	0	1.00393	3.99499	2.82225	3.73941	4.77637	2.4417	0
palm1b	-1.48432	4.99106	249.964	2.64474e-56	7.3613e-55	0.357417	988.76	1092.21	1033.95	213.026	439.505	519.858	792.616	896.726	936.122	340.589	278.038	245.964
stt3b	-1.48557	6.65482	161.136	6.38871e-37	9.40181e-36	0.357108	3529.5	2489.28	3087.56	963.618	1171.1	958.757	2955.29	3397.98	2730.71	1260.01	964.47	824.364
tgfa	-1.48582	-1.42701	10.4522	0.00122503	0.00222448	0.357045	4.83035	8.30705	3.92986	2.00787	1.99749	7.52599	9.34853	14.3291	9.76679	2.31563	2.09964	0
dnmt3ab	-1.48582	3.28773	64.0112	1.23716e-15	6.65953e-15	0.357045	224.365	367.78	429.739	107.677	157.473	63.9214	292.719	257.519	236.774	113.445	67.9148	74.3191
atp1a1a.5	-1.48648	0.712016	41.0632	1.47385e-10	5.42719e-10	0.356882	50.6295	53.7173	78.7313	17.847	18.2633	16.4232	26.7672	60.9128	32.1259	12.9837	9.40748	13.0879
sgcd	-1.48711	4.96795	112.794	2.39407e-26	2.3497e-25	0.356726	1073.21	920.845	1041.41	311.306	428.918	372.359	1045.51	1034.07	764.317	384.496	164.295	221.055
sept9a	-1.48729	5.72465	316.591	8.00893e-71	3.2536e-69	0.356682	1507.42	2538.14	2102.59	457.722	570.727	745.806	1162.99	1668.23	1540.03	623.218	392.292	338.417
tnks1bp1	-1.48864	4.00219	153.209	3.44869e-35	4.74686e-34	0.356348	452.469	651.497	688.558	175.988	191.068	161.63	340.057	437.505	443.092	190.747	117.852	123.238
plxnd1	-1.48911	4.65485	138.915	4.59688e-32	5.71899e-31	0.356232	737.831	821.218	798.998	257.765	319.72	269.387	896.103	1043.19	715.979	283.08	144.911	153.219
si:ch211-137a8.2	-1.48951	1.36627	59.2716	1.37345e-14	6.84165e-14	0.356134	67.1532	82.9359	87.6636	20.2875	21.2291	31.4389	83.3265	75.9048	63.0301	35.5244	18.1502	19.5336
epha4a	-1.49135	6.30035	298.474	7.08494e-67	2.57044e-65	0.35568	2832.37	2965.16	2520.62	626.43	873.327	986.693	2241.98	2830.09	2341.06	961.445	556.238	500.563
actn4	-1.492	8.2314	123.267	1.2187e-28	1.31248e-27	0.355519	10640.3	10751.2	9387.31	3471.09	3818.48	2693.92	8120.82	10513.8	7701.91	3434.65	1922.97	2328.16
myh7	-1.49354	5.52107	84.3868	4.06852e-20	2.92845e-19	0.35514	1318.47	1876.35	1643.94	545.634	506.69	303.777	1217.19	1719.35	1425.66	516.85	335.226	299.977
hipk3b	-1.4958	4.0796	108.882	1.72241e-25	1.62934e-24	0.354583	459.321	632.776	530.728	167.019	190.747	138.826	400.759	577.739	374.467	234.403	188.724	135.427
fbxl7	-1.49597	1.61316	49.6826	1.80741e-12	7.70143e-12	0.354543	97.8386	97.264	81.3187	37.9524	16.9335	33.6547	93.6168	107.435	86.836	45.1423	20.0896	18.3553
lamb2	-1.49676	6.95407	107.258	3.90756e-25	3.62808e-24	0.354347	4126.45	4162.54	3583.25	1319.65	1678.02	1133.76	3767.76	4468.39	3279.45	1470.52	697.35	1004.76
sim2	-1.49728	1.83062	86.6603	1.28857e-20	9.60534e-20	0.35422	93.8822	99.7193	114.052	30.5688	52.4965	56.7329	110.231	98.6216	103.369	31.3822	23.5792	25.0984
fabp7b	-1.49948	1.07256	59.6694	1.12207e-14	5.65222e-14	0.353682	74.906	93.1341	83.2019	21.016	32.9629	30.1032	35.6939	38.3528	37.6767	20.3061	11.7896	10.0393
spega	-1.49979	0.766431	28.6487	8.67726e-08	2.49372e-07	0.353605	42.9187	43.4732	53.5343	2.94739	23.0905	17.9774	35.7484	37.3941	64.9586	41.5088	10.4203	11.548
gli1	-1.50034	5.54089	194.853	2.77368e-44	5.29955e-43	0.353471	1481.3	1598.03	1475.19	419.968	619.935	508.995	1251.43	1473.21	1158.28	539.73	380.905	378.605
zgc:195001	-1.50053	3.15713	80.3999	3.05813e-19	2.08748e-18	0.353424	251.957	277.602	281.126	107.069	132.633	108.425	237.702	325.499	213.147	84.0641	61.0424	50.9438
emilin1b	-1.50157	4.13118	120.678	4.49494e-28	4.72571e-27	0.353169	567.223	688.137	525.878	191.645	167.173	206.323	451.547	669.786	418.229	226.06	123.683	112.001
bicc2	-1.50453	4.11582	174.069	9.56343e-40	1.56928e-38	0.352445	501.371	605.842	555.303	182.457	257.599	224.616	409.431	539.679	516.847	183.678	114.948	118.464
cavin1b	-1.50454	6.13184	130.185	3.73338e-30	4.31539e-29	0.352443	2160.9	2428.75	2373.86	838.723	1138.13	658.238	1623.6	2144.68	1721.41	987.377	450.766	457.426
gbgt1l1	-1.50469	-0.416679	13.992	0.000183587	0.000371824	0.352405	17.3501	42.5071	8.30705	7.85972	3.0118	8.98872	12.2297	16.8274	18.1502	3.66255	8.1047	7.34875
pmp22b	-1.50478	6.78581	191.537	1.46824e-43	2.71441e-42	0.352383	4072.26	2972.35	4242.98	811.322	1039.45	1410.53	3045.18	2837.3	2901.78	1410.94	1211.08	941.303
satb2	-1.50504	1.22024	64.7333	8.57529e-16	4.67821e-15	0.352322	54.0999	77.5325	68.7725	16.0629	25.9674	35.7484	59.8306	77.3772	74.4717	28.9453	16.7972	11.8711
fam168a	-1.50578	3.32843	100.586	1.13388e-23	9.9327e-23	0.352139	343.899	439.505	464.283	103.932	97.7084	98.5391	239.982	278.038	212.834	138.826	62.0894	70.114
ednrba	-1.50766	0.854638	35.3004	2.82575e-09	9.36423e-09	0.351681	58.79	55.7029	77.2856	16.6141	11.7896	15.059	42.9461	32.9262	42.0684	17.1949	26.8587	15.0516
zgc:194908	-1.50804	-1.63019	10.8075	0.00101089	0.00185494	0.351588	5.64449	8.41368	7.64219	0	5.78907	3.14947	4.56581	6.76249	6.46104	0.982465	4.01574	0
kirrel1a	-1.50956	4.11592	83.3675	6.81318e-20	4.82379e-19	0.35122	445.915	595.501	584.627	236.845	207.249	117.58	417.315	587.371	423.66	224.002	135.531	146.816
homer1b	-1.50974	3.61736	145.308	1.83938e-33	2.38039e-32	0.351176	490.781	429.549	502.865	123.277	120.759	134.759	279.02	399.566	361.546	121.357	110.313	64.9586
pcdh2aa1	-1.50983	-1.95356	7.51106	0.00613212	0.0100544	0.351151	4.77637	7.32509	3.47344	0	2.73949	1.93214	6.46104	7.85972	1.00393	0	1.8815	1.86971
gstcd	-1.51014	2.57508	86.8702	1.15884e-20	8.65887e-20	0.351078	206.81	200.748	245.535	52.3518	78.3324	78.1343	128.517	209.964	122.364	41.541	42.4583	50.1057
csf3r	-1.51176	0.615151	26.8274	2.22461e-07	6.14018e-07	0.350683	52.1016	28.3452	50.224	11.5928	15.6911	13.7545	64.2518	27.9649	41.3929	20.5668	8.59746	13.4293
si:ch211-193l2.6	-1.51209	4.37845	128.137	1.04743e-29	1.18882e-28	0.350603	520.712	587.955	883.236	202.795	279.649	269.995	558.107	619.017	697.104	284.822	165.872	86.7505
stat5b	-1.5121	4.06234	139.56	3.32176e-32	4.15319e-31	0.3506	524.445	777.68	648.376	135.427	134.235	186.452	350.742	555.093	447.755	198.751	127.942	158.925
abca1b	-1.51278	7.53524	112.411	2.90342e-26	2.82971e-25	0.350435	5343.83	7156.65	7027.77	1933.49	2769.85	1576.02	4235.25	5238.92	4211.8	2923.93	1360.43	1225.14
adamts10	-1.51307	3.16407	110.236	8.69934e-26	8.32339e-25	0.350365	258.442	276.073	280.098	91.8847	112.89	84.1368	256.969	385.788	267.455	109.181	50.224	61.8285
timp2a	-1.51312	1.20435	43.7345	3.76081e-11	1.46024e-10	0.350353	62.0928	137.956	90.3095	14.6975	18.2633	24.1518	47.0733	50.1057	56.2203	30.9612	22.578	14.0228
scinlb	-1.51586	4.67948	171.756	3.05903e-39	4.90421e-38	0.349689	735.665	687.117	824.401	169.698	302.189	334.893	656.564	961.24	641.489	396.916	224.881	195.754
coq8a	-1.51587	5.25438	305.112	2.53529e-68	9.70291e-67	0.349685	1150.99	1231.03	1404.5	348.563	433.685	454.339	829.178	1515.07	1399.8	481.868	263.904	235.721
arhgef11	-1.51612	4.91329	122.175	2.11371e-28	2.25432e-27	0.349624	844.345	1024.54	930.394	323.267	348.563	268.113	803.974	1101.43	879.011	499.018	221.512	169.848
lhfpl6	-1.5168	4.19206	245.726	2.2189e-55	6.02898e-54	0.34946	566.29	596.434	567.456	155.71	241.728	262.824	439.875	601.774	536.169	218.752	137.545	121.476
tmem182a	-1.51685	5.29926	202.83	5.03856e-46	1.02345e-44	0.349448	1308.72	1539.49	1809.66	380.036	451.102	397.055	905.469	1203.52	1048.11	508.362	283.165	243.062
wdr38	-1.51727	-0.72899	14.2523	0.000159869	0.000326156	0.349346	13.6974	10.6268	21.2291	5.89479	3.0118	2.99624	3.76299	24.3062	15.2844	13.4293	4.63126	2.09964
scube1	-1.51785	3.40787	132.355	1.25121e-30	1.47479e-29	0.349207	337.158	323.975	341.898	61.24	106.866	127.001	287.935	303.777	354.046	178.303	95.5338	74.8794
zcchc7	-1.5197	2.31817	90.837	1.56012e-21	1.2149e-20	0.348757	160.623	115.972	156.503	25.8442	54.0356	45.177	114.856	171.216	163.599	69.735	43.9505	57.8907
large2	-1.52008	4.488	233.594	9.80659e-53	2.4425e-51	0.348666	659.826	605.492	808.569	214.842	248.688	240.832	548.759	736.516	843.606	320.714	193.167	131.495
jak2b	-1.52015	5.3197	268.843	2.02844e-60	6.12091e-59	0.348651	1199.45	1320.01	1373.68	471.247	517.543	512.313	996.261	1235.6	950.696	456.846	327.283	257.677
cabcoco1	-1.52263	1.08318	60.7703	6.41396e-15	3.28991e-14	0.34805	51.4169	65.9139	76.9134	21.9985	14.6975	21.0027	41.541	65.5334	75.6498	31.122	16.9787	13.1705
pak1	-1.52326	4.77843	281.869	2.94008e-63	9.58618e-62	0.3479	803.039	851.149	1041.38	279.033	289.751	330.565	738.078	876.856	811.516	348.365	204.743	184.387
cenpe	-1.52412	8.63091	159.156	1.72979e-36	2.49875e-35	0.347692	10831	12610.1	12289.8	4529.16	5064.85	4143.8	10690.7	13373.1	10379	5447.43	3122.62	2649.75
reep6	-1.52512	-0.730447	17.8849	2.34674e-05	5.27649e-05	0.34745	11.7896	14.0551	19.9749	2.82225	7.47883	2.86582	25.6378	21.9985	8.39858	5.47898	4.83035	3.69202
mgat5	-1.52514	4.02836	150.726	1.20331e-34	1.62771e-33	0.347447	511.359	541.871	508.56	154.754	198.998	215.353	528.06	434.666	410.58	170.756	118.878	132.519
lrrc51	-1.52535	-0.497232	15.9265	6.58497e-05	0.000140916	0.347395	27.7875	22.0463	23.7422	2.89821	4.61503	7.85972	14.0551	18.9762	10.3482	0.934853	3.82109	15.871
smc1a	-1.52646	-0.297719	15.1209	0.000100841	0.000211046	0.347129	39.266	51.2017	22.1521	7.85972	23.0905	9.98747	3.76299	3.73941	4.77637	1.22085	2.31563	0
plek	-1.52673	0.731283	35.02	3.26334e-09	1.07547e-08	0.347064	52.1016	41.9929	69.4004	12.5589	17.5371	10.8071	49.1928	35.9549	42.3337	16.8274	16.2397	14.6502
fgf1b	-1.52796	0.276082	29.5921	5.33214e-08	1.56792e-07	0.346767	29.5362	42.246	47.1849	12.9837	11.289	7.47883	20.0607	58.6007	21.9985	18.8968	6.39214	5.79642
foxp1a	-1.52799	5.9317	370.463	1.48376e-82	8.95461e-81	0.34676	2045.86	2349.5	1983.39	530.372	656.257	822.323	1485.82	2102.36	1714.04	614.199	442.292	513.977
klf7a	-1.52887	1.84925	80.7452	2.56787e-19	1.75856e-18	0.346548	91.7063	131.852	163.252	32.5445	29.2212	47.3374	84.9165	127.72	92.3619	44.9436	15.9927	29.9153
ptprna	-1.52914	6.05987	222.394	2.71704e-50	6.32783e-49	0.346483	2080.39	1971.81	2177.27	378.288	933.949	1184.44	1751.1	2140.45	2032.61	827.936	478.46	480.884
myo1cb	-1.52938	5.51337	194.661	3.0547e-44	5.82762e-43	0.346427	1351.8	1430.04	1910.63	434.18	450.374	378.049	1195.03	1448.2	1239.87	612.4	431.459	369.714
ets1	-1.53014	3.96964	178.007	1.3198e-40	2.23885e-39	0.346244	471.23	531.21	509.545	155.537	173.525	201.405	410.609	582.27	450.618	159.86	107.946	108.656
nr6a1b	-1.53184	3.47765	166.299	4.76043e-38	7.28752e-37	0.345837	338.043	391.747	407.682	95.9926	139.51	135.531	245.692	381.003	259.889	106.035	109.876	81.047
slc30a2	-1.53257	0.0798132	32.1973	1.39282e-08	4.32776e-08	0.345661	32.3052	20.6318	35.1377	5.99248	10.3482	10.2834	25.7924	43.9505	28.9453	15.7473	10.0448	1.93214
trpc7b	-1.53298	-0.956858	14.5292	0.000138006	0.000283348	0.345563	15.7194	8.03147	15.98	4.70374	1.86971	7.64219	15.871	23.1563	5.24911	2.73949	1.93214	3.69202
top2b	-1.53338	7.82592	193.222	6.29682e-44	1.18507e-42	0.345468	7431.12	8040.91	7499.65	1629.45	2145.54	2597.97	6515.02	7812.78	5888.07	3133.93	2020.46	1735.03
ndst1a	-1.5337	3.99125	183.333	9.07368e-42	1.59303e-40	0.345391	559.555	485.803	578.676	139.374	204.353	162.637	359.549	497.656	420.684	181.502	136.735	123.886
kifap3b	-1.53397	3.96347	152.584	4.7236e-35	6.47329e-34	0.345325	507.991	518.35	492.952	103.769	163.352	228.299	490.913	537.509	399.052	246.348	98.7616	97.264
slc12a3	-1.53484	3.85604	134.288	4.72553e-31	5.67109e-30	0.345117	454.71	605.541	639.113	76.637	142.453	233.789	287.055	476.495	420.648	169.787	102.542	106.573
casr	-1.53678	-1.78167	9.36071	0.00221686	0.00387473	0.344653	8.1047	7.34875	5.47898	0.96607	4.61503	0.982465	8.03147	2.99624	4.70374	2.80456	0	1.22085
fstl5	-1.53714	2.19641	59.968	9.64129e-15	4.88999e-14	0.344568	137.349	163.599	166.218	59.8216	96.0986	44.0925	100.448	139.114	88.6086	47.1583	15.059	29.9624
fgf12a	-1.53717	-0.44002	18.3119	1.87532e-05	4.26621e-05	0.34456	23.5187	15.8925	30.5688	6.10424	5.78907	5.24911	7.3053	28.016	9.23006	9.82465	7.02754	3.99499
atp2b3b	-1.53754	1.14681	54.2474	1.76772e-13	8.17319e-13	0.344473	64.7267	59.0724	74.6673	18.0708	35.9549	20.6965	60.7655	65.9139	65.9258	25.4719	9.4484	15.5238
nlgn4b	-1.539	0.149988	23.02	1.60323e-06	4.07395e-06	0.344125	30.1344	38.6428	35.0742	10.8071	19.0747	3.99499	32.9262	26.1759	14.3291	13.4293	6.94688	7.34875
tcf3a	-1.539	4.73105	111.808	3.93636e-26	3.81864e-25	0.344123	662.181	945.706	842.943	262.469	278.586	231.176	1124.4	1031.61	715.979	300.431	170.994	188.293
ano1	-1.54008	3.20814	141.774	1.08961e-32	1.3816e-31	0.343867	290.801	284.907	318.803	92.3006	101.194	119.468	273.657	272.817	219.69	87.8852	80.576	67.1532
stk10	-1.54244	4.27879	159.751	1.28265e-36	1.8614e-35	0.343305	523.997	744.143	590.359	224.636	287.138	223.612	416.402	686.876	499.346	251.511	128.504	114.856
dnali1	-1.54287	1.43632	64.6541	8.92715e-16	4.86383e-15	0.343202	77.6147	102.401	91.8847	16.9335	26.1759	31.524	51.2756	125.044	75.5872	25.5686	27.05	14.7681
fam222a	-1.54417	4.06931	101.629	6.69465e-24	5.92234e-23	0.342892	482.918	472.105	420.24	154.142	201.405	246.968	589.261	632.183	416.945	152.844	137.956	113.466
si:dkey-194e6.1	-1.54428	1.50568	66.7113	3.14324e-16	1.76463e-15	0.342868	102.871	89.3711	97.2247	23.8818	43.9505	45.1547	48.2918	63.9214	95.6409	27.6902	20.6318	11.0433
LOC100148329	-1.54475	4.37174	126.926	1.92824e-29	2.15732e-28	0.342756	423.186	556.707	769.946	93.4342	188.112	246.348	563.957	884.218	806.159	218.726	212.609	170.143
ago1	-1.54574	4.21455	82.4783	1.06837e-19	7.45895e-19	0.342519	560.912	699.26	725.184	213.038	251.957	136.974	550.66	577.802	360.565	259.015	112.858	122.297
lgr4	-1.54604	4.99171	188.633	6.31992e-43	1.14977e-41	0.342449	997.331	1051.05	1121.61	289.824	379.231	326.279	832.955	1078.1	745.078	382.109	258.82	253.561
chrna4b	-1.54717	-0.294643	25.4751	4.48139e-07	1.19946e-06	0.34218	25.5686	14.4911	34.1512	5.89479	10.0393	11.985	16.9335	16.8274	17.1949	7.32509	4.63126	4.19929
sh3gl1a	-1.54737	4.10753	199.74	2.37981e-45	4.73434e-44	0.342134	527.339	592.672	537.541	150.933	196.557	279.033	438.826	536.027	499.458	171.679	164.072	94.3698
epha2a	-1.54739	-0.0130225	15.5972	7.83719e-05	0.000166015	0.342128	24.8371	23.1961	12.736	10.4982	11.8711	3.86428	21.2291	67.7901	23.0905	5.99248	4.70374	8.41368
nlgn3b	-1.54775	2.28994	80.532	2.86038e-19	1.95568e-18	0.342043	157.463	193.167	147.932	53.1339	50.7653	85.4744	126.496	173.782	111.949	49.5472	21.9713	23.1961
tnfaip8l3	-1.54799	0.832772	42.3621	7.58454e-11	2.87033e-10	0.341986	53.5343	48.1408	51.2006	10.9862	7.52599	20.5668	39.1662	59.8216	76.4157	20.9964	22.8291	10.6268
zgc:194989	-1.54889	0.23475	15.0235	0.000106182	0.000221706	0.341772	61.0424	25.4719	30.4448	21.9159	12.5589	5.53804	11.7896	53.2085	36.9536	5.64449	6.54397	4.77637
tspan18b	-1.54911	4.11676	198.35	4.78513e-45	9.40028e-44	0.341721	554.059	682.454	648.376	124.929	180.806	243.45	458.734	503.022	541.12	190.761	131.705	112.182
dnah9	-1.54972	0.721834	21.3908	3.74564e-06	9.15835e-06	0.341577	67.1467	54.4173	74.5374	8.21847	22.2196	12.9221	31.4389	41.1613	44.9436	37.6299	2.80456	3.82109
scn8aa	-1.55211	4.20052	63.6494	1.48657e-15	7.94132e-15	0.34101	526.356	739.834	819.732	243.559	248.38	111.098	472.579	669.059	416.633	210.736	100.66	108.443
tbck	-1.55244	3.60363	111.155	5.47095e-26	5.27472e-25	0.340932	398.562	306.615	392.292	132.749	96.4826	185.569	389.025	524.911	295.865	116.894	94.1466	74.6673
si:dkey-24c2.9	-1.5541	-2.26139	6.1585	0.0130782	0.020298	0.340541	2.82225	4.67427	7.64219	0	0	3.14947	2.73949	0.96607	0.923006	0.982465	1.00393	0.998747
pvalb1	-1.55422	9.70488	119.099	9.96486e-28	1.02954e-26	0.340513	25185.4	29159.6	30660.8	9650.82	14714.5	10010.5	16794.6	30781.8	25160.5	9092.31	4158.35	4253.51
drd4b	-1.55906	-1.78905	9.73328	0.00180961	0.00319584	0.339371	5.89479	8.03147	10.9862	1.8815	1.86971	4.77637	1.22085	8.1047	3.14947	1.82633	0	0
hhat	-1.56114	0.547303	37.7005	8.24843e-10	2.85398e-09	0.338884	42.1652	31.9599	55.5042	11.2182	9.55274	23.1961	54.4173	44.0925	30.1344	21.2535	6.46104	8.84218
sfrp5	-1.5626	4.70926	223.381	1.65582e-50	3.88515e-49	0.338541	914.852	802.458	890.915	198.697	363.813	334.608	710.73	778.015	683.012	265.826	250.529	168.661
pex7	-1.5631	2.71268	139.409	3.58522e-32	4.47814e-31	0.338423	179.893	197.078	232.597	45.1934	74.2911	73.9073	129.823	229.039	185.323	101.33	60.2063	47.242
tfdp2	-1.56385	6.01611	288.284	1.17632e-64	4.05669e-63	0.338247	2039.37	1902.32	2278.34	618.423	830.958	892.77	1507.92	2343.29	2176.77	749.106	449.324	351.568
cpne2	-1.56429	1.18177	56.2833	6.27468e-14	2.98696e-13	0.338143	51.0882	87.3423	72.9085	9.40748	15.8925	28.6582	80.576	77.5735	65.089	30.1344	21.2535	12.9221
scn4ba	-1.56484	-0.512905	24.0667	9.30567e-07	2.41951e-06	0.338016	18.9762	12.2297	14.0228	4.77637	9.76679	4.63126	24.1459	23.7422	16.4232	10.1531	2.94739	3.0118
foxg1d	-1.56518	2.06856	61.8593	3.68891e-15	1.92065e-14	0.337936	112.319	127.521	161.526	35.3687	65.2557	69.9123	129.823	106.573	79.2877	41.5088	23.1563	24.1459
slc6a9	-1.56725	3.6164	89.0891	3.77422e-21	2.89065e-20	0.337452	301.823	517.759	477.873	113.857	143.935	97.2247	322.883	434.622	339.239	134.377	68.4872	109.166
zgc:110045	-1.56793	2.45001	88.5516	4.95271e-21	3.76568e-20	0.337293	184.092	242.509	169.848	34.7785	74.7635	62.8778	157.618	163.795	111.008	51.4169	40.1215	41.5088
bin3	-1.56837	4.1347	97.0456	6.77495e-23	5.6925e-22	0.33719	584.751	576.206	697.503	131.067	153.265	139.547	474.405	457.204	412.27	251.237	205.103	152.831
map3k5	-1.56977	1.30133	65.4153	6.06667e-16	3.346e-15	0.336862	89.1517	100.783	90.4031	30.9142	28.6132	43.2285	52.2046	65.9173	51.7412	20.5668	5.73164	9.76679
gpcpd1	-1.5722	4.36586	204.131	2.62077e-46	5.39321e-45	0.336295	672.936	624.603	755.467	131.99	248.564	219.862	533.331	635.005	555.303	269.387	195.336	158.621
adcyap1r1a	-1.57278	-0.0937272	18.2883	1.89874e-05	4.31556e-05	0.336159	37.05	17.847	24.6554	13.525	15.6911	6.87725	24.0944	34.9562	19.7557	3.73941	0.955274	7.32509
adora2b	-1.57327	2.86025	41.5434	1.1528e-10	4.29156e-10	0.336045	173.782	400.759	147.707	46.8084	115.981	65.9954	107.082	230.117	256.009	74.7635	65.8251	55.2164
nadl1.2	-1.57374	1.4674	47.3092	6.0626e-12	2.49031e-11	0.335936	94.0053	121.57	95.5338	22.8291	34.7785	21.2291	86.4569	81.3187	58.9261	43.2744	14.0228	9.55274
drp2	-1.57747	-1.57459	8.25978	0.0040533	0.00681321	0.335069	15.8925	7.64219	7.32509	0	4.19929	0	5.79642	4.61503	2.94739	5.01967	3.99499	0
pi4kab	-1.57801	1.03018	45.3427	1.65407e-11	6.58534e-11	0.334944	34.8077	53.2866	55.4059	13.4293	37.05	16.7972	68.4872	71.4892	59.0724	20.6318	18.0708	10.9862
zgc:171558	-1.57889	0.570336	40.2798	2.20068e-10	8.01193e-10	0.334739	26.5266	57.2242	59.9248	10.3482	11.2182	16.2397	47.6131	53.2594	34.6441	19.1764	7.72856	9.23006
cspg5b	-1.57988	0.46731	33.0677	8.9003e-09	2.81353e-08	0.33451	48.6282	30.4448	46.5713	9.6607	8.30705	28.4915	34.1338	57.9273	26.341	12.1531	8.59746	6.10424
nudcd1	-1.58266	4.15302	229.299	8.47806e-52	2.06651e-50	0.333865	556.179	477.401	560.686	142.098	170.039	266.145	531.437	781.068	496.761	187.418	133.836	120.843
lim2.2	-1.58326	-1.5765	11.8125	0.000588331	0.00111477	0.333726	6.94688	7.34875	7.3053	0.96607	1.84601	3.92986	7.02754	13.9825	2.82225	1.86971	1.91055	2.4417
zgc:174356	-1.58356	-1.93277	8.21451	0.00415567	0.00697501	0.333658	7.02754	9.98747	1.8815	2.80456	0.955274	2.4417	2.31563	3.14947	6.39214	1.93214	0.923006	0
hs3st2	-1.58482	-0.590547	21.6967	3.19337e-06	7.86162e-06	0.333365	9.13163	14.4911	21.2291	2.94739	6.0236	2.99624	12.2297	22.4365	21.016	4.88339	11.5781	5.24911
gapvd1	-1.58513	-0.208605	10.0903	0.0014905	0.00266871	0.333294	10.958	16.4232	23.9982	5.89479	5.01967	9.98747	62.0894	13.0879	5.73164	13.4293	11.5781	2.09964
slc4a4a	-1.58595	5.24069	190.7	2.23635e-43	4.11023e-42	0.333105	1187.41	1562.69	1616.31	349.591	390.834	363.242	1057.76	1094.47	988.875	481.396	260.587	244.932
rsph14	-1.58733	-0.414693	27.7997	1.34545e-07	3.80822e-07	0.332787	26.2456	28.308	16.4232	6.46104	7.85972	9.03541	11.985	18.815	16.8274	5.73164	6.10424	2.31563
si:ch211-130m23.3	-1.58755	-1.29206	13.2758	0.000268853	0.000532993	0.332735	5.53804	12.772	11.0433	4.99374	3.76299	1.86971	3.82109	21.9753	8.1047	3.14947	1.82633	0.96607
hhip	-1.58863	-0.34472	19.134	1.21854e-05	2.82847e-05	0.332487	20.0607	31.7421	25.4719	0	10.958	7.72856	25.8442	13.7545	18.0708	5.99248	3.76299	8.41368
invs	-1.58876	2.83049	141.921	1.01182e-32	1.28426e-31	0.332457	168.935	210.603	202.138	58.9479	59.2321	101.872	184.387	273.912	213.026	109.876	55.5751	45.1423
ptprja	-1.58895	0.517685	49.7784	1.72128e-12	7.34441e-12	0.332414	42.4583	40.2811	46.181	6.99123	17.8742	17.7622	39.1662	51.2756	40.5235	13.6477	6.39214	10.6268
zgc:158328	-1.58935	4.02627	71.0755	3.43818e-17	2.07697e-16	0.332321	537.509	565.248	550.66	197.523	181.756	96.3777	416.478	563.508	363.658	161.441	135.514	135.464
zgc:66014	-1.59143	1.89954	69.7075	6.87828e-17	4.06895e-16	0.331842	102.401	94.881	148.638	24.3062	41.0768	54.9382	145.885	124.929	77.6188	36.7107	31.3822	20.6318
lhx8a	-1.59155	1.17557	64.7026	8.70997e-16	4.74756e-15	0.331815	68.3024	57.9654	93.3659	21.9724	16.9335	28.9804	55.4059	70.8092	76.4157	25.1957	13.6974	12.5589
coro1ca	-1.59163	5.93364	141.493	1.2551e-32	1.58823e-31	0.331797	1906.47	2125.33	1959.58	697.4	676.334	651.933	1770.3	2435.59	1604.43	647.267	364.587	387.091
ephb4a	-1.59246	5.61792	282.229	2.45418e-63	8.04368e-62	0.331605	1415.89	1625	1488.83	374.53	521.175	688.987	1350.76	2182.88	1696.2	573.203	307.736	304.312
tnfrsf19	-1.59282	5.09494	325.833	7.76946e-73	3.31735e-71	0.331524	1050.12	1203.49	1069.63	271.107	307.598	509.094	1038.56	1346.92	872.984	376.767	266.749	231.862
bscl2l	-1.59332	1.51512	92.917	5.45335e-22	4.35747e-21	0.331408	89.1219	90.3095	83.9858	17.3501	22.2196	30.4592	80.5621	118.464	90.886	41.3929	19.6319	15.2844
cbln2b	-1.59347	1.68475	59.8894	1.00341e-14	5.07488e-14	0.331374	83.1088	172.14	99.572	17.847	38.3528	30.9142	51.6883	130.668	93.3659	30.9612	27.2817	22.4365
ccdc85ca	-1.59449	4.41068	170.375	6.12584e-39	9.70931e-38	0.331139	689.438	715.858	642.412	179.791	198.779	194.756	523.997	668.42	547.372	360.15	186.408	174.27
rock2a	-1.59505	6.72015	358.81	5.11287e-80	2.77844e-78	0.331012	3211.68	3853.1	3535.57	846.674	1006.84	1122.45	3332.92	4362.64	3211.41	1109.49	766.094	755.019
tnfrsf9b	-1.5997	-2.12597	7.87275	0.00501851	0.0083363	0.329946	4.77637	7.32509	5.78907	0	0.913163	1.93214	1.84601	2.94739	4.01574	1.99749	0	1.86971
bop1	-1.60054	6.53649	173.053	1.59342e-39	2.57761e-38	0.329754	2606.37	2734.95	3386.63	1143.92	1168.45	854.72	2321.47	3452.04	3138.98	1076.22	654.179	480.722
gfra3	-1.60054	2.32007	70.3156	5.05371e-17	3.0238e-16	0.329754	135.427	129.669	193.214	46.1503	40.2811	47.1849	162.796	142.053	129.945	78.3324	32.9629	35.8922
ppp2r2bb	-1.60122	2.94278	107.914	2.80755e-25	2.62812e-24	0.329598	249.98	231.709	268.113	79.4625	70.6903	100.11	248.93	280.302	179.893	101.437	35.9972	46.1758
pax6b	-1.60135	4.4775	147.358	6.55478e-34	8.63401e-33	0.329568	597.341	809.984	708.384	183.231	309.509	300.329	716.687	832.509	608.166	265.669	115.376	120.843
msi1	-1.60344	6.65082	339.262	9.23769e-76	4.39245e-74	0.329092	3301.69	3076.45	3497.17	601.8	997.202	1191.67	2685.63	3159.03	2832.61	1192.18	1090.22	857.94
hydin	-1.60445	0.430002	47.633	5.13964e-12	2.12271e-11	0.328861	50.1967	41.9474	37.6299	9.34853	12.4186	21.9753	40.5235	39.8932	28.308	17.3893	7.38405	3.92986
slc27a1a	-1.6048	3.73149	175.572	4.49163e-40	7.468e-39	0.328781	460.967	375.811	438.471	144.06	160.936	174.27	363.439	393.191	321.206	143.44	94.3698	87.8898
cbfb	-1.60493	3.68187	166.226	4.93625e-38	7.54748e-37	0.328751	397.883	422.794	463.714	105.223	123.791	125.492	345.567	413.929	306.632	151.889	108.656	118.097
sptlc3	-1.60522	3.41503	187.119	1.35247e-42	2.4358e-41	0.328687	297.208	358.6	362.42	87.8898	106.305	129.945	301.866	451.714	323.03	133.327	67.5741	61.8285
myh11a	-1.60587	2.07054	75.2584	4.12968e-18	2.63548e-17	0.328537	112.064	135.682	133.615	42.1652	52.9336	30.1039	111.248	154.754	122.085	57.8907	37.7936	15.5238
eva1ba	-1.60594	3.28146	179.319	6.82539e-41	1.1657e-39	0.328523	276.653	310.447	303.827	91.7063	122.085	136.622	253.007	335.131	291.753	104.3	70.7375	49.1928
xrn2	-1.60597	6.64856	345.044	5.08526e-77	2.5132e-75	0.328516	3006.49	3408.42	3978.74	981.826	1160.05	965.213	2503.09	3308.98	2972.94	1206.73	836.95	599.257
tnk2b	-1.60693	2.84098	127.442	1.48695e-29	1.67405e-28	0.328297	211.668	217.821	232.132	56.159	81.047	99.7331	183.546	233.789	183.678	60.9128	51.2006	71.9098
nalcn	-1.60819	2.96558	127.278	1.61476e-29	1.81306e-28	0.328009	232.844	266.043	254.681	69.6154	70.114	69.735	291.783	305.663	213.114	88.5768	48.3035	57.2264
ucn3l	-1.60912	-0.481695	21.3215	3.88356e-06	9.48634e-06	0.327798	12.772	26.1023	29.9624	2.82225	2.80456	5.73164	19.5336	15.0516	19.9466	7.3053	7.72856	5.53804
eml1	-1.61195	4.07671	236.428	2.36401e-53	6.00717e-52	0.327155	560.297	519.293	555.303	154.754	202.661	245.457	497.616	504.979	454.053	168.91	125.756	101.397
myh7ba	-1.61308	3.59401	138.4	5.95893e-32	7.38425e-31	0.326899	406.593	443.444	379.122	75.7231	94.5721	147.723	354.291	434.626	287.646	135.25	119.991	95.2991
tcea3	-1.6135	3.74572	177.327	1.85764e-40	3.13848e-39	0.326804	361.093	651.933	516.385	94.484	108.666	170.994	297.208	427.372	440.727	181.772	99.7193	81.3322
fam13b	-1.61416	3.09674	188.698	6.11769e-43	1.11784e-41	0.326656	349.66	309.697	263.904	78.2517	79.3785	102.176	215.846	271.659	228.602	86.9413	59.227	63.4841
mettl15	-1.61426	1.39926	82.3411	1.14514e-19	7.98605e-19	0.326633	89.1517	87.1352	70.3135	12.5589	23.0751	34.3863	61.24	111.86	69.6154	27.1107	16.2397	28.0795
hrasa	-1.61479	3.24189	137.465	9.5394e-32	1.1717e-30	0.326513	249.98	418.475	358.425	86.0065	106.035	140.398	239.667	320.196	226.464	105.302	47.0733	55.018
cabp1a	-1.61585	-0.38827	28.795	8.04592e-08	2.32131e-07	0.326273	25.6378	28.9453	26.2456	7.3053	4.83035	7.38405	16.7019	15.059	22.9712	9.40748	1.86971	3.82109
pald1a	-1.61776	6.0905	352.808	1.03652e-78	5.46697e-77	0.325842	2023.23	2067.11	2459.64	631.208	728.139	738.534	1693.7	3067.99	2387.41	778.968	452.016	409.614
adam9	-1.61893	2.04113	53.4241	2.68778e-13	1.22334e-12	0.325577	135.25	133.836	135.58	34.1338	25.9674	49.8597	100.964	100.304	153.827	84.5204	36.7438	9.13163
dtna	-1.62012	3.70931	166.677	3.9351e-38	6.0388e-37	0.325309	361.546	458.144	459.013	93.6168	166.035	191.039	407.331	384.442	323.633	143.989	112.983	68.2675
map7d1b	-1.62034	5.75503	269.561	1.41461e-60	4.27894e-59	0.325259	1659.5	2007.48	1377.26	389.834	558.835	855.815	1495.9	2225.62	1688.44	623.115	367.356	326.178
gnai2b	-1.62081	2.84552	128.523	8.62458e-30	9.83327e-29	0.325153	208.738	241.772	223.43	68.7797	64.705	106.519	183.719	252.946	195.146	66.4564	43.2285	61.24
me1	-1.62423	0.338458	30.4824	3.36915e-08	1.0089e-07	0.324382	40.5235	38.8434	37.4397	9.6607	22.1521	10.8071	37.1456	28.9637	37.6299	14.9577	2.86582	3.66255
chia.2	-1.626	-1.65056	11.4526	0.000713931	0.00133701	0.323984	3.14947	9.13163	10.6268	1.84601	1.96493	3.0118	5.99248	6.58524	4.67427	4.77637	0	0
atp9b	-1.62678	2.40317	102.849	3.617e-24	3.24084e-23	0.323809	157.618	184.768	191.913	47.6775	61.1375	53.7173	163.252	194.217	111.406	55.066	30.4592	37.3337
pdgfra	-1.62955	3.83334	174.699	6.96547e-40	1.14898e-38	0.323189	322.677	506.69	459.487	111.097	174.83	196.317	378.049	493.662	390.431	181.756	106.417	84.8935
cxadr	-1.63139	1.18176	42.6823	6.43925e-11	2.4554e-10	0.322777	57.3799	100.73	91.3345	25.5686	22.2196	21.2291	62.8778	49.1928	76.9035	28.2225	8.41368	8.59746
colec12	-1.63163	6.75066	328.721	1.825e-73	7.94917e-72	0.322722	3609.14	4026.95	3339.66	863.804	1069.91	1327.06	3089.05	3895.89	2949.52	1195.99	803.015	730.954
ntn2	-1.63301	1.09961	46.6943	8.29681e-12	3.37382e-11	0.322414	56.3034	55.018	71.2793	10.9862	24.4595	12.1531	75.4666	94.0053	48.6282	26.2456	16.4369	18.3553
rrh	-1.63354	-2.10083	7.97948	0.00473106	0.00788698	0.322296	2.4417	6.94688	4.19929	0	2.89821	0.923006	0.982465	7.02754	5.99248	0.940748	0.934853	0.955274
nek7	-1.63574	4.19507	176.984	2.20797e-40	3.71537e-39	0.321806	624.749	738.613	876.465	159.573	198.156	189.35	400.585	536.426	530.077	249.687	101.601	100.029
c1qtnf12	-1.63645	2.37238	90.0729	2.29549e-21	1.77543e-20	0.321648	160.486	244.17	224.616	55.6406	69.4004	51.2017	116.299	158.177	125.492	48.9386	40.4522	12.1531
zgc:194678	-1.63688	-0.846877	17.9518	2.2657e-05	5.10612e-05	0.32155	25.1178	9.23006	13.7545	6.0236	3.99499	3.76299	10.2834	15.2844	12.2085	9.26251	1.04982	1.82633
elf1	-1.63696	4.91177	272.555	3.14837e-61	9.71043e-60	0.321533	916.495	980.737	955.443	256.596	334.038	333.306	774.029	1131.72	824.54	305.688	275.912	208.407
xpr1a	-1.63727	3.24689	68.719	1.13544e-16	6.614e-16	0.321464	242.901	261.805	330.436	86.4569	161.633	79.8998	317.032	278.586	237.863	123.306	54.4173	56.6904
slc45a2	-1.63987	1.64496	69.7908	6.59399e-17	3.90629e-16	0.320886	85.8923	113.831	92.5505	21.016	53.7173	42.8391	85.0356	106.84	72.4553	14.7681	22.5967	25.0984
pola1	-1.64047	6.66667	255.041	2.06808e-57	5.88676e-56	0.320751	3243.93	3243.7	3453.35	952.408	1319.74	1131.18	2838.72	3497.41	2632.54	1079.92	713.269	668.62
map3k20	-1.64079	0.591343	28.8345	7.88353e-08	2.27656e-07	0.320681	50.0548	65.9954	54.5907	15.5238	10.6268	8.30705	41.2635	47.1849	28.9637	29.1632	4.67427	4.77637
glis3	-1.64242	1.05853	53.3695	2.7636e-13	1.25648e-12	0.320318	49.8597	63.57	59.227	19.5336	31.261	31.4947	59.3556	64.7267	56.3034	7.85972	15.059	13.9825
ptchd4	-1.6425	0.0302966	39.8591	2.72962e-10	9.86893e-10	0.320302	34.7785	35.0742	31.4389	11.0433	8.98872	8.46674	18.6971	28.6582	24.417	6.94688	6.29893	8.21847
fmnl3	-1.64333	4.35428	208.173	3.43887e-47	7.32906e-46	0.320116	648.233	705.176	777.13	167.657	198.751	206.965	530.062	588.449	628.737	295.243	158.523	126.93
cahz	-1.64567	5.35061	316.996	6.53572e-71	2.67241e-69	0.319597	1307.86	1334.52	1704.3	343.871	448.274	445.623	1051.08	1222.98	1216.29	446.751	373.531	227.661
prkcba	-1.64673	1.94061	64.5212	9.55009e-16	5.18971e-15	0.319363	147.37	109.429	134.831	13.1705	33.6547	36.3004	131.852	135.464	96.5836	37.4397	35.7446	35.9972
sh3rf1	-1.64678	5.20178	308.953	3.69147e-69	1.45263e-67	0.319353	1216.29	1265.96	1301.37	300.099	349.635	381.154	1158.59	1470.42	1127.51	429.187	255.043	206.753
stab2	-1.64966	4.06258	299.392	4.47028e-67	1.64561e-65	0.318715	575.302	537.853	553.558	125.529	184.703	206.81	419.474	542.812	467.427	166.218	152.606	114.624
myoz2a	-1.65255	3.45015	221.629	3.99018e-50	9.24145e-49	0.318078	391.584	367.091	384.496	84.9165	116.913	149.586	253.682	365.01	265.498	111.767	74.4717	81.047
lef1	-1.6544	4.31438	263.368	3.16505e-59	9.23974e-58	0.317671	608.237	636.887	612.329	131.828	263.703	279.033	596.299	653.825	567.083	230.751	153.265	108.425
zgc:171310	-1.65537	-2.00407	8.82259	0.00297524	0.00510081	0.317456	2.31563	9.4484	4.56581	0	3.69202	1.96493	3.0118	5.99248	3.76299	0.934853	0	1.22085
adss	-1.65617	4.26465	100.027	1.5034e-23	1.30784e-22	0.31728	535.286	660.941	747.024	244.17	296.4	160.623	486.716	674.317	386.739	216.142	93.3659	129.837
klf8	-1.65697	4.5038	115.313	6.72023e-27	6.7272e-26	0.317104	746.79	797.865	586.251	220.264	304.592	273.125	627.459	992.755	639.709	197.254	134.694	119.643
rnf130	-1.65756	3.02551	114.582	9.71719e-27	9.67028e-26	0.316975	253.995	240.698	232.365	90.6808	57.3164	123.306	263.982	322.295	241.988	67.6249	51.6883	52.0706
cog5	-1.65891	4.04538	184.389	5.33463e-42	9.43177e-41	0.316678	507.063	444.99	600.867	179.465	173.672	202.616	427.36	609.59	392.277	208.283	122.48	87.8898
cald1a	-1.65927	-1.15404	16.7103	4.35442e-05	9.50462e-05	0.316598	16.7019	10.0393	12.9837	0.940748	1.86971	5.73164	13.4293	12.736	5.24911	5.47898	2.89821	0.923006
rhd	-1.66172	2.42841	91.2542	1.26353e-21	9.86384e-21	0.316061	167.019	161.633	229.712	30.1039	62.6352	58.2717	196.557	214.196	114.431	62.0951	34.7785	27.6902
bcl11ba	-1.66188	3.04496	133.333	7.64367e-31	9.10351e-30	0.316026	235.925	320.598	270.936	82.2671	89.7957	104.993	266.297	268.754	216.42	89.8445	39.6893	46.1758
dpp6	-1.66249	1.90238	86.4257	1.45091e-20	1.07898e-19	0.315894	111.437	141.822	126.06	28.0456	50.6295	45.1714	106.519	128.078	90.4031	49.2696	15.6911	14.737
star	-1.66376	1.17125	48.111	4.02754e-12	1.67465e-11	0.315615	69.735	67.1467	120.413	9.4484	25.5686	40.5749	56.3034	51.0882	65.2557	15.98	15.052	10.2834
kcnc1a	-1.66379	0.365155	46.0683	1.14204e-11	4.59192e-11	0.315609	28.1102	30.9612	49.8597	9.34853	9.55274	19.5336	34.7344	51.4413	33.787	9.6607	7.38405	9.82465
zgc:158222	-1.66447	-0.0159515	25.6834	4.02264e-07	1.08036e-06	0.315459	24.1459	15.5238	37.6767	2.76902	2.94739	8.03147	20.9737	27.2817	36.4593	20.0607	10.9876	6.94688
calcoco1b	-1.66454	-0.590819	16.878	3.986e-05	8.73843e-05	0.315444	10.0448	28.9821	29.5362	1.96493	5.01967	4.99374	14.1112	13.0879	6.68692	13.4293	3.47344	4.19929
fgfr1b	-1.66511	4.12832	143.991	3.5696e-33	4.58171e-32	0.315321	492.215	608.384	675.153	165.572	200.993	189.144	601.878	700.477	500.765	191.764	73.4213	93.2236
kcnab2b	-1.66542	-1.80308	11.043	0.000890234	0.0016463	0.315252	7.85972	4.01574	8.98872	3.76299	1.86971	1.91055	6.10424	5.78907	5.24911	0.913163	0.96607	0
ppp1r13ba	-1.66593	5.35755	196.102	1.48092e-44	2.86e-43	0.315142	1167.98	1314.36	1355.8	425.668	483.394	406.403	1137.72	1504.56	1335.61	509.438	267.705	210.027
insra	-1.66619	5.65042	272.191	3.77994e-61	1.16298e-59	0.315085	1839.82	2144.27	1827.74	415.489	554.524	516.883	1358.75	1947.63	1308.36	526.819	288.87	305.688
si:ch211-89o9.4	-1.66621	0.232359	34.3616	4.57655e-09	1.4864e-08	0.315079	35.1377	46.9411	44.2152	0.934853	10.508	19.5336	26.6297	33.5943	21.0027	17.3893	8.30705	3.92986
rfx4	-1.66696	3.67118	204.724	1.94588e-46	4.01754e-45	0.314917	357.446	404.277	446.039	115.452	153.807	159.927	333.743	417.455	462.702	133.149	90.2847	60.2687
galt	-1.66916	2.5577	125.696	3.5847e-29	3.96464e-28	0.314436	178.557	180.547	247.832	52.1016	90.2847	58.4424	152.639	200.292	153.265	54.2124	42.9461	26.341
cep89	-1.67021	2.30067	123.267	1.21911e-28	1.31248e-27	0.314207	165.054	165.649	150.811	28.2225	56.0912	66.8692	162.373	173.672	165.872	38.3528	32.8464	28.6132
wasf3b	-1.67022	4.56636	124.224	7.52665e-29	8.21583e-28	0.314206	617.226	963.326	640.374	211.115	404.101	424.918	570.053	799.931	788.313	167.987	140.492	116.456
slc43a1b	-1.6714	4.51757	205.013	1.68254e-46	3.49107e-45	0.313948	960.808	897.306	864.004	180.806	260.839	177.217	572.777	779.053	675.153	249.298	143.967	152.844
mtmr11	-1.67215	2.43396	61.3241	4.84108e-15	2.50288e-14	0.313785	159.159	169.665	187.764	51.7412	69.1791	27.7029	218.532	197.986	151.174	64.8346	34.7785	21.2291
aqp4	-1.6723	2.15374	62.7707	2.32227e-15	1.22382e-14	0.313753	125.492	146.816	161.809	46.7427	32.4793	40.288	178.303	131.228	97.7084	62.7946	24.9212	25.5441
slc47a1	-1.67285	4.64135	266.141	7.86982e-60	2.34099e-58	0.313633	732.695	936.391	1101.08	208.915	203.635	246.348	536.266	929.412	823.226	299.624	207.905	146.772
cib2	-1.67363	1.9303	103.651	2.41307e-24	2.16986e-23	0.313465	132.633	136.535	146.816	29.1632	26.1759	38.2109	111.097	122.728	104.982	39.266	29.9482	24.9212
si:rp71-1i20.2	-1.67492	1.51241	87.6912	7.65155e-21	5.76184e-20	0.313184	71.2267	83.082	70.1484	23.5792	32.1259	25.9674	66.7931	98.1596	106.991	37.8463	25.4719	13.6477
unc119b	-1.675	4.40288	216.023	6.66575e-49	1.48098e-47	0.313166	669.624	666.164	803.399	171.078	170.994	295.445	703.951	684.484	564.335	257.941	145.835	124.773
si:dkey-225f23.3	-1.67523	-1.70662	10.1157	0.0014701	0.00263668	0.313116	4.99374	4.70374	6.54397	0.955274	1.22085	1.15781	1.04982	10.0448	10.6268	6.46104	0.982465	0
gria3a	-1.67678	2.72618	94.0735	3.04018e-22	2.4574e-21	0.312779	184.703	215.846	249.687	25.4002	71.9837	68.7797	252.716	274.402	162.722	63.0082	68.591	36.9202
gripap1	-1.67774	2.99603	138.972	4.46686e-32	5.56275e-31	0.312573	238.739	298.168	226.716	58.3264	85.0716	59.227	255.157	321.872	275.053	85.8373	53.1339	55.3804
tex264a	-1.67911	3.41646	128.609	8.25666e-30	9.43093e-29	0.312275	391.341	383.185	308.649	94.6749	107.069	100.211	247.972	431.459	314.21	116.857	93.6168	46.3922
top2a	-1.67963	8.80784	297.036	1.45729e-66	5.22668e-65	0.312163	13830.2	16405.3	16858.9	3914.45	4735.97	4668.42	14701.5	18472.9	12707	4648.91	2673.12	2530.88
wwc3	-1.68089	1.89371	85.5371	2.274e-20	1.66933e-19	0.311889	106.268	107.069	117.896	47.1849	30.9612	44.2152	98.1596	127.051	133.072	31.261	28.3452	15.5238
usp25	-1.68209	5.80766	347.361	1.59168e-77	7.99215e-76	0.311631	1687.88	1842.93	1822.03	483.368	722.742	722.476	1651.37	1893.9	1557.3	563.957	402.811	321.259
camk2d2	-1.68209	3.5822	161.6	5.05923e-37	7.47159e-36	0.311631	418.641	417.476	368.773	92.5505	138.515	136.735	364.711	490.267	269.383	129.453	88.6086	59.9304
spi1b	-1.68337	1.98364	80.9592	2.30424e-19	1.58147e-18	0.311354	102.871	117.594	130.879	27.7029	45.1714	33.5766	122.829	88.5768	147.809	47.9963	32.4213	27.1062
cwc22	-1.68349	6.34822	424.56	2.48325e-94	2.01111e-92	0.311328	2801.91	2868.11	2456.41	619.251	725.483	921.552	2131.35	3140.06	2554.13	851.651	662.005	578.682
ptk2aa	-1.68364	5.71352	316.226	9.61417e-71	3.8806e-69	0.311297	1637.77	1812.1	1815.72	416.752	488.928	485.279	1841.04	2204.48	1522.24	559.769	383.53	324.898
zgc:86709	-1.68435	4.69416	216.957	4.16967e-49	9.36349e-48	0.311144	825.475	792.877	1112.19	284.822	313.897	373.484	674.317	789.17	788.919	241.948	137.827	125.12
phactr4b	-1.6845	5.40086	365.512	1.7759e-81	1.01794e-79	0.311111	1287.04	1526.09	1348.09	301.958	446.113	617.749	1180.97	1738.51	1199.9	471.442	257.519	257.406
clstn2	-1.68476	-1.18381	11.0189	0.0009019	0.00166714	0.311054	12.4186	13.4293	17.3672	1.04982	1.82633	0	11.0761	4.91232	9.03541	2.99624	2.82225	8.41368
disp1	-1.68637	4.19269	282.828	1.81702e-63	5.98661e-62	0.310709	522.671	606.376	645.191	135.468	169.208	200.607	656.816	791.945	540.658	185.372	123.657	113.53
tbx15	-1.68738	4.37337	306.125	1.52503e-68	5.85435e-67	0.31049	607.238	659.465	680.573	154.754	253.936	296.4	603.648	693.091	608.624	223.367	125.756	135.531
tead3b	-1.68749	4.23793	224.705	8.51552e-51	2.02071e-49	0.310466	559.745	634.765	684.931	178.244	253.561	217.313	484.889	637.606	428.275	190.598	116.456	138.826
pdzk1	-1.68753	3.23585	183.907	6.80019e-42	1.19723e-40	0.310457	262.027	354.555	321.736	71.0488	84.0641	129.41	274.402	382.135	231.943	113.03	62.7644	52.0706
aqr	-1.68811	6.84464	212.255	4.42577e-48	9.61188e-47	0.310334	4122.98	4029.22	3459.06	1079.1	1318.98	1059.1	3134.28	4635.19	3203.25	1167.63	714.545	785.005
tmem63bb	-1.68817	0.0248591	39.6282	3.07221e-10	1.10535e-09	0.31032	37.3337	34.1338	27.9649	8.46674	7.47883	9.55274	31.7421	34.7344	20.9964	8.21847	9.6607	2.76902
pde5ab	-1.68869	0.565133	50.708	1.07184e-12	4.64599e-12	0.310208	38.5707	39.2638	57.3164	18.3127	15.0516	9.4484	35.6134	44.4392	34.1512	16.7019	7.02754	11.985
eif3hb	-1.69036	2.49254	158.757	2.11464e-36	3.04766e-35	0.309849	158.986	198.189	204.429	57.3799	55.5751	73.4875	123.277	168.096	154.142	61.8953	38.1495	33.9574
cacna2d2b	-1.69073	0.868001	53.969	2.03675e-13	9.37561e-13	0.309771	54.9382	78.7313	61.9395	17.3501	9.6607	20.3061	53.0531	44.1731	59.9248	15.052	12.1531	11.4633
gpc5b	-1.69092	-1.15041	16.1187	5.94924e-05	0.000127922	0.309729	13.4293	19.6828	7.34875	4.56581	4.83035	3.69202	13.7545	8.03147	9.98747	3.76299	0	0.955274
sox5	-1.69235	4.85042	197.188	8.57872e-45	1.66186e-43	0.309423	842.955	1085.25	924.84	256.824	298.218	300.911	1012.08	1246.97	847.206	288.559	139.114	183.678
fech	-1.6932	2.67217	105.595	9.0463e-25	8.28892e-24	0.309239	208.671	183.678	167.019	67.2636	79.8998	53.6227	163.599	238.818	241.728	68.311	43.0427	30.1344
olig3	-1.69331	4.89959	251.767	1.06946e-56	3.01007e-55	0.309217	848.21	997.769	1022.75	192.755	377.526	379.122	749.752	1079.46	1056.03	363.554	226.762	140.627
ropn1l	-1.69355	-1.20631	16.2525	5.54352e-05	0.000119669	0.309166	6.54397	9.55274	10.9876	1.15781	4.19929	2.73949	3.86428	19.3831	13.7545	2.00787	2.99624	3.76299
epha7	-1.69505	-0.89746	14.2476	0.000160261	0.000326849	0.308844	10.4982	28.308	6.76249	4.61503	4.91232	3.0118	16.9787	10.3482	7.47883	4.77637	1.22085	4.63126
sntb1	-1.69529	3.39734	187.239	1.27375e-42	2.29733e-41	0.308792	341.988	415.088	415.655	91.3345	112.319	138.148	237.213	399.863	309.212	99.8747	75.2599	40.1987
spryd3	-1.6955	2.34701	119.851	6.82067e-28	7.08187e-27	0.308747	145.835	181.756	172.677	48.9386	45.1559	37.3941	123.23	195.336	182.935	56.6904	29.2212	39.6089
[truncated: 942 more rows]

## Sheet: CPT treatment DEGs - wild-type
Differentially expressed genes after 4-hour camptothecin treatment of 28 hpf zebrafish embryos - wild-type
gene	logFC	logCPM	LR	PValue	FDR	Fold_change	wt_DMSO1	wt_DMSO2	wt_DMSO3	wt_CPT1	wt_CPT2	wt_CPT3
isg15	7.72568	6.44416	929.538	3.72181e-204	1.16353e-200	211.672	25.424	25.178	8.21827	2722.51	2928.03	6820.31
cdkn1a	6.42503	7.86148	1117.66	4.7853e-245	1.99467e-241	85.9266	125.992	104.771	144.099	7378.48	10911.1	13303.6
fosab	5.91787	6.77831	719.209	1.98934e-158	4.14612e-155	60.4582	99.2079	95.2914	66.3234	3241.92	4336.51	6494.96
bbc3	5.58004	6.51755	1142.93	1.5466e-250	9.6701e-247	47.8366	69.3867	78.81	119.695	3097.3	4296.37	4866.13
gadd45aa	5.26351	6.58391	831.422	7.9545e-183	1.98942e-179	38.4126	117.371	147.017	108.769	2468.22	3943.17	5602
phlda3	5.21718	7.68982	1159.45	3.95461e-254	4.94524e-250	37.1987	233.764	229.159	233.649	8344.97	9348.29	11933.4
si:dkey-204l11.1	4.97351	0.391776	108.777	1.81589e-25	3.67439e-24	31.4179	0	1.00712	3.65257	31.9544	48.2132	91.8052
ankrd34bb	4.76424	2.19805	177.991	1.33087e-40	5.86003e-39	27.1757	10.4588	7.73773	6.04272	86.7485	196.291	283.716
ampd1	4.71788	1.45372	87.038	1.06458e-20	1.61953e-19	26.3162	7.41742	1.16209	4.42156	38.2705	125.1	173.467
zgc:56231	4.67515	0.909916	75.4693	3.71137e-18	4.81372e-17	25.5482	1.16209	2.21078	6.04272	23.7417	76.6905	126.096
zgc:172323	4.66857	1.47843	141.082	1.5442e-32	4.51173e-31	25.432	4.02848	1.82628	7.30386	58.4122	134.803	207.813
guca1e	4.64498	0.849583	97.1143	6.54381e-23	1.16236e-21	25.0195	3.65257	1.82597	2.78153	49.9699	126.015	71.5055
fosl1a	4.55887	4.66731	633.902	7.08117e-140	1.265e-136	23.5698	47.5318	56.3987	42.0045	729.473	977.245	1752.43
sox32	4.50357	-1.06947	46.6689	8.40542e-12	6.45241e-11	22.6835	1.10539	0	0.913142	11.8688	16.6892	24.4039
gig2p	4.22785	0.166504	74.3996	6.38029e-18	8.10006e-17	18.7375	2.73942	3.65193	0	29.0523	46.4264	71.5055
grk1a	4.17817	1.76505	128.331	9.49876e-30	2.44911e-28	18.1031	6.97254	6.63234	12.0854	61.1805	141.512	206.76
b3gnt2a	4.11191	-0.94843	44.6323	2.37742e-11	1.74265e-10	17.2905	1.82628	0	0.927177	13.9451	19.897	27.1922
dbpb	4.00819	-0.227669	58.0002	2.62086e-14	2.52495e-13	16.0911	0.912983	0.927177	4.64836	17.6862	42.299	39.2651
rasl11b	3.98028	5.92541	451.228	3.89777e-100	2.43708e-97	15.7828	180.274	163.452	136.034	1531.7	2816.91	4364.08
gyg2	3.84439	-1.1628	36.7389	1.35059e-09	8.1081e-09	14.364	0	2.01424	0.913142	10.0428	12.9805	25.566
bco2b	3.82848	0.723323	71.3852	2.93872e-17	3.58174e-16	14.2066	6.04272	1.82628	5.4779	25.0338	95.2914	107.223
slc10a2	3.7602	-1.19501	28.6359	8.73465e-08	4.09549e-07	13.5498	0.913142	0.912983	0.927177	5.81045	15.4755	27.1922
LOC101885512	3.75233	4.96568	340.265	5.58796e-76	1.24781e-73	13.4761	111.403	91.2983	73.247	1056.34	1306.57	1972.95
zgc:153911	3.72672	2.21871	164.96	9.33481e-38	3.51602e-36	13.239	16.4365	10.9558	13.9077	181.286	160.282	290.05
zgc:171887	3.65184	-1.69157	23.4463	1.28453e-06	5.09005e-06	12.5694	0.927177	0	1.10539	5.0356	9.13142	12.7818
ugt5c2	3.64176	-1.31073	30.4494	3.42687e-08	1.70729e-07	12.4819	1.16209	0	2.01424	6.39199	14.6077	16.6892
gadd45bb	3.60254	5.22948	291.262	2.63953e-65	3.83806e-63	12.1471	115.056	133.295	118.679	977.318	1826.11	2437.23
nyx	3.59562	-1.03214	28.912	7.57416e-08	3.58905e-07	12.089	1.10539	0	2.73942	5.4779	24.1066	23.2418
gtpbp1l	3.59547	6.41917	506.975	2.88718e-112	2.77725e-109	12.0877	301.337	283.025	255.901	3472.33	3386.92	4742.53
bmb	3.5858	6.1641	444.347	1.22551e-98	7.29759e-96	12.007	327.71	278.558	239.694	1944.08	2418.49	4105.54
ifit8	3.57026	2.66023	215.929	6.98729e-49	4.59874e-47	11.8783	22.1566	22.8285	19.1726	165.965	277.74	425.575
apoc4	3.54188	-0.262463	49.5902	1.89459e-12	1.54637e-11	11.647	3.70871	0	4.42156	16.1139	36.5257	36.5193
szl	3.46729	-1.399	20.4575	6.09714e-06	2.16728e-05	11.0601	1.16209	0	2.01424	3.65257	7.30386	24.1066
mhc1zfa	3.39947	-1.47683	23.4312	1.2946e-06	5.12473e-06	10.5522	0	2.32418	1.10539	4.02848	12.784	15.5207
cell	3.39917	0.461195	42.8821	5.81405e-11	4.07766e-10	10.55	4.02848	5.47885	4.56491	13.9077	66.2392	106.117
casp8	3.37644	5.49572	466.502	1.84922e-103	1.44528e-100	10.3851	190.127	194.374	175.323	1151.27	1675.41	3085.35
foxh1	3.37099	-0.137153	63.1619	1.90393e-15	2.02455e-14	10.3459	4.02848	1.82628	3.65193	24.1066	39.5111	48.6372
es1	3.33566	-0.414088	37.0144	1.17258e-09	7.09737e-09	10.0956	2.73895	0.927177	4.64836	11.0539	32.2278	39.2651
exo5	3.31825	1.37768	116.222	4.2489e-27	9.28891e-26	9.97451	11.0539	13.0926	8.21827	63.9088	86.2275	181.286
zgc:136826	3.27075	8.50458	603.667	2.66816e-133	4.17067e-130	9.65146	1766.38	1823.89	1636.57	10380.6	13290.3	17746.2
grk7b	3.19525	2.61462	199.78	2.33316e-45	1.30835e-43	9.15941	20.3979	31.3764	38.6887	174.232	259.332	267.504
pmaip1	3.16952	4.86704	148.893	3.02592e-34	9.60385e-33	8.99747	116.862	148.348	139.451	627.862	1142.07	1895.68
psma6l	3.15028	0.231872	42.1618	8.40246e-11	5.79233e-10	8.8783	2.73895	5.56306	6.97254	16.5809	55.3916	62.0936
adcy1b	3.13329	0.725213	54.5062	1.54955e-13	1.39103e-12	8.77431	7.41742	10.4588	5.52695	25.178	75.7908	82.1684
zgc:172143	3.10663	-1.41253	24.1668	8.83417e-07	3.59023e-06	8.61366	0	1.82597	1.85435	12.783	11.0539	15.1068
aplnrb	3.08194	7.0456	416.357	1.51461e-92	7.57607e-90	8.46755	620.828	575.777	763.494	4208.22	4915.75	7046.71
slc25a23b	3.06042	2.16733	107.904	2.82057e-25	5.65244e-24	8.34217	27.6348	19.1353	20.0891	84.9074	221.595	252.174
vrk2	3.06006	5.42803	171.916	2.8227e-39	1.14977e-37	8.3401	176.164	326.547	193.443	993.02	1469.24	2621.17
znf831	3.04834	0.202531	57.9854	2.64066e-14	2.54207e-13	8.27258	1.82628	5.4779	7.41742	30.2144	57.4803	54.3845
zak	3.02195	4.51743	330.557	7.2679e-74	1.48992e-71	8.12266	122.34	107.553	117.371	813.567	967.842	969.756
zgc:111868	2.90355	0.833853	84.9708	3.02802e-20	4.50779e-19	7.48265	9.06408	10.0446	7.30386	42.6501	79.0222	103.907
si:dkeyp-34c12.1	2.89033	-0.385539	34.8631	3.53721e-09	2.00512e-08	7.41439	2.21078	5.0356	3.65257	10.9558	26.8881	49.9699
plvapa	2.88391	-0.635477	27.775	1.36273e-07	6.25355e-07	7.38146	0.927177	2.32418	6.63234	10.0712	19.176	34.6933
igf2a	2.87458	6.77249	341.056	3.75675e-76	8.54148e-74	7.33392	589.18	718.504	698.941	2568.67	4048.16	5729.95
aqp10b	2.85427	-0.0968293	36.3262	1.66905e-09	9.92463e-09	7.23135	8.13463	3.31617	4.02848	13.6971	30.1284	52.8491
bglapl	2.84883	-0.955185	23.7103	1.11982e-06	4.47392e-06	7.20414	1.82628	1.82597	2.78153	10.4588	13.2647	32.2278
calhm2	2.84316	2.87988	124.287	7.29022e-29	1.77018e-27	7.1759	29.6697	39.5111	66.3234	225.595	206.37	398.973
zgc:153345	2.83656	2.48346	72.0133	2.13749e-17	2.63084e-16	7.14312	27.3942	27.3895	31.524	103.426	229.921	402.848
cyp4f3	2.82986	0.133364	39.0713	4.08602e-10	2.61225e-09	7.11006	5.56306	8.13463	4.42156	20.1424	30.1337	65.7347
atf3	2.8271	4.75089	208.344	3.15571e-47	1.95357e-45	7.09644	165.25	136.295	158.044	777.089	968.849	1493.9
slc39a4	2.81878	-1.93298	10.9765	0.000922757	0.00220337	7.05567	0.927177	0	2.21078	12.0854	6.39199	1.82597
tlr4ba	2.80976	-1.36556	20.1325	7.22566e-06	2.53669e-05	7.0117	2.21078	1.00712	1.82628	6.39088	8.34459	24.4039
grem1a	2.80057	-1.36758	19.5602	9.74773e-06	3.33412e-05	6.96717	0.913142	1.82597	1.85435	5.81045	12.1593	21.1495
nfe2l2b	2.78597	3.9421	157.14	4.77e-36	1.65691e-34	6.89702	62.0828	102.917	109.237	413.416	551.901	879.355
si:ch211-160e1.5	2.78303	8.06455	232.351	1.8312e-52	1.4312e-50	6.88296	1257.38	2155.51	1789.65	6890.57	9537.93	13259.6
ahrra	2.78028	1.19452	70.2802	5.14508e-17	6.15097e-16	6.86986	10.0428	12.0533	17.4314	48.6372	91.6479	124.187
glulc	2.76842	-1.39294	19.6299	9.39876e-06	3.22269e-05	6.81362	2.32418	1.10539	2.01424	4.56571	10.9558	17.6164
tp53inp1	2.76162	7.36753	463.315	9.12845e-103	6.71478e-100	6.78157	919.76	1076.1	1177.24	5067.83	6148.18	7147.74
si:ch211-132b12.8	2.75421	0.442567	25.6157	4.16638e-07	1.77333e-06	6.74681	14.6103	2.73895	2.78153	20.9176	64.1126	81.5767
foxi1	2.75103	5.49678	265.503	1.08421e-59	1.15881e-57	6.73199	263.898	244.679	241.993	1339.89	1857.06	2689.01
otol1a	2.74142	-0.213379	44.0008	3.28243e-11	2.37402e-10	6.68726	4.64836	5.52695	5.0356	17.3497	29.2154	39.8686
pkz	2.73821	-0.0450131	44.438	2.62536e-11	1.91764e-10	6.67244	4.64836	3.31617	9.06408	19.176	33.7804	45.4317
or119-2	2.72957	-1.65548	16.8377	4.07164e-05	0.00012544	6.63256	2.78153	1.16209	0	6.04272	9.13142	10.9558
junba	2.72867	5.16968	89.9529	2.43892e-21	3.87039e-20	6.62845	309.116	259.767	155.096	652.896	1089.19	2416.22
snx10b	2.69796	1.4444	68.9968	9.86247e-17	1.15478e-15	6.48885	14.8348	16.2693	21.0024	51.3631	95.8799	152.468
slc16a8	2.69791	0.29118	18.3556	1.8328e-05	5.99352e-05	6.48862	8.05696	10.0446	0.912983	12.9805	30.2144	112.75
asic1a	2.69681	2.69749	116.663	3.40199e-27	7.51624e-26	6.48366	41.0914	32.8674	37.0871	297.495	217.762	294.079
zgc:171779	2.69148	1.9492	70.973	3.62147e-17	4.36707e-16	6.45977	13.0926	26.4811	26.4765	71.3926	162.693	273.031
cxcr3.1	2.66706	-1.2649	19.3166	1.10738e-05	3.74872e-05	6.35135	1.00712	1.82628	2.73895	5.56306	12.783	25.424
sctr	2.64455	-2.30614	9.18812	0.0024359	0.0053328	6.253	0	0.913142	0.912983	2.78153	8.13463	4.42156
cth1	2.63264	-1.98594	12.3454	0.000442077	0.00113051	6.20161	0	2.32418	1.10539	4.02848	7.30513	7.30386
zgc:92590	2.62237	-0.983703	17.8037	2.44902e-05	7.85257e-05	6.15759	5.0356	0	2.73895	7.41742	32.5385	15.4755
lgsn	2.62192	-0.971927	20.0763	7.44148e-06	2.60442e-05	6.1557	2.73942	0	4.63589	6.97254	24.3186	23.1637
rhoub	2.62106	7.25548	414.096	4.70413e-92	2.2625e-89	6.15204	839.177	871.898	1053.27	5576.87	6620.18	7071.99
hdc	2.58253	2.28193	62.3203	2.91905e-15	3.04698e-14	5.98988	36.0248	34.2671	33.2349	67.5725	175.293	298.551
zgc:112334	2.56506	3.82416	124.489	6.58596e-29	1.60541e-27	5.9178	96.793	78.5165	86.2275	371.869	536.114	911.443
slc2a11l	2.56235	-1.50998	13.3972	0.000251995	0.000674774	5.90669	2.32418	0	3.02136	2.73942	7.30386	19.4707
il12a	2.53859	-0.62293	18.7034	1.52709e-05	5.06398e-05	5.81021	5.0356	4.56571	0.912983	8.34459	17.4314	48.6372
rpz5	2.53148	6.60797	267.43	4.12041e-60	4.68416e-58	5.78165	635.492	654.723	615.35	2496.89	3770.98	6229.98
si:dkey-19a16.4	2.5253	-0.738837	16.8006	4.15195e-05	0.000127687	5.75694	6.63234	2.01424	1.82628	5.4779	14.8348	46.4836
tpbgl	2.52201	-1.40576	14.0072	0.000182113	0.000500893	5.74381	2.32418	2.21078	2.01424	9.13142	17.3467	4.63589
def6a	2.51567	1.53667	42.698	6.3878e-11	4.45507e-10	5.71863	22.8285	24.6505	5.56306	65.0771	153.649	140.997
sox8a	2.51334	-1.76596	10.9013	0.000960971	0.00228633	5.70939	0	2.01424	1.82628	2.73895	3.70871	20.9176
gpr186	2.50951	-0.569375	25.0964	5.45355e-07	2.28159e-06	5.69426	2.73942	5.4779	2.78153	10.4588	30.9509	33.2349
snx11	2.50268	6.2835	314.401	2.40158e-70	4.35243e-68	5.66736	556.641	631.178	600.243	2144.06	2392.01	3822.75
zgc:172271	2.50103	-0.0701652	29.5935	5.32834e-08	2.5866e-07	5.6609	3.65193	7.41742	6.97254	26.5294	20.1424	53.8754
aoc2	2.48995	3.03906	166.515	4.26868e-38	1.62743e-36	5.61758	54.7885	54.779	49.1404	264.957	332.723	429.033
zp3d.1	2.48363	0.223634	50.1923	1.39395e-12	1.15358e-11	5.59304	5.56306	11.6209	7.73773	29.2065	41.0914	48.3881
c6ast3	2.46351	-2.07326	10.0846	0.00149513	0.00342365	5.51557	1.00712	1.82628	0	1.85435	8.13463	9.94851
socs3a	2.4605	3.43791	94.9147	1.98768e-22	3.39563e-21	5.50408	80.3565	62.9958	68.6111	259.146	414.521	704.984
tp53	2.45936	7.10196	336.21	4.26937e-75	9.36639e-73	5.49974	927.177	1116.77	1113.13	3933.81	4476.22	6588.99
mdm2	2.44729	6.1523	224.177	1.11007e-50	8.16555e-49	5.45392	455.218	576.192	425.45	1697.66	3079.54	4294.44
rsad2	2.44601	-1.25883	18.0753	2.12339e-05	6.86123e-05	5.44907	1.82597	2.78153	2.32418	6.63234	18.1282	13.6971
si:cabz01069013.3	2.42836	0.898682	57.7082	3.04028e-14	2.89997e-13	5.3828	9.13142	13.6947	12.9805	46.4836	72.9558	104.74
nkd3	2.41929	1.17371	60.7423	6.50573e-15	6.61954e-14	5.34909	12.9805	27.8902	11.0539	53.3773	91.3142	91.2983
foxo3b	2.41425	7.06292	252.783	6.42416e-57	6.08591e-55	5.33044	966.835	860.179	975.978	4392.96	5758.16	5788.93
fgf2	2.41357	3.13234	151.493	8.17628e-35	2.6557e-33	5.32793	61.1698	70.4655	58.1045	279.664	338.392	378.041
avil	2.41192	-0.359655	26.5951	2.50876e-07	1.10973e-06	5.32182	5.0356	5.47885	3.65193	11.1261	29.0523	49.7426
zgc:92137	2.39195	-1.2844	12.7434	0.000357268	0.000929208	5.24866	3.48627	1.10539	3.02136	2.73942	20.9986	11.1261
cx32.3	2.38226	-1.70937	9.92849	0.0016274	0.0036981	5.21352	3.31617	1.00712	0.913142	13.6947	4.63589	5.81045
zgc:136333	2.34338	-0.58464	18.115	2.07962e-05	6.73546e-05	5.07492	3.65193	5.56306	3.48627	6.63234	33.2349	26.4811
cplx3a	2.33921	-1.49753	13.3218	0.000262341	0.000700081	5.06024	4.64836	2.21078	0	5.47885	14.6077	8.34459
avpr2l	2.33282	-1.52294	13.6958	0.000214939	0.000582157	5.03788	2.21078	0	3.65257	10.9558	8.34459	10.4588
junbb	2.32449	6.11655	167.122	3.146e-38	1.21048e-36	5.00888	646.653	566.001	427.35	1447.08	2384.7	4634.42
hlfb	2.32334	0.932082	40.3695	2.10193e-10	1.38632e-09	5.00488	21.0023	11.8688	5.56306	52.2941	69.6396	104.74
hesx1	2.3206	-1.48077	11.7871	0.000596421	0.00148334	4.9954	1.00712	2.73942	1.82597	3.70871	6.97254	24.3186
ftr72	2.31485	-1.90645	9.74457	0.00179853	0.00405237	4.97554	1.85435	0	2.21078	2.01424	10.9577	6.39088
lpar5b	2.30966	-2.46869	6.44867	0.0111035	0.0210954	4.95766	0.927177	0	1.10539	4.02848	2.73942	3.65193
opn9	2.29305	-0.473402	28.7463	8.25068e-08	3.88752e-07	4.90091	1.82628	6.39088	5.56306	18.5935	28.7402	31.2207
tor3a	2.29093	3.97543	125.381	4.19957e-29	1.03991e-27	4.89373	148.748	122.698	134.954	295.858	608.046	777.902
pde6a	2.2873	2.22828	98.4787	3.28547e-23	5.92e-22	4.88141	32.4512	49.9699	35.3725	111.79	163.452	220.942
etf1b	2.27989	-2.24549	5.868	0.0154186	0.0281926	4.85641	0.913142	0.912983	0.927177	11.6209	4.42156	0
lyrm1	2.27957	4.78809	227.379	2.22277e-51	1.67444e-49	4.85533	225.446	239.87	254.801	662.941	921.199	1327.72
foxj1b	2.27398	3.41511	168.713	1.41307e-38	5.53931e-37	4.83657	86.2205	83.5909	86.7485	291.241	337.492	603.125
gper1	2.25765	-0.509635	25.8118	3.76375e-07	1.61239e-06	4.78212	4.42156	3.02136	7.30513	20.9986	17.6164	32.5385
nr1d1	2.24826	-0.751552	18.6377	1.58063e-05	5.22491e-05	4.7511	4.64836	4.42156	4.02848	6.39199	17.3467	30.5968
crygn1	2.23373	-0.538429	21.8202	2.99433e-06	1.12377e-05	4.70349	0.912983	4.63589	10.4588	26.5294	18.1282	23.7417
glulb	2.22932	-2.20814	7.9005	0.00494211	0.0101831	4.68913	0	1.16209	2.21078	4.02848	3.65257	6.39088
apoda.2	2.22774	-2.20789	7.88592	0.0049821	0.0102452	4.68399	1.10539	0	1.82628	3.65193	3.70871	8.13463
zgc:64022	2.2212	4.16891	116.163	4.37887e-27	9.55632e-26	4.66281	153.082	125.1	141.512	371.798	697.254	1201.56
opn6a	2.22117	-0.311135	23.2799	1.40059e-06	5.51636e-06	4.6627	5.47885	6.39088	4.63589	36.0248	17.6862	34.2421
cdkn1ba	2.2194	6.39377	270.622	8.30502e-61	9.706e-59	4.65701	623.063	815.788	790.354	2201.56	2746.73	4023.51
zap70	2.21704	-0.608023	24.4738	7.53269e-07	3.09348e-06	4.64938	5.56306	6.97254	2.21078	16.1139	17.3497	27.3895
mirlet7g-1	2.21333	-1.37307	8.93211	0.00280201	0.00606738	4.63743	0.927177	0	6.63234	3.02136	6.39199	22.8246
si:dkeyp-59c12.1	2.2091	1.89674	76.5635	2.13244e-18	2.82182e-17	4.62388	25.961	36.0248	35.3725	92.655	106.838	190.813
cyp24a1	2.20899	2.99572	89.239	3.4989e-21	5.48292e-20	4.62351	74.3738	93.9582	48.3417	193.586	230.985	406.104
tas1r1	2.20393	-0.908057	20.5641	5.76661e-06	2.05739e-05	4.60733	5.81045	2.21078	4.02848	10.0446	14.6077	22.2522
gdf9	2.19654	-1.98464	9.40142	0.00216818	0.00479454	4.58378	0	0.913142	2.73895	4.63589	8.13463	7.73773
cremb	2.18869	-1.98548	8.83947	0.00294785	0.00635786	4.5589	1.16209	0	3.02136	2.73942	9.12983	5.56306
slc6a19b	2.18329	-1.28497	13.4263	0.000248119	0.000664824	4.54188	3.31617	1.00712	3.65257	9.12983	5.56306	24.4039
slc47a2.2	2.18159	-2.52701	5.47274	0.0193154	0.0345351	4.53654	1.10539	0	0.913142	2.73895	4.63589	2.32418
pik3r3a	2.17635	6.17835	235.241	4.28896e-53	3.52852e-51	4.5201	605.447	614.746	728.452	1894.39	2492.88	3265.74
kiss1	2.17525	-1.76446	9.86903	0.00168084	0.00381054	4.51664	1.00712	1.82628	1.82597	1.85435	8.13463	16.5809
fgf21	2.16388	-1.98897	8.79195	0.00302562	0.00650876	4.48118	2.32418	0	2.01424	2.73942	4.56491	10.1989
ccng1	2.15852	-0.632948	19.6581	9.26108e-06	3.18072e-05	4.46456	6.97254	3.31617	5.0356	8.21827	19.1726	31.524
si:ch211-81a5.8	2.15687	-1.61932	12.2707	0.000460137	0.00117285	4.45945	1.82628	2.73895	0.927177	10.4588	8.84312	10.0712
gtf2a1l	2.13636	1.46664	34.4741	4.31972e-09	2.4256e-08	4.3965	19.4707	30.2144	24.3186	35.2492	127.84	121.427
LOC569077	2.13149	-0.355933	22.4627	2.14267e-06	8.22662e-06	4.38171	12.783	5.52695	2.01424	21.0023	19.1726	31.524
zgc:153343	2.13006	2.24132	79.9878	3.76725e-19	5.23438e-18	4.37737	48.3417	33.7862	32.8674	101.989	192.907	278.558
klf9	2.11947	0.435707	34.9126	3.44837e-09	1.9592e-08	4.34536	11.8688	6.49024	15.1072	28.7402	47.3346	64.8331
irf4a	2.11927	-0.841399	15.7338	7.29092e-05	0.000215794	4.34475	3.31617	5.0356	3.65257	5.4779	15.762	36.0248
npffl	2.11302	0.0220573	22.794	1.80328e-06	6.99224e-06	4.32597	8.84312	13.0926	2.73942	15.5207	30.5968	65.0771
six9	2.10811	-1.31596	12.3475	0.000441578	0.00112946	4.31127	2.73942	1.82597	2.78153	3.48627	14.3701	20.1424
guca1a	2.09803	-1.07956	13.9962	0.000183181	0.000503114	4.28125	2.21078	2.01424	5.47885	6.39088	10.1989	30.2144
sesn1	2.09644	7.45989	264.243	2.03985e-59	2.14356e-57	4.27652	1212.65	1491.81	1617.92	6018.47	6920.85	8018.69
zgc:153115	2.08494	6.84328	205.705	1.18841e-46	7.04319e-45	4.24256	1060.89	890.09	1094.69	3522.88	4637.79	4418.69
opn6b	2.07812	-0.170206	15.3791	8.79543e-05	0.000257028	4.22257	11.8688	0	9.29673	18.7916	25.178	44.7439
jund	2.06306	1.16489	41.2165	1.36266e-10	9.18105e-10	4.17871	18.1282	27.3942	10.0428	64.9024	102.264	86.2205
parp3	2.05478	4.89179	177.719	1.52595e-40	6.64878e-39	4.15479	296.245	261.851	255.68	689.302	926.25	1819.83
zp3b	2.04786	1.21995	39.3695	3.50725e-10	2.26073e-09	4.13492	18.2628	20.0856	17.6164	42.9974	120.488	107.762
irf10	2.02644	1.37915	58.9898	1.58494e-14	1.55084e-13	4.07398	16.4365	21.9116	25.961	79.0222	88.4312	132.94
mc1r	2.02347	-1.86831	9.00241	0.00269624	0.00585152	4.0656	2.21078	1.00712	1.82628	4.56491	4.63589	12.783
ier2a	2.0167	5.57004	185.607	2.89259e-42	1.37014e-40	4.04656	390.762	397.217	459.23	1045.86	2031.33	2681.68
s1pr5b	2.01634	2.25419	71.6998	2.50555e-17	3.06875e-16	4.04556	45.6571	28.3025	46.3589	170.827	158.071	225.595
zgc:153311	2.01216	-0.515918	22.3281	2.29815e-06	8.75636e-06	4.03386	5.52695	8.05696	3.65257	12.7818	25.0338	31.3764
higd1a	2.01102	5.33955	78.6675	7.3496e-19	1.00554e-17	4.03067	438.232	261.464	417.191	1019.17	1277.03	2181.5
rtn4rl2a	2.00926	-2.31053	5.90511	0.015097	0.0276869	4.02576	0	0.913142	1.82597	1.85435	3.48627	8.84312
il13	2.00275	-1.8999	7.00149	0.0081442	0.0159804	4.00762	1.82597	0.927177	2.32418	5.52695	13.0926	1.82628
cited2	2.0025	6.45255	136.274	1.7378e-31	4.83991e-30	4.00693	555.93	863.832	894.723	2126.02	3638.51	4682.43
npas4l	1.9908	2.7907	73.0599	1.25773e-17	1.57279e-16	3.97457	66.2392	54.1641	88.6265	136.058	252.896	311.531
ch25h	1.98705	0.431493	26.3357	2.8693e-07	1.25325e-06	3.96425	12.9805	9.29673	15.4755	47.3346	25.568	57.5179
slc5a1	1.98228	-1.05293	14.5943	0.000133321	0.000376933	3.95117	3.65193	3.70871	3.48627	6.63234	19.1353	17.3497
zgc:195075	1.98132	-1.58544	9.41705	0.00214977	0.00475804	3.94856	0.927177	0	6.63234	10.0712	9.13142	6.39088
arhgef3l	1.98035	2.33223	45.1907	1.78756e-11	1.32582e-10	3.94588	36.5257	45.6491	46.3589	87.1568	225.5	286.022
cry1aa	1.98008	5.2642	192.102	1.10539e-43	5.68762e-42	3.94516	364.896	465.369	360.549	904.01	1392.3	1559.51
guca1c	1.9798	-1.90248	7.57107	0.00593125	0.0119881	3.94439	1.00712	2.73942	0.912983	3.70871	13.9451	4.42156
si:ch1073-376c22.1	1.97744	-0.731897	10.0241	0.00154509	0.00352451	3.93793	11.6209	0	4.02848	5.47885	20.0856	27.8153
rps8b	1.97614	2.33821	36.7275	1.35851e-09	8.15169e-09	3.93439	41.0842	45.4317	53.4562	76.2719	177.253	298.597
serpine3	1.97038	1.89398	57.6893	3.06966e-14	2.92577e-13	3.9187	46.4836	22.1078	44.3133	83.0959	133.295	150.203
gprc6a	1.96669	0.332236	28.0918	1.15698e-07	5.35653e-07	3.90869	5.47885	7.30386	18.5435	44.1594	42.0048	52.3702
rasd3	1.96043	-2.11245	6.99157	0.00818946	0.0160566	3.89178	0	2.21078	2.01424	4.56571	5.4779	4.63589
fdxacb1	1.9586	3.69991	121.564	2.87531e-28	6.65848e-27	3.88686	131.541	127.904	115.056	291.241	400.54	790.222
prmt6	1.95395	5.5032	95.8404	1.2453e-22	2.17796e-21	3.87433	524.143	335.065	327.293	1398	1655.87	2288.18
zgc:112052	1.95171	3.86946	134.104	5.18418e-31	1.41856e-29	3.86833	108.769	152.495	134.208	385.706	593.828	718.504
mixl1	1.94792	0.0484384	22.281	2.35523e-06	8.96292e-06	3.85817	6.49024	10.4588	12.1593	15.1068	30.1337	52.953
zdhhc18b	1.94783	3.79684	148.033	4.66536e-34	1.46584e-32	3.85794	139.99	122.361	115.949	359.745	554.317	705.239
rcvrn3	1.94456	2.61864	63.4489	1.64582e-15	1.75606e-14	3.84921	68.5342	52.3702	55.7016	104.993	215.105	385.814
gpx1b	1.94439	4.14726	136.709	1.39644e-31	3.89789e-30	3.84874	129.805	204.528	218.867	450.182	548.798	817.119
cdk5r1a	1.93777	0.79671	30.7925	2.8715e-08	1.44849e-07	3.83113	10.1989	16.2693	26.5294	65.4628	41.0914	61.1698
zgc:101583	1.93393	-2.35722	5.39026	0.0202494	0.0360146	3.82095	0	0.913142	1.82597	3.70871	5.81045	3.31617
zgc:152863	1.93125	3.00229	42.6982	6.38712e-11	4.45507e-10	3.81386	83.9944	60.2665	83.6705	131.541	309.186	434.655
rnf139	1.93105	5.10678	194.37	3.53554e-44	1.88136e-42	3.81333	340.406	308.642	299.458	926.25	1532.8	1505.54
nr1d4a	1.92704	0.319267	17.8933	2.33641e-05	7.50689e-05	3.80275	16.4365	8.21684	5.56306	26.7281	32.0563	78.5553
arpc4l	1.92528	-2.35761	5.42508	0.0198496	0.0353739	3.7981	1.16209	1.10539	1.00712	3.65257	3.65193	3.70871
tnnt1	1.92428	0.985786	20.4459	6.13411e-06	2.1798e-05	3.79546	16.4365	16.4337	16.6892	25.566	63.0073	137.975
nudt6	1.91527	3.02234	84.2763	4.30251e-20	6.34468e-19	3.77185	79.0222	76.2719	101.719	174.41	251.07	390.342
zgc:171711	1.90977	-2.11997	6.09821	0.0135319	0.0251473	3.75749	0	1.82628	1.82597	1.85435	3.48627	12.1593
wdr89	1.90722	4.42246	175.581	4.46982e-40	1.89475e-38	3.75084	192.673	181.684	206.76	698.417	805.83	983.956
zgc:172079	1.90591	3.08807	34.4177	4.44663e-09	2.49239e-08	3.74746	77.5482	60.2673	95.8632	106.625	334.682	622.335
serpinh1a	1.90456	8.58777	138.961	4.49146e-32	1.28232e-30	3.74394	3487.59	3806.99	4010.38	14315.9	13008	13131
dph3	1.90084	1.87877	43.4664	4.31312e-11	3.07852e-10	3.73431	41.723	44.1594	25.424	97.6906	90.401	180.771
flvcr1	1.89864	3.1039	89.5253	3.02747e-21	4.77408e-20	3.72861	105.012	68.4841	82.1827	190.813	271.663	500.861
crygs1	1.89573	-0.46043	20.5088	5.93564e-06	2.11347e-05	3.72111	4.64836	6.63234	9.06408	15.5234	17.3467	31.524
pex12	1.89078	3.66276	85.4733	2.34852e-20	3.50875e-19	3.70836	131.492	111.384	100.135	311.44	521.744	654.628
ier2b	1.89071	4.37735	67.5549	2.04899e-16	2.34425e-15	3.70818	152.495	195.378	221.595	429.974	809.146	1241.78
mpp5b	1.88319	-0.848183	12.3746	0.000435222	0.00111571	3.6889	4.42156	4.02848	5.47885	15.5207	6.49024	31.3764
foxq1a	1.88225	2.65879	95.3199	1.61977e-22	2.79383e-21	3.68648	45.6571	64.8218	62.1209	196.393	261.978	266.887
zgc:112433	1.88024	2.06195	56.5098	5.592e-14	5.21073e-13	3.68137	37.5833	47.3346	38.3519	90.3853	112.188	267.281
zgc:171592	1.8782	1.71469	21.4083	3.71157e-06	1.36952e-05	3.67616	19.1353	31.0468	38.3453	31.524	138.289	232.132
kank1b	1.87626	-0.11117	18.5157	1.68508e-05	5.53795e-05	3.67122	6.97254	12.1593	8.05696	10.9577	39.2582	34.3056
sox4b	1.8752	6.94076	198.819	3.78143e-45	2.08312e-43	3.66852	1207.17	996.064	1184.93	3736.12	4938.88	5598.58
ifit9	1.87297	-2.15739	5.72239	0.0167499	0.0304091	3.66286	1.82628	0.912983	0.927177	8.13463	1.10539	7.04984
mstnb	1.86643	-0.759664	14.1827	0.000165893	0.000460388	3.6463	8.13463	5.52695	3.02136	7.30513	23.7375	19.4707
m17	1.86491	-1.47752	8.3456	0.00386623	0.00812421	3.64246	0	2.73895	4.63589	2.32418	15.4755	14.0997
cyp11c1	1.85847	1.02044	27.3618	1.68732e-07	7.67271e-07	3.62622	25.5635	12.9805	18.5935	38.6887	65.4628	105.011
map1lc3c	1.85796	0.150823	20.9427	4.73216e-06	1.71623e-05	3.62494	4.64836	17.6862	11.0783	21.9154	26.4765	54.7034
otulina	1.85493	3.59481	100.748	1.0447e-23	1.94115e-22	3.61734	123.876	127.84	93.1242	270.736	489.24	654.391
kcnh4a	1.85168	-0.271502	12.813	0.00034422	0.000898263	3.60919	3.70871	12.783	8.84312	19.1353	41.0914	13.6947
cx52.9	1.84592	1.31868	52.7578	3.77328e-13	3.29734e-12	3.59482	19.4707	37.1869	23.2132	67.477	76.7039	98.6021
fbxo30a	1.84525	4.4178	148.714	3.31164e-34	1.04576e-32	3.59316	212.324	227.77	250.924	641.535	686.682	786.078
si:dkey-241l7.6	1.8425	-2.16194	5.49707	0.0190483	0.034126	3.58632	0	2.78153	1.16209	1.10539	9.06408	4.56571
fam151a	1.84028	0.00345633	18.9249	1.35963e-05	4.54483e-05	3.5808	4.42156	10.0712	12.784	20.0856	21.3251	63.915
baxa	1.83481	6.67069	178.354	1.10891e-40	4.89996e-39	3.56726	1113.13	1095.75	948.754	2474.18	2943.79	5924.34
fhit	1.83476	3.7776	74.9696	4.78007e-18	6.13075e-17	3.56712	149.729	91.7905	181.286	403.468	410.905	640.112
irf1b	1.83209	2.99737	35.1862	2.99638e-09	1.71801e-08	3.56052	89.9362	122.02	43.1102	194.374	210.023	402.625
mep1a.1	1.82211	-1.63139	7.75496	0.00535651	0.0109575	3.53599	2.21078	2.01424	2.73942	1.82597	6.49024	19.7555
si:ch73-52e5.2	1.81557	2.69962	40.1063	2.40512e-10	1.57962e-09	3.52	73.9645	61.1698	45.4317	127.83	249.818	378.677
zgc:175135	1.81216	-1.03642	9.70545	0.00183723	0.00413136	3.51168	6.04272	3.65257	1.82597	2.78153	20.9176	25.424
ela3l	1.80936	-1.98662	6.3243	0.0119095	0.022439	3.50487	0	3.31617	2.01424	1.82628	9.12983	5.56306
vmo1a	1.80926	-1.65549	8.49415	0.00356289	0.00754768	3.50461	4.63589	2.32418	0	5.0356	8.21827	10.0428
pkp2	1.80919	5.14671	167.649	2.4134e-38	9.34351e-37	3.50446	303.11	355.109	454.377	953.952	1242.79	1566.95
chac2	1.80883	1.64477	56.6775	5.13468e-14	4.79889e-13	3.50358	36.2563	30.1337	23.7375	76.9557	115.047	159.176
crfb15	1.80829	0.134348	18.5567	1.64927e-05	5.43455e-05	3.50227	9.13142	10.0428	9.27177	22.0797	27.6348	67.477
rap2b	1.80791	7.70703	184.554	4.9113e-42	2.29163e-40	3.50134	2375.79	1851.85	1933.7	5259.88	8494.88	10180.6
pigv	1.80669	3.27202	34.3635	4.57219e-09	2.55589e-08	3.49839	89.481	107.223	125.89	124.187	291.241	580.413
pde12	1.80546	5.14045	89.5018	3.06358e-21	4.82495e-20	3.49541	433.742	259.287	309.677	1140.01	1260.15	1635.56
hexim1	1.80341	7.90275	164.624	1.10505e-37	4.14974e-36	3.49045	2327.21	3230.61	2411.96	6193.79	7972.64	9717.79
si:dkey-11f12.2	1.80283	4.54126	152.551	4.80294e-35	1.58055e-33	3.48903	209.542	263.795	305.088	697.934	728.687	863.681
rag2	1.80222	1.9343	48.3254	3.61049e-12	2.88309e-11	3.48758	46.4264	28.1993	43.8308	116.862	99.2079	183.61
cpa2	1.80198	-0.225012	16.7338	4.30089e-05	0.000131788	3.48699	8.84312	3.02136	11.8708	19.1726	17.6164	49.9699
cldnd1a	1.80055	4.86006	65.7672	5.07463e-16	5.65581e-15	3.48353	351.498	186.363	368.383	781.511	908.422	1398.93
lbh	1.79581	4.20017	129.746	4.65747e-30	1.22356e-28	3.47211	164.337	196.562	213.825	483.056	665.706	796.259
dnttip2	1.79407	7.74894	193.932	4.40558e-44	2.3344e-42	3.46791	2156.61	2397.39	2621.99	6010.49	6651.32	8684.29
gclm	1.79158	6.40687	130.69	2.8951e-30	7.70281e-29	3.46195	1045.88	958.374	908.422	1710.31	2606.57	4191.77
cd247	1.78947	-0.7724	7.68011	0.00558329	0.0113601	3.45689	3.48627	9.94851	3.02136	1.82628	20.0856	28.7425
scn4bb	1.78309	-2.2038	5.10385	0.0238728	0.0417174	3.44161	2.01424	0	1.82597	3.70871	9.29673	2.21078
si:dkeyp-92c9.2	1.78218	1.42523	34.1994	4.97442e-09	2.76222e-08	3.43946	32.0563	36.2563	16.4365	76.6905	98.2808	94.1293
puraa	1.78072	3.93651	125.25	4.48625e-29	1.10871e-27	3.43597	155.234	129.644	158.547	446.243	631.178	670.742
cel.1	1.7723	-1.00748	13.0132	0.000309302	0.000812398	3.41599	2.73942	2.73895	6.49024	13.9451	12.1593	21.1495
si:ch211-151h10.2	1.77168	1.91899	51.3002	7.92658e-13	6.67487e-12	3.41452	36.5257	32.8674	38.9414	122.02	109.434	192.36
zgc:165502	1.7715	0.230603	23.4897	1.25585e-06	4.98868e-06	3.41409	14.0997	6.39199	12.7818	35.2327	46.4836	39.7941
zgc:114123	1.76837	-1.68698	8.23317	0.00411317	0.00859402	3.40669	4.42156	0	2.73942	5.4779	8.34459	10.4588
hsd17b2	1.76461	2.0388	69.3717	8.15507e-17	9.61161e-16	3.39782	50.848	40.2848	39.2651	104.08	123.315	208.014
aanat2	1.76321	0.968674	30.0664	4.17501e-08	2.05951e-07	3.39452	16.2693	33.1617	16.1139	47.4834	46.5621	89.9362
il1b	1.76045	1.3494	21.226	4.082e-06	1.49562e-05	3.38804	36.1599	25.566	17.6862	35.2492	88.5747	125.992
si:dkey-14d8.7	1.75944	-1.41969	9.07172	0.00259593	0.0056505	3.38567	1.00712	4.56571	2.73895	5.56306	8.13463	19.897
twnk	1.75698	5.61806	155.862	9.07232e-36	3.11674e-34	3.3799	647.285	564.855	506.581	1057.42	1668.02	2088
cpa4	1.74876	-0.612265	12.6941	0.000366807	0.000951841	3.36069	7.04984	4.56571	5.4779	6.49024	34.8627	26.5294
rtn4rl2b	1.74826	0.57186	29.0923	6.90098e-08	3.29251e-07	3.35952	16.4365	10.0428	14.8348	39.5111	46.4264	74.5268
polr2m	1.74502	0.151394	22.7455	1.84935e-06	7.14872e-06	3.35199	5.4779	12.9805	15.1072	23.2132	35.2492	49.3096
armt1	1.74274	2.70387	66.5984	3.3286e-16	3.76689e-15	3.3467	57.4058	59.3542	79.4295	127.95	285.874	338.249
cldn10b	1.73626	3.07965	45.579	1.46604e-11	1.10041e-10	3.33171	76.6905	79.7372	117.371	149.228	308.179	437.395
twistnb	1.73493	5.9498	169.637	8.87977e-39	3.53635e-37	3.32864	657.369	791.384	674.288	1652.68	1923.08	2515.27
rpz2	1.73055	4.62247	94.359	2.63184e-22	4.44145e-21	3.31854	258.682	263.795	323.879	511.617	845.569	1105.62
elovl8a	1.72909	-0.640072	16.8265	4.09571e-05	0.00012615	3.3152	7.04984	3.65257	6.39088	12.9805	22.0797	28.7402
rpusd2	1.72831	4.29206	125.468	4.02028e-29	9.99476e-28	3.3134	236.673	176.236	188.987	484.914	760.007	969.427
yrdc	1.72746	4.60549	103.875	2.15539e-24	4.17879e-23	3.31144	346.303	234.343	281.993	595.368	689.302	1072.74
si:dkey-167i21.2	1.72622	-1.35176	9.38436	0.00218845	0.00483593	3.3086	2.73895	2.78153	4.64836	15.4755	8.05696	9.13142
tagapa	1.72498	1.41504	30.962	2.6313e-08	1.33324e-07	3.30574	23.2418	32.0563	35.2492	39.2651	84.9074	133.513
nfil3-6	1.72447	2.23872	54.5923	1.48317e-13	1.33336e-12	3.30458	52.0491	42.9102	43.5773	124.344	160.282	246.744
crygm4	1.72443	-1.56444	7.89542	0.00495602	0.0102033	3.30451	1.16209	6.63234	1.00712	3.65257	8.21684	12.9805
adma	1.72391	3.4214	66.8627	2.91085e-16	3.3091e-15	3.30331	102.272	109.558	106.625	231.256	456.526	541.83
tm4sf5	1.71996	-0.792876	15.3576	8.89601e-05	0.000259618	3.29427	3.70871	8.13463	5.52695	13.0926	15.5234	20.0856
calcoco2	1.71406	1.56566	26.1567	3.14808e-07	1.36359e-06	3.28083	24.3186	28.1993	40.1782	38.3453	100.135	189.421
rilpl2	1.71019	0.538667	15.4008	8.69495e-05	0.00025434	3.27204	28.1993	9.13142	5.4779	26.8881	56.9424	75.1666
serpinb1l2	1.70853	3.17797	35.5649	2.46695e-09	1.43351e-08	3.26828	103.907	89.6336	101.359	113.21	313.386	612.422
socs5a	1.70793	5.85845	169.492	9.55441e-39	3.79295e-37	3.26692	726.307	688.658	666.713	1566.95	1865.22	2040.72
camk2n2	1.70689	2.71912	32.5731	1.14794e-08	6.09292e-08	3.26457	55.3916	61.1805	83.9944	89.009	263.795	433.313
zgc:171750	1.69591	-0.983362	10.0054	0.00156083	0.00355782	3.23981	1.85435	2.32418	11.0539	15.1068	9.13142	17.3467
foxq1b	1.69441	3.43317	70.9099	3.73913e-17	4.50461e-16	3.23645	79.4295	114.97	170.827	255.345	396.805	473.007
tob1a	1.69392	7.10921	177.528	1.67977e-40	7.26834e-39	3.23534	1437.01	1635.56	1527.69	3261.17	4323.43	7256.09
znf143b	1.69366	-2.03169	5.45998	0.0194568	0.0347781	3.23477	2.73942	0.912983	0.927177	1.16209	6.63234	10.0712
cdc42l2	1.68457	0.750078	30.0841	4.13702e-08	2.04238e-07	3.21445	21.0024	16.1139	16.4365	28.3025	52.8491	95.2914
batf3	1.68309	0.0251553	17.495	2.88069e-05	9.12898e-05	3.21116	8.13463	6.63234	18.1282	17.3497	28.3025	45.4317
mate4	1.67555	0.485075	14.4544	0.000143595	0.000403427	3.19442	11.6209	18.7916	16.1139	14.6103	33.7804	83.4459
si:busm1-105l16.2	1.67163	0.278063	25.8025	3.78193e-07	1.61963e-06	3.18575	10.1989	10.4588	19.897	31.2207	33.7862	45.6491
lpcat2	1.66313	3.92932	99.7239	1.75192e-23	3.20289e-22	3.16702	177.253	141.537	165.25	429.283	540.372	694.185
srd5a2b	1.66292	-0.973925	9.2444	0.00236217	0.00518499	3.16657	2.21078	5.0356	6.39199	8.21684	7.41742	32.5385
eva1bb	1.66253	3.3363	81.2828	1.95621e-19	2.7455e-18	3.16572	112.75	121.861	105.924	235.549	276.299	578.721
klhl18	1.66162	3.76546	118.073	1.67093e-27	3.73791e-26	3.16371	127.023	182.448	181.284	354.506	439.221	523.139
rnf150	1.65985	1.80186	51.8884	5.87459e-13	5.02474e-12	3.15983	27.3895	35.2327	55.7804	113.855	115.819	121.448
gpr27	1.65509	2.43607	61.8498	3.70684e-15	3.83408e-14	3.14943	69.7254	54.1641	72.5126	110.49	181.684	222.522
meox2b	1.64834	-2.06852	5.25749	0.0218525	0.0385696	3.13473	4.64836	0	1.00712	4.56571	3.65193	6.49024
rgs9bp	1.64416	-1.7558	7.07436	0.00781949	0.0154158	3.12565	3.02136	2.73942	0.912983	5.56306	8.13463	9.94851
eef2a.2	1.64378	-1.16475	9.21301	0.00240302	0.00526542	3.12484	5.52695	4.02848	2.73942	3.65193	16.6892	18.5935
zgc:193690	1.64355	2.75187	57.3225	3.69894e-14	3.49097e-13	3.12433	84.9074	60.2665	79.0222	184.6	206.46	297.684
zgc:109934	1.64326	4.70726	128.071	1.08311e-29	2.77546e-28	3.1237	259.837	256.593	322.283	668.495	972.67	1252.41
gem	1.6406	1.32767	35.4057	2.67704e-09	1.54768e-08	3.11797	40.8994	22.1566	21.9154	66.6477	82.5188	101.102
zgc:171446	1.63991	-0.607037	10.5577	0.00115705	0.00270852	3.11646	5.52695	7.04984	7.30513	20.9986	22.2522	12.783
rbp7a	1.63883	-1.90621	6.112	0.0134267	0.0249742	3.11413	1.85435	2.32418	2.21078	5.0356	3.65257	9.12983
gzm3.3	1.63758	-0.448623	15.4257	8.58154e-05	0.000251292	3.11143	5.81045	7.73773	10.0712	13.6971	16.4337	32.4512
cbr1	1.62837	2.60885	68.6563	1.17207e-16	1.36596e-15	3.09164	48.3881	68.6111	94.1293	163.598	211.495	245.635
zgc:194189	1.62698	-0.321411	11.836	0.000580978	0.00144776	3.08867	8.05696	5.47885	9.12983	6.49024	34.8627	43.1102
sox8b	1.62679	0.101112	19.3505	1.08793e-05	3.68988e-05	3.08825	16.1139	4.56571	11.8688	25.961	42.9974	40.8994
alp3	1.62582	-0.151634	20.7547	5.22035e-06	1.87966e-05	3.08618	7.41742	10.4588	12.1593	19.1353	26.4811	33.7804
zgc:113625	1.62577	-0.048161	18.2827	1.90424e-05	6.20604e-05	3.08608	12.1593	10.0712	8.21827	14.6077	26.8881	55.7804
si:ch73-160h15.3	1.62354	3.24747	70.9075	3.74363e-17	4.50569e-16	3.0813	138.289	103.907	111.79	201.804	274.808	432.992
zgc:194879	1.62061	2.24394	49.589	1.89571e-12	1.54637e-11	3.07505	47.5318	64.4556	50.2228	138.773	145.567	188.259
fam155b	1.61923	0.847662	24.0459	9.4068e-07	3.8118e-06	3.07212	17.3497	10.0428	27.8153	67.4013	59.6911	63.4485
slc12a10.1	1.60942	-0.79173	13.0576	0.000302058	0.000795385	3.05129	5.0356	6.39199	4.56491	13.9077	15.1072	25.424
chs1	1.60721	1.49357	39.4619	3.34526e-10	2.16412e-09	3.04663	39.2777	29.2205	21.9116	76.0285	101.102	122.698
cln8	1.60673	0.267325	24.534	7.30089e-07	3.00519e-06	3.04561	7.30513	13.6947	14.8348	32.5385	43.1102	49.3489
zgc:171470	1.60515	-0.865784	11.975	0.00053918	0.0013539	3.04228	6.39088	2.78153	6.97254	15.4755	12.0854	20.0891
bend3	1.59601	4.88156	149.397	2.34866e-34	7.49234e-33	3.02307	312.459	400.921	382.465	762.389	945.102	1121.14
gzm3	1.58984	-1.7622	5.5616	0.0183586	0.0330085	3.01015	4.63589	0	2.21078	2.01424	6.39199	11.8688
si:ch211-125e6.13	1.58819	-2.1094	4.75583	0.0291992	0.0498003	3.00673	1.82597	0.927177	2.32418	7.73773	4.02848	3.65257
zgc:77041	1.58288	-0.794799	6.86522	0.00878895	0.017098	2.99568	2.73942	8.21684	5.56306	31.3764	7.73773	15.1068
cx55.5	1.5796	-0.597397	11.5437	0.000679785	0.0016691	2.98887	5.81045	11.0539	5.0356	7.30513	23.7375	24.1066
selenol	1.57703	-1.65537	7.08388	0.00777803	0.0153486	2.98354	3.70871	2.32418	2.21078	5.0356	8.21827	9.12983
si:ch211-14a17.7	1.57701	-0.800849	9.43517	0.00212864	0.00471794	2.98352	2.01424	7.30513	6.39088	10.1989	11.6209	33.1617
notum1b	1.57562	4.46657	93.9301	3.26859e-22	5.46441e-21	2.98063	187.161	265.173	338.168	547.168	775.482	938.71
slc26a4	1.57317	-1.55411	7.04578	0.00794522	0.0156366	2.97557	1.16209	4.42156	4.02848	10.0446	6.39088	7.41742
h2afx3	1.57148	1.32022	14.4804	0.000141627	0.000398526	2.97209	31.0468	25.5635	24.1066	137.127	69.6396	52.3702
cntf	1.56925	1.64506	45.3842	1.61933e-11	1.20894e-10	2.96751	33.7862	30.1284	35.2327	85.9947	106.117	146.032
prdm8b	1.56916	-0.686805	12.4398	0.000420285	0.00108074	2.96732	4.56571	3.65193	9.27177	19.7555	15.4755	24.1709
rpp38	1.5649	4.88887	115.106	7.45984e-27	1.60009e-25	2.95856	405.57	406.784	334.364	697.64	821.684	1276.72
ccdc103	1.56449	2.92279	48.2151	3.81939e-12	3.0354e-11	2.95773	82.1684	75.1013	110.399	148.122	290.05	335.123
rrs1	1.56367	7.21784	116.034	4.67326e-27	1.01457e-25	2.95605	1823.89	1819.89	1338.43	3638.24	5838.34	6864.47
fblim1	1.56339	4.93025	94.7765	2.13136e-22	3.63116e-21	2.95547	346.081	297.632	347.691	825.084	1033.54	1533.84
phlda1	1.56335	3.2509	50.1806	1.40229e-12	1.159e-11	2.9554	114.812	105.011	98.6021	312.459	323.061	349.303
si:ch211-217k17.10	1.56011	-0.441575	12.6262	0.000380383	0.00098523	2.94877	11.6209	11.0539	3.02136	17.3497	14.6077	29.6697
ddit4	1.55976	6.75263	57.4123	3.53394e-14	3.34533e-13	2.94804	725.98	1639.71	1864.79	2745.41	2887.35	4789.51
cxcl18b	1.55838	2.53446	27.2844	1.75626e-07	7.97169e-07	2.94524	81.5916	91.8052	37.5833	123.876	171.671	260.2
sp1	1.55798	5.35963	111.233	5.26144e-26	1.09475e-24	2.9444	517.365	518.292	498.531	1040.35	1247.35	1646.11
chchd4a	1.55692	2.70582	39.1165	3.99254e-10	2.55804e-09	2.94224	97.3536	65.0771	74.0612	154.089	181.715	288.502
npas4a	1.55639	-1.79703	5.63094	0.0176462	0.0318696	2.94118	0.927177	1.16209	5.52695	2.01424	8.21827	9.12983
kiss1rb	1.55573	0.716374	20.401	6.27975e-06	2.22965e-05	2.93982	19.176	13.6947	17.6164	26.7281	70.745	76.5411
arid6	1.55474	0.662109	23.0867	1.54861e-06	6.06304e-06	2.9378	25.566	17.6862	15.1068	27.3942	42.9102	73.247
mylipb	1.55428	3.44459	64.9743	7.58801e-16	8.34548e-15	2.93687	125.079	131.659	123.182	294.034	329.328	478.486
zgc:153981	1.55271	3.65193	78.585	7.66274e-19	1.0461e-17	2.93368	146.103	136.034	127.023	405.57	403.468	562.98
spdya	1.5488	0.0183919	15.2925	9.20836e-05	0.000267792	2.92573	9.12983	12.9805	10.4588	26.5294	20.1424	47.4834
dcun1d3	1.54727	5.74896	143.077	5.65314e-33	1.69121e-31	2.92263	696.092	780.406	625.421	1179.78	1730.1	2151.05
sp5l	1.54721	3.60076	89.21	3.55053e-21	5.55687e-20	2.92252	123.274	131.469	142.785	331.196	443.262	560.966
crx	1.54381	-0.502729	11.0462	0.000888674	0.00213217	2.91563	10.0428	1.85435	10.4588	12.1593	27.1922	23.7417
mkks	1.54313	3.27582	71.0958	3.40292e-17	4.11262e-16	2.91427	138.174	100.712	109.577	204.508	345.837	447.405
morn4	1.54218	2.88706	70.5088	4.58218e-17	5.49379e-16	2.91235	71.2126	88.0818	105.75	222.183	269.908	245.635
b3galt2	1.54156	1.91098	48.2144	3.82064e-12	3.0354e-11	2.9111	31.9544	41.723	61.5908	99.4851	143.011	130.579
etfbkmt	1.5408	0.323233	23.0631	1.56773e-06	6.13406e-06	2.90955	11.6209	15.4755	18.1282	23.7417	37.4323	49.1404
crfb12	1.53909	2.77954	73.4241	1.04583e-17	1.31174e-16	2.90612	73.5197	81.2696	75.7775	157.62	273.091	318.352
b4galt7	1.5387	4.66497	79.0873	5.9426e-19	8.17516e-18	2.90533	329.148	296.333	328.301	597.222	735.079	1110.19
adrb2a	1.53749	1.21426	38.4669	5.56889e-10	3.50297e-09	2.9029	20.9986	25.961	34.8627	71.8504	71.5055	83.0959
nanp	1.53686	1.10921	23.7092	1.12043e-06	4.47492e-06	2.90163	38.6887	16.1139	21.0023	41.0842	58.4122	124.344
prkcha	1.53669	-0.213653	12.1622	0.000487691	0.00123553	2.90129	4.63589	5.81045	19.897	15.1068	28.3074	31.0414
adnpb	1.53489	2.0214	44.6557	2.34908e-11	1.72289e-10	2.89766	57.4803	38.2705	49.3096	98.6021	142.785	161.531
htr5ab	1.52834	0.462712	24.2014	8.67684e-07	3.52858e-06	2.88455	11.8688	11.1261	25.566	35.3725	47.3346	48.3965
trmt5	1.52593	5.10286	125.069	4.91574e-29	1.21144e-27	2.87972	466.475	408.891	378.041	772.383	1020.82	1816.35
fosl2	1.52581	3.58759	90.7164	1.65817e-21	2.64145e-20	2.87948	148.047	132.406	128.731	282.789	450.891	579.225
gpatch4	1.52493	5.85625	118.166	1.5947e-27	3.57378e-26	2.87772	681.204	641.827	596.175	1929.07	1956.54	2395.94
pdxp	1.52416	3.32018	57.4378	3.48836e-14	3.3047e-13	2.8762	87.6463	115.897	163.855	301.772	398.819	291.292
bcl6ab	1.52077	5.63536	152.036	6.22227e-35	2.03158e-33	2.86944	613.492	636.5	565.235	1186.88	1494.61	2461.31
hbegfa	1.51887	5.0384	69.1101	9.3115e-17	1.09129e-15	2.86567	330.557	401.712	362.526	720.496	1243.56	1707.07
henmt1	1.51879	2.07117	52.0835	5.31893e-13	4.56822e-12	2.86551	56.3749	54.3845	41.0914	96.7761	120.533	213.825
zp3a.2	1.51512	2.06676	52.7156	3.85523e-13	3.36424e-12	2.85822	48.3417	47.4834	45.6491	97.3536	147.586	206.708
ago3b	1.51488	3.6041	30.5096	3.32211e-08	1.6584e-07	2.85775	188.217	152.234	114.961	419.969	368.909	322.283
mhc1zba	1.51432	3.17812	55.624	8.77474e-14	8.05639e-13	2.85664	124.883	72.1382	113.21	214.178	321.899	448.789
si:ch211-39i2.2	1.50926	3.19149	50.491	1.19712e-12	9.94021e-12	2.84665	121.448	100.428	79.7372	224.284	365.884	409.898
slc35e3	1.50395	0.984466	29.6179	5.26175e-08	2.55527e-07	2.83618	18.1282	18.2628	29.2154	51.9219	68.5634	84.0097
sox7	1.50161	4.91375	101.421	7.43607e-24	1.39204e-22	2.83159	419.515	393.519	389.755	585.324	998.803	1257.25
mettl9	1.50092	4.93908	104.013	2.00958e-24	3.90821e-23	2.83024	374.58	412.542	400.151	753.325	880.268	1288.22
tmem37	1.49978	-1.47108	6.70344	0.00962271	0.0185554	2.82799	1.82628	1.82597	5.56306	10.4588	5.52695	14.0997
gpr132b	1.49971	-0.863426	11.4762	0.000704926	0.00172642	2.82786	4.56571	6.39088	4.63589	16.2693	16.5809	18.1282
socs9	1.49875	3.71871	55.7826	8.09455e-14	7.46478e-13	2.82597	161.626	133.295	146.494	439.27	567.065	400.834
si:dkey-48g21.7	1.49573	-0.665903	11.9199	0.000555362	0.00139035	2.82006	10.0712	4.56571	4.56491	14.8348	23.2418	21.0024
zgc:122979	1.49388	0.998336	22.6345	1.95929e-06	7.56203e-06	2.81645	27.6348	17.121	25.568	29.2154	63.9752	112.723
cldna	1.49332	3.67412	50.613	1.12499e-12	9.35997e-12	2.81537	205.69	137.068	166.175	247.461	348.759	613.791
sco2	1.49275	3.99908	99.1797	2.30604e-23	4.18534e-22	2.81425	216.657	190.346	184.455	351.498	495.113	811.139
plek2	1.49228	1.23177	27.5607	1.52241e-07	6.95317e-07	2.81334	28.3074	21.9116	25.961	49.9699	80.6935	118.84
insm1b	1.4877	7.41496	105.972	7.47697e-25	1.47708e-23	2.80441	2103.87	1768.76	2081.6	3338.76	7528.02	8163.31
fgl2a	1.48468	-0.0422625	13.6262	0.000223053	0.000602436	2.79856	11.0783	10.0446	10.0428	29.6697	19.7555	44.2156
tmem136a	1.4845	5.23178	129.126	6.36401e-30	1.65796e-28	2.79821	540.372	497.426	476.368	954.233	1127.53	1348.12
slc25a38b	1.48407	3.91005	65.0636	7.25189e-16	7.98282e-15	2.79738	200.891	167.076	137.222	462.512	512.901	648.585
mxtx1	1.48177	3.13479	34.5181	4.22305e-09	2.37452e-08	2.7929	62.1209	125.506	166.914	229.623	201.804	399.886
acot19	1.48149	-1.2969	6.80346	0.00909816	0.0176446	2.79237	5.56306	3.48627	3.31617	15.1068	7.30513	8.21684
nr4a2b	1.47702	2.69238	42.5859	6.76466e-11	4.69695e-10	2.78372	77.5482	63.9199	82.1684	107.553	269.605	344.882
zgc:171699	1.47474	-0.933834	8.70424	0.00317471	0.00680257	2.77934	3.48627	7.73773	6.04272	6.39199	10.9558	24.1066
zgc:110182	1.47447	2.93052	64.0101	1.23785e-15	1.33213e-14	2.77882	68.6111	124.344	111.644	181.282	242.896	289.415
si:ch211-158d24.4	1.47398	1.17844	32.6401	1.10902e-08	5.8939e-08	2.77786	26.4811	25.5635	22.2522	55.7804	80.6935	101.719
nufip1	1.47027	5.49483	71.0977	3.39974e-17	4.11262e-16	2.77074	563.31	524.782	567.1	1036.86	1449.24	2075.57
cry1bb	1.47017	6.03168	89.1201	3.71554e-21	5.78616e-20	2.77054	840.09	666.477	720.417	1780.32	2219.62	3154.3
brd2a	1.46807	7.99769	111.028	5.83338e-26	1.20972e-24	2.76651	3368.81	2994.19	2633.04	5493.52	10827.2	11691.7
gnb3b	1.46796	-1.0967	8.04902	0.00455282	0.00943849	2.7663	7.04984	0.913142	5.4779	6.49024	13.9451	22.1078
trnt1	1.46477	3.04424	42.8229	5.99262e-11	4.19584e-10	2.7602	101.359	62.0828	117.751	254.498	257.556	373.641
si:ch211-199o1.2	1.46453	2.72731	41.4576	1.20455e-10	8.14212e-10	2.75973	76.2719	80.5696	87.6616	119.601	183.581	403.245
rsrp1	1.46206	7.9049	26.2185	3.04883e-07	1.32473e-06	2.75502	2998.76	2482.4	2720.34	3660.59	8051.66	15556
bdnf	1.46163	2.63034	39.063	4.10342e-10	2.62203e-09	2.75419	59.3542	54.779	98.2808	219.635	186.811	249.766
si:dkey-177p2.6	1.45529	4.51401	95.7057	1.33294e-22	2.3215e-21	2.74211	226.459	284.851	276.299	592.666	918.579	969.856
tmem186	1.45504	1.96266	30.6651	3.06633e-08	1.53994e-07	2.74165	41.723	59.2666	51.9534	85.6052	87.6616	192.639
adora1b	1.45345	0.552807	16.4028	5.12091e-05	0.000154966	2.73862	10.0428	12.9805	31.3764	34.2671	36.2563	67.5725
fam43a	1.45168	5.41594	95.312	1.62624e-22	2.80037e-21	2.73527	575.235	626.756	547.873	807.217	1364	1837.66
lft2	1.4499	2.88732	60.1645	8.72533e-15	8.75685e-14	2.73189	81.2554	87.1546	108.074	177.968	246.744	308.642
grpel2	1.4458	7.07076	111.402	4.83128e-26	1.00692e-24	2.72414	1623.48	1458.29	1708.19	2927.1	4783.17	7044.65
socs3b	1.44492	5.22406	85.8707	1.92091e-20	2.88714e-19	2.72248	413.581	424.647	579.883	900.893	1150.13	1701.18
pdp2	1.44349	1.06254	24.4028	7.8153e-07	3.20112e-06	2.71979	31.3764	29.8455	22.1566	57.5279	43.8232	82.5188
pgap3	1.43782	0.378129	17.1765	3.40618e-05	0.000106379	2.70912	18.7916	13.0926	14.6103	21.9116	51.9219	48.8078
kcnk1b	1.4369	0.417731	17.2441	3.28708e-05	0.000103097	2.70738	13.0926	9.13142	22.8246	35.2327	49.9699	47.5318
gabpb1	1.43546	3.24695	45.8392	1.28371e-11	9.6879e-11	2.70469	88.5747	121.427	118.679	217.311	322.774	492.481
zdhhc16a	1.43321	4.1456	77.6375	1.238e-18	1.67183e-17	2.70048	168.902	203.052	312.602	475.318	541.83	737.818
ftr16	1.43257	-1.50317	6.05077	0.0139002	0.0257362	2.69928	1.85435	1.16209	7.73773	6.04272	6.39199	12.7818
erap1b	1.43235	2.06727	33.0115	9.16131e-09	4.92741e-08	2.69885	42.6501	58.1045	66.3234	74.5268	124.187	193.552
zp2.2	1.42972	0.589344	21.351	3.82414e-06	1.40857e-05	2.69394	26.5294	12.0854	16.4365	31.9544	48.2132	63.915
pnrc1	1.42795	1.33458	19.2476	1.14812e-05	3.87197e-05	2.69063	17.3497	47.4751	20.3979	66.2392	84.0097	113.805
nr1d2a	1.4276	0.0958135	14.7968	0.000119738	0.000341777	2.68999	7.73773	15.1068	14.6103	28.3025	34.3056	33.7006
alas1	1.42546	7.36899	123.155	1.28963e-28	3.06594e-27	2.686	2056.48	2192.87	2418.59	4318.53	5067.02	5965.43
arl3l2	1.42517	1.32757	19.547	9.81569e-06	3.35186e-05	2.68546	54.1641	24.1709	17.3497	59.3439	79.7372	104.588
zgc:136302	1.42462	0.577207	16.6156	4.57718e-05	0.000139672	2.68443	21.1495	13.6971	15.5207	19.4707	58.1045	80.6935
prss60.2	1.42359	-1.52339	6.06506	0.0137882	0.0255401	2.68253	2.21078	5.0356	2.73942	10.0428	6.49024	9.29673
csrp2bp	1.42309	1.80881	34.7229	3.80135e-09	2.14803e-08	2.6816	38.349	65.218	39.2777	73.9645	100.428	141.858
lipt2	1.42148	2.68261	56.9638	4.43914e-14	4.17066e-13	2.6786	89.481	80.6935	93.6621	132.406	206.334	245.702
fzd2	1.41948	7.28995	128.258	9.85778e-30	2.53645e-28	2.67488	1879.83	1721.77	2396.23	4149.64	5411.25	5936.33
arpc5b	1.41543	6.95351	103.317	2.85618e-24	5.49486e-23	2.66739	1472.41	1404.41	1605.94	2690.67	4293.93	6547.23
si:ch211-222n4.2	1.41038	-1.52519	5.99673	0.0143324	0.0264497	2.65807	4.42156	1.00712	4.56571	7.30386	10.1989	8.13463
plk3	1.40926	7.03528	145.729	1.4882e-33	4.57248e-32	2.656	1437.95	1566.93	2072.01	3614.63	4435.35	4878.92
eif4e1b	1.40852	-1.52651	6.17844	0.0129316	0.0241389	2.65464	0.912983	4.63589	4.64836	8.84312	10.0712	7.30513
hapln3	1.40813	2.20708	42.6205	6.64591e-11	4.61963e-10	2.65392	49.3096	58.4309	52.8491	123.182	201.181	163.153
prkar2ab	1.40737	0.713742	15.8818	6.74254e-05	0.00020056	2.65253	20.3979	24.4039	17.6862	21.1495	53.8754	72.1256
fam46ba	1.40475	6.53635	106.831	4.84849e-25	9.60861e-24	2.64773	1080.97	1028.24	1490.96	2972.39	3085.81	2962.23
zgc:92066	1.40226	8.66512	107.309	3.80922e-25	7.58507e-24	2.64314	4613.63	6137	5985.69	9841.57	11155.9	17109.3
tfe3b	1.40108	-0.925711	8.99381	0.00270895	0.00587809	2.641	2.01424	5.47885	8.21684	9.27177	19.7555	18.7916
tefm	1.40008	-1.75399	5.07641	0.0242536	0.0423177	2.63916	4.42156	4.02848	0	5.4779	7.41742	8.13463
s1pr5a	1.39931	5.00286	86.8104	1.19439e-20	1.80821e-19	2.63776	396.805	365.257	405.364	711.145	1070.29	1690.14
spra	1.39852	4.88967	101.722	6.38793e-24	1.20122e-22	2.63631	365.308	441.594	406.784	689.877	911.315	1163.14
hs6st2	1.39478	7.46825	123.169	1.28071e-28	3.05053e-27	2.62949	2357.67	1944.99	2172.9	3896	6977.19	8203.1
zgc:111976	1.39167	-1.65026	5.22835	0.0222217	0.0391162	2.62381	0.913142	5.4779	1.85435	10.4588	7.73773	7.04984
slc35g2a	1.39009	2.22178	38.9822	4.27694e-10	2.72734e-09	2.62095	64.9024	48.8078	72.9558	114.812	144.276	166.163
zgc:162611	1.38855	4.33742	92.391	7.11379e-22	1.1553e-20	2.61816	237.357	309.116	288.507	464.282	621.849	794.295
si:ch211-132b12.7	1.38843	0.747605	14.0063	0.000182195	0.000500957	2.61795	21.1495	17.3497	19.1726	16.6892	74.3738	89.5366
egr1	1.38815	-0.352149	12.968	0.000316856	0.000831017	2.61742	7.30386	8.34459	11.6209	16.5809	20.1424	31.96
stk35l	1.38512	5.17585	79.8178	4.10585e-19	5.69851e-18	2.61193	455.421	514.638	442.874	1009.76	1042.15	1439.83
rdh10b	1.38438	5.10093	66.447	3.59431e-16	4.05292e-15	2.6106	547.345	516.217	393.784	664.767	959.545	1567.86
zp2.3	1.3837	-0.864824	9.71349	0.00182921	0.00411629	2.60936	6.04272	5.47885	5.4779	12.9805	13.9451	22.1078
slc22a4	1.38203	-1.52964	6.02242	0.0141253	0.0261103	2.60635	5.81045	2.21078	3.02136	4.56571	10.0428	9.27177
dph2	1.3748	4.73994	86.566	1.35154e-20	2.04118e-19	2.59331	335.065	315.24	388.138	803.619	777.496	1020.89
rcc1	1.37473	6.73837	86.8872	1.14888e-20	1.74354e-19	2.5932	1492.76	1400.32	1482.33	2693.04	3024.32	4174.16
btg3	1.36968	4.26393	41.0027	1.5202e-10	1.0215e-09	2.58414	172.455	332.358	311.72	327.314	665.68	815.293
rpp14	1.36908	4.47762	57.3021	3.73748e-14	3.52468e-13	2.58306	341.566	227.609	306.816	439.145	642.534	1231.82
tm4sf18	1.3685	1.35272	19.7327	8.90645e-06	3.06903e-05	2.58203	24.6548	19.1726	45.4317	55.7804	85.1151	124.883
cry5	1.36731	2.74244	27.7458	1.38349e-07	6.34415e-07	2.57989	59.2666	92.8528	127.904	119.622	209.986	281.862
smcr8a	1.36698	4.57905	84.5458	3.7541e-20	5.57531e-19	2.5793	256.815	284.9	341.455	573.923	955.239	980.481
spryd7b	1.36499	-1.16249	6.28322	0.0121886	0.0228926	2.57575	3.48627	11.0539	1.00712	6.39199	11.8688	14.8348
cmss1	1.36453	0.843571	21.741	3.12047e-06	1.16621e-05	2.57492	25.568	19.1726	16.6892	40.6732	72.9558	69.4912
utp6	1.36294	-1.3347	5.44609	0.0196122	0.0350358	2.57208	5.0356	3.65257	2.73895	2.78153	20.9176	11.0539
june	1.36291	3.21248	50.9093	9.67319e-13	8.0966e-12	2.57204	126.014	90.3853	114.97	233.58	349.303	401.841
abl2	1.36054	5.2861	110.168	9.004e-26	1.85494e-24	2.56781	431.841	496.967	613.584	1074.44	1197.47	1540.47
zgc:136439	1.36033	4.50209	95.5444	1.44612e-22	2.51163e-21	2.56743	328.301	303.143	266.637	487.533	732.47	1050.53
hsp70l	1.36031	3.17248	48.1577	3.93289e-12	3.12061e-11	2.56741	125.89	92.2273	115.036	190.998	298.657	476.423
tk1	1.36008	6.36286	98.1863	3.80819e-23	6.81279e-22	2.56699	1363.13	1086.6	1084.67	1709.4	2452.27	3366.58
tgm1l4	1.3596	7.36069	85.787	2.00397e-20	3.00475e-19	2.56613	2119.03	1821.9	2528.71	5329.09	5277.31	5206.73
si:ch73-311h14.2	1.35889	2.27446	38.4981	5.48066e-10	3.45442e-09	2.56488	49.3011	76.0285	60.4287	134.858	148.047	182.628
larp6b	1.35835	-1.44446	5.4346	0.0197416	0.0352312	2.56391	0.913142	2.73895	6.49024	4.64836	15.4755	10.0712
mcat	1.35708	3.72637	59.0886	1.50732e-14	1.483e-13	2.56166	225.446	192.338	151.068	325.078	347.846	512.729
cx44.2	1.35605	0.94373	23.3739	1.33374e-06	5.26799e-06	2.55983	13.6971	29.2154	24.1066	52.2941	64.1126	79.5624
badb	1.35539	-0.800515	7.33158	0.00677533	0.0135064	2.55867	3.65257	9.12983	4.63589	11.6209	11.0539	29.2065
zgc:91890	1.35431	4.36947	92.3475	7.2717e-22	1.17941e-20	2.55675	288.507	275.951	255.68	470.186	586.903	1026.13
mansc1	1.35344	4.04438	87.7704	7.35102e-21	1.12653e-19	2.55521	222.183	217.538	213.675	362.454	500.676	793.708
irf2bp1	1.35298	6.37853	100.577	1.13882e-23	2.1129e-22	2.55438	1197.47	988.019	918.46	1774.62	3330.55	3804.75
avpr1aa	1.35162	2.10136	43.3355	4.61143e-11	3.28207e-10	2.55199	52.8491	54.6183	69.6396	104.74	124.187	159.772
wu:fc47e11	1.35159	3.64755	21.3573	3.81161e-06	1.40478e-05	2.55193	125.079	156.693	216.149	191.233	347.456	716.816
slc35b4	1.35019	5.90039	82.5779	1.01585e-19	1.46014e-18	2.54945	802.674	654.723	775.122	1273.01	2009.25	3162.52
zdhhc4	1.34892	-1.18231	7.3911	0.00655474	0.0131189	2.54722	4.56571	1.82597	6.49024	11.6209	12.1593	14.0997
zgc:194125	1.34693	2.93899	51.5681	6.91549e-13	5.85896e-12	2.5437	111.644	80.5696	110.49	178.945	229.013	348.627
dolk	1.34612	2.18773	37.0864	1.13008e-09	6.85339e-09	2.54228	50.848	64.4556	63.0068	114.123	149.276	170.827
nanos3	1.33903	1.19846	22.5811	2.01454e-06	7.75371e-06	2.5298	24.4039	29.8455	41.2919	52.9622	78.5165	65.8296
abcf2a	1.33538	7.75837	46.9003	7.46897e-12	5.77252e-11	2.52342	4225.91	2492.62	2050.92	4884.46	6452.23	10347.3
fem1c	1.33534	5.70197	67.0342	2.66836e-16	3.03897e-15	2.52335	767.818	560.942	714.686	1322.05	1782.6	1971.47
si:dkey-188i13.10	1.33284	0.44955	9.53167	0.00201956	0.0044985	2.51898	20.0891	7.30386	18.5435	22.0797	36.4779	78.5553
plaub	1.33276	-1.04276	7.89137	0.00496711	0.0102194	2.51884	4.64836	6.63234	6.04272	11.8708	12.7818	11.1261
ddx54	1.33186	7.40278	102.675	3.94887e-24	7.53902e-23	2.51726	2257.68	2485.71	2395.38	4495.78	4863.39	6055.81
lgalsla	1.33012	2.8802	47.4264	5.7108e-12	4.45499e-11	2.51423	113.855	107.762	73.9645	170.728	200.27	361.41
crsp7	1.32918	4.89504	85.1278	2.79692e-20	4.17368e-19	2.51261	431.136	470.896	394.791	620.936	1024.37	1019.89
sesn3	1.32625	6.74286	54.3448	1.68221e-13	1.50796e-12	2.50749	862.275	2005.77	1848.21	2807.85	2870	4123.03
lrata	1.32395	0.29777	16.3205	5.34818e-05	0.000161426	2.5035	10.0446	13.6947	18.5435	31.3764	35.3725	54.3845
si:dkey-166n8.9	1.32241	1.58866	23.6449	1.15855e-06	4.62571e-06	2.50084	31.0468	43.8232	32.4512	58.1045	111.644	143.011
timp4.2	1.32099	-1.11522	7.59607	0.00584958	0.0118498	2.49837	3.65257	6.39088	3.70871	9.29673	15.4755	15.1068
ccdc96	1.32055	2.83549	47.3202	6.02877e-12	4.69153e-11	2.49761	82.5838	79.4433	105.906	158.547	242.877	348.198
fbxl18	1.32053	2.66241	46.277	1.02663e-11	7.81855e-11	2.49757	80.5696	72.1382	84.9074	154.839	201.042	299.561
rnaseh2b	1.32001	2.03408	33.4276	7.39677e-09	4.02509e-08	2.49668	66.3234	47.3346	49.3096	75.7775	117.751	219.635
il13ra1	1.31859	3.28733	43.5925	4.04381e-11	2.89455e-10	2.49422	107.553	166.179	144.806	208.474	250.201	444.622
tmem53	1.3185	3.73217	50.1563	1.41972e-12	1.17263e-11	2.49406	195.654	153.082	185.368	252.896	373.652	742.576
ctu1	1.31782	4.44441	83.4812	6.43253e-20	9.37515e-19	2.4929	237.357	353.276	349.303	572.044	582.584	828.988
aanat1	1.31662	-0.0195394	11.8357	0.00058107	0.00144776	2.49082	14.8348	11.6209	11.0539	15.1068	35.6125	31.9544
tmem203	1.31427	4.14971	48.3718	3.52597e-12	2.8174e-11	2.48677	240.975	199.41	273.029	339.629	491.404	1002.88
chst12a	1.31424	2.42624	39.5482	3.20062e-10	2.07377e-09	2.48672	51.9219	74.3738	105.012	130.926	167.105	185.335
ubxn10	1.31256	0.0696302	14.8671	0.000115361	0.000329884	2.48383	15.4755	12.0854	11.8708	26.4765	23.1794	46.4836
slc25a44b	1.31247	4.28657	60.8432	6.18054e-15	6.29891e-14	2.48367	286.498	273.091	261.978	445.147	593.542	747.733
trub2	1.31075	4.91712	68.9708	9.99309e-17	1.16898e-15	2.48071	325.935	382.924	524.103	687.553	958.778	1308.53
tyrobp	1.309	-1.19188	5.92771	0.0149046	0.0273971	2.47771	2.32418	4.42156	8.05696	4.56571	9.12983	18.5435
tm7sf2	1.30835	0.0977092	10.0496	0.00152379	0.00348228	2.47658	17.6862	10.0712	11.8708	10.9558	29.6697	63.915
slc52a3	1.30787	2.05188	33.2927	7.92777e-09	4.30468e-08	2.47575	61.1805	49.3011	39.8686	122.02	138.174	167.182
b3galt6	1.29982	2.62958	36.9549	1.20895e-09	7.2998e-09	2.46198	65.8296	119.695	82.9043	159.125	209.109	182.597
slc30a1a	1.29919	5.65911	76.9873	1.72057e-18	2.30608e-17	2.46091	701.293	608.046	562.796	1592.06	1654.77	2007.19
tcap	1.29918	2.35514	32.2302	1.36943e-08	7.19224e-08	2.46089	66.6477	57.485	80.1843	116.066	143.011	231.938
gpr39	1.29916	2.24233	27.1826	1.85119e-07	8.39041e-07	2.46085	55.7016	69.3867	49.1404	167.341	180.179	133.947
igfbp1b	1.29896	0.0659894	12.404	0.000428408	0.0011005	2.46051	9.06408	9.13142	18.2597	16.6892	36.0248	50.848
amotl2b	1.29884	6.67524	60.4064	7.71623e-15	7.76903e-14	2.46031	962.284	1522.42	1712.92	2268.26	3403.06	4330.12
rlbp1b	1.29748	1.16604	18.712	1.52023e-05	5.0439e-05	2.45798	33.7862	21.9116	24.1066	47.6457	69.6396	111.79
noxo1a	1.29502	4.08737	76.1724	2.59946e-18	3.41452e-17	2.4538	197.239	214.551	221.595	441.594	613.492	731.169
wnt2bb	1.29472	-1.20563	6.18785	0.0128631	0.0240473	2.45329	8.34459	2.32418	3.31617	9.06408	10.0446	12.7818
med18	1.29414	4.41331	88.2497	5.76914e-21	8.85191e-20	2.45231	321.899	306.193	314.221	504.054	608.959	771.411
stk36	1.28968	4.27053	66.4177	3.64818e-16	4.10996e-15	2.44474	234.659	238.33	267.504	402.395	662.392	984.903
mmgt1	1.2864	3.07608	37.1656	1.08513e-09	6.60321e-09	2.43919	104.771	102.264	155.86	182.289	223.72	365.193
tmem33	1.28587	6.5284	76.1236	2.66456e-18	3.49269e-17	2.43829	1445.85	1084.67	1264.7	1929.13	2511.72	4948.18
matn1	1.28403	-1.06668	7.3192	0.00682218	0.0135954	2.43519	6.63234	3.02136	6.39199	10.0428	12.9805	15.1072
adoa	1.27775	5.36609	74.2986	6.7152e-18	8.50796e-17	2.42461	433.061	599.934	558.745	900.289	1522.34	1910.11
cnot7	1.27738	1.16227	20.1478	7.16842e-06	2.52084e-05	2.42398	14.6077	37.0871	38.349	56.3749	67.477	84.009
arl13a	1.27723	-0.463131	9.47488	0.00208305	0.00462509	2.42373	8.34459	12.783	6.63234	12.0854	16.4365	30.1284
zp3a.1	1.27628	-0.148214	10.8971	0.000963144	0.00229106	2.42214	11.0539	9.06408	13.6971	25.5635	25.0338	26.7281
sqlea	1.27566	3.45549	49.8606	1.65063e-12	1.3553e-11	2.4211	189.421	165.809	134.954	281.248	281.199	395.905
mturn	1.2734	-1.40915	5.22	0.0223286	0.0392879	2.4173	0.913142	6.39088	3.70871	11.6209	11.0539	8.05696
btg2	1.27333	8.90153	89.6792	2.80087e-21	4.43353e-20	2.4172	5659.58	5714.19	8535.56	11644.2	16040.4	18566
si:dkey-7n6.2	1.27308	-0.249507	11.6946	0.000626812	0.00155091	2.41678	9.13142	7.30386	12.0533	18.5935	24.3186	36.2563
ptger1a	1.27248	0.980509	14.8065	0.000119127	0.000340109	2.41576	17.6862	20.1424	38.3519	31.9544	59.3393	101.102
mycb	1.2693	6.852	73.2283	1.15487e-17	1.44597e-16	2.41045	1454.74	1933.72	1681.3	2309.33	3506.46	4836.07
hsdl1	1.26766	2.63813	28.0541	1.17971e-07	5.45775e-07	2.40771	86.2205	68.4841	98.6193	124.166	145.567	364.896
smcr8b	1.26725	-0.619267	6.15239	0.0131234	0.02445	2.40702	2.73942	5.4779	12.9805	8.13463	19.897	31.2207
mid1ip1b	1.26599	4.19485	53.9051	2.10415e-13	1.87277e-12	2.40492	224.588	204.544	283.025	496.967	651.933	689.764
cldnk	1.26572	1.07954	16.6602	4.47085e-05	0.000136627	2.40447	19.7555	28.7402	41.2919	34.6994	58.4309	90.8634
alkbh4	1.26434	4.76253	80.6227	2.73208e-19	3.80452e-18	2.40218	332.384	346.933	347.691	690.282	965.006	1189.41
insm1a	1.26372	7.61944	83.5756	6.13239e-20	8.95858e-19	2.40115	2934.81	2571.18	2668.2	3755.1	6718.32	9080.58
zgc:66160	1.26323	6.18556	102.386	4.56956e-24	8.6764e-23	2.40032	1028.27	882.095	928.503	1596.6	2608.89	3423.39
si:ch211-239e6.4	1.26123	3.8412	41.4717	1.19592e-10	8.08813e-10	2.39701	178.945	147.421	274.253	381.36	370.62	621.849
pex11b	1.26083	3.25604	57.5305	3.32778e-14	3.15736e-13	2.39633	138.174	133.947	123.274	234.637	274.444	409.056
si:ch211-154o6.4	1.25998	-0.718558	6.07857	0.0136832	0.0253907	2.39493	8.05696	4.56571	7.30386	4.63589	17.4314	35.3725
si:dkey-260j18.2	1.25879	5.61019	59.0184	1.56206e-14	1.53085e-13	2.39295	815.778	675.777	552.451	1197.83	1644.81	1751.27
si:ch211-126g16.10	1.25649	-1.39315	5.03323	0.0248654	0.0432886	2.38914	2.78153	4.64836	5.52695	5.0356	5.47885	16.4337
zgc:194665	1.25584	2.24073	41.8188	1.00135e-10	6.85383e-10	2.38807	58.4411	60.2568	58.4122	125.506	168.019	191.353
ugt5c3	1.25494	2.39657	19.8089	8.55827e-06	2.96047e-05	2.38658	75.1666	66.4699	73.0513	78.5165	123.315	352.113
cbll1	1.25082	5.5357	79.5313	4.74638e-19	6.54394e-18	2.37977	625.421	552.451	641.827	888.236	1929.07	2099.14
eps8l3b	1.25038	1.83211	20.2232	6.89133e-06	2.43229e-05	2.37904	46.3275	38.3519	51.127	48.2132	139.451	192.338
nrn1b	1.24948	-0.928316	6.22859	0.0125704	0.0235601	2.37756	8.21684	5.56306	3.48627	11.0539	9.06408	21.9154
tatdn2	1.248	1.3284	23.7424	1.10127e-06	4.40684e-06	2.37511	30.1284	29.6697	41.8353	51.9534	76.5411	105.011
gadd45ba	1.24791	4.21399	32.4376	1.23079e-08	6.49687e-08	2.37497	206.46	231.025	287.589	292.988	656.581	1074.44
eif4a2	1.24729	6.71554	61.7159	3.96766e-15	4.09707e-14	2.37395	1615.31	1618.29	1535.86	1859.16	2942.54	4790.72
ddx58	1.24708	0.580636	13.4556	0.000244276	0.000655792	2.37361	12.0854	18.2628	24.6505	23.1794	69.7254	57.4803
zfand2a	1.24628	5.35377	94.3211	2.68275e-22	4.51517e-21	2.37229	550.484	591.179	567.974	900.201	1158.97	1981.36
zgc:174263	1.24514	5.61277	89.1257	3.70513e-21	5.77714e-20	2.37042	733.279	712.977	772.461	1066.55	1599.55	1624.41
tgm5l	1.24499	2.62323	37.1599	1.08829e-09	6.61918e-09	2.37016	102.801	87.6194	66.6593	121.427	172.455	318.413
riox2	1.2442	7.08751	55.5563	9.08195e-14	8.32623e-13	2.36888	1886.22	1624.41	2133.6	2909.39	4278.24	6020.34
zgc:153151	1.24339	-0.165804	5.41695	0.0199421	0.0355287	2.36754	8.21827	2.73895	19.4707	10.4588	28.7402	45.3204
tipin	1.24315	0.12643	13.7406	0.00020987	0.000569907	2.36714	11.0539	16.1139	14.6103	18.2597	29.6697	53.4562
tsen2	1.24235	3.8415	55.1676	1.10678e-13	1.00876e-12	2.36584	212.324	199.88	213.34	355.513	405.435	523.139
zgc:174710	1.24218	-0.485332	7.1872	0.00734255	0.0145605	2.36555	10.0446	10.0428	3.70871	11.6209	33.1617	21.1495
rasd1	1.24048	6.16231	89.4113	3.20703e-21	5.03818e-20	2.36277	850.221	1206.25	1150.71	1685.92	1899.33	2917.89
tmem30c	1.23898	0.553752	12.4151	0.000425885	0.0010947	2.36032	32.5385	12.1593	19.1353	39.2651	32.8674	49.1404
urahb	1.23886	3.02783	27.8405	1.31739e-07	6.0535e-07	2.36011	119.695	147.017	104.74	252.94	200.856	231.794
pfkfb3	1.23852	4.77112	23.9764	9.7523e-07	3.93649e-06	2.35956	196.562	532.238	531.693	472.339	826.393	1221.57
golt1ba	1.23784	3.04361	38.4887	5.50712e-10	3.46935e-09	2.35846	113.885	128.225	129.918	177.149	194.465	359.745
si:dkey-21e13.3	1.23736	-0.440449	4.92773	0.026429	0.0456421	2.35766	3.31617	5.0356	17.3497	6.39088	24.1066	36.0248
si:ch211-234h8.7	1.23718	1.57866	22.3841	2.2321e-06	8.53329e-06	2.35738	25.568	49.3011	37.0871	79.0222	88.4312	134.954
tyw3	1.23666	3.72574	60.3216	8.05594e-15	8.09803e-14	2.35652	154.294	183.581	214.987	397.941	389.755	459.31
msl2a	1.23547	6.08227	95.4732	1.49908e-22	2.5964e-21	2.35457	946.692	850.135	881.028	1409.31	2805.29	2849.7
gpr85	1.23433	-1.16456	5.57044	0.0182662	0.0328755	2.35272	3.48627	2.21078	10.0712	6.39199	10.0428	15.762
tm2d1	1.23207	3.32641	55.765	8.16741e-14	7.52641e-13	2.34904	148.748	153.649	153.082	234.677	265.678	375.507
fbxl14a	1.23112	3.24259	44.8472	2.13024e-11	1.5716e-10	2.34749	108.645	123.315	166.179	203.392	323.285	376.214
zp3.1	1.23089	0.291135	14.3288	0.000153497	0.000428568	2.34712	10.1989	16.2693	25.424	25.178	34.6994	42.9102
zbtb10	1.23086	0.522145	17.2052	3.35516e-05	0.000104996	2.34707	19.897	21.1495	16.4365	36.5193	35.2327	59.2666
rdh14b	1.22957	4.66358	60.8472	6.16822e-15	6.29149e-14	2.34497	311.327	299.478	464.836	679.815	686.856	1048.29
tarbp2	1.22635	5.44707	93.0212	5.17371e-22	8.5128e-21	2.33974	556.103	555.093	571.141	1136.52	1613.87	1773.54
prr5a	1.22589	0.62382	15.667	7.55295e-05	0.000222969	2.339	28.7402	19.1353	14.6103	25.5635	50.0676	68.5634
dus3l	1.2251	6.03085	90.6424	1.72136e-21	2.73863e-20	2.33772	783.465	1149.31	1016.96	1522.76	1796.15	2589.22
ccdc126	1.22407	3.81612	52.4428	4.42954e-13	3.83332e-12	2.33605	252.174	204.497	188.331	294.032	377.975	574.85
dnaaf2	1.22379	3.20167	48.7927	2.84493e-12	2.28784e-11	2.33559	125.079	122.387	133.64	238.764	318.25	310.468
zgpat	1.22291	6.06642	91.2134	1.28985e-21	2.06525e-20	2.33417	873.401	958.725	1169.5	1673.83	1915.77	2401.14
ugt5b1	1.22266	1.40642	14.898	0.000113484	0.000325039	2.33377	33.1617	25.178	48.3965	37.4323	76.9557	149.91
pdx1	1.2214	-0.763759	7.39858	0.00652755	0.013075	2.33173	6.97254	9.94851	6.04272	6.39199	16.4337	22.2522
kctd4	1.22083	-0.0533209	7.71716	0.00546983	0.0111601	2.3308	19.1726	3.70871	13.9451	28.7402	23.1637	31.96
pon3.1	1.21778	4.14105	36.6987	1.37873e-09	8.26113e-09	2.32588	204.906	278.902	315.036	448.168	653.809	438.232
kctd12.2	1.21683	1.31449	16.2706	5.49092e-05	0.000165495	2.32435	44.7439	29.2154	18.5435	67.4013	90.642	90.6408
klhl21	1.21655	6.28973	65.2037	6.75437e-16	7.46803e-15	2.32391	1134.13	1050.43	1136.86	2052.38	2397.68	2804.12
zgc:162730	1.21519	7.11258	58.5222	2.01013e-14	1.95009e-13	2.32171	1699.06	1884.95	2278.86	2849.7	4536.07	5981.99
edn2	1.21517	1.94469	14.3339	0.000153087	0.000427692	2.32168	31.0414	53.7763	77.8601	64.1126	99.7048	199.978
adat2	1.21432	2.58889	39.7844	2.83603e-10	1.84904e-09	2.32032	98.7777	76.2719	98.6977	137.884	167.076	215.105
cyp46a1.1	1.21389	2.3485	33.1008	8.75044e-09	4.7211e-08	2.31963	78.4827	77.5482	58.4411	94.9502	142.785	266.119
eno1a	1.21254	-1.18062	6.13665	0.0132408	0.0246469	2.31746	6.04272	3.65257	4.56491	8.34459	16.2693	12.1593
pcdh1g32	1.21214	1.82025	25.7823	3.8218e-07	1.63502e-06	2.31681	36.4779	61.4343	48.3965	68.4737	115.897	152.234
baalca	1.21073	1.81117	21.5999	3.35873e-06	1.2478e-05	2.31455	46.3275	50.2228	41.0842	77.8829	166.179	106.117
fam210aa	1.20975	3.97173	63.5319	1.57791e-15	1.68648e-14	2.31298	236.554	198.403	231.025	331.413	480.278	712.362
prox1b	1.20862	1.23558	14.9599	0.000109819	0.000315264	2.31116	21.1495	46.5702	22.8246	50.0676	99.9398	84.0097
dclre1b	1.20833	5.67506	92.5346	6.6157e-22	1.07861e-20	2.3107	741.717	713.041	723.208	1059.06	1644.81	2257.94
zgc:173556	1.20776	-0.215686	10.6952	0.00107413	0.00253148	2.30979	12.0533	9.29673	13.2647	23.1637	18.2628	28.3025
eif4ebp3	1.20718	4.1343	46.2415	1.0454e-11	7.95178e-11	2.30885	179.872	334.682	291.823	346.449	582.584	649.131
pus1	1.20592	5.49463	82.8201	8.98722e-20	1.29476e-18	2.30685	619.354	706.551	701.923	1101.79	1212.65	1721.89
btr30	1.20585	0.529776	17.236	3.30126e-05	0.000103438	2.30673	17.6164	23.2418	21.0024	39.2777	37.4388	44.7361
cd74a	1.2041	-1.52968	4.7877	0.0286636	0.0489804	2.30393	2.01424	3.65257	4.56491	6.49024	8.13463	12.1593
polr1b	1.20367	3.47802	55.6606	8.61284e-14	7.92953e-13	2.30325	168.503	181.284	164.16	260.245	338.717	359.745
pde6gb	1.20312	2.3787	24.6648	6.82183e-07	2.82287e-06	2.30237	75.534	62.0936	67.5607	80.6644	183.61	286.296
wdcp	1.20263	3.03557	30.7326	2.96155e-08	1.49271e-07	2.30158	106.838	78.5165	132.586	190.583	271.926	383.713
timm17a	1.20154	5.3792	45.5968	1.45278e-11	1.09111e-10	2.29986	622.763	490.272	502.53	992.425	1320.94	2029.35
ero1a	1.20084	2.1036	23.2665	1.41039e-06	5.54969e-06	2.29873	48.8078	84.0097	62.4414	73.9645	116.862	187.29
utp4	1.20082	6.45416	98.8146	2.77278e-23	5.01789e-22	2.2987	1327.57	1321.34	1114.03	2050.56	2443.11	3969.7
tmco1	1.20053	4.29832	58.1677	2.40699e-14	2.32248e-13	2.29824	278.558	274.944	285.813	468.36	483.059	966.859
fam46c	1.1976	3.62434	36.7554	1.3392e-09	8.04358e-09	2.29358	161.531	192.338	215.524	299.51	410.842	336.565
pycr3	1.19665	3.10635	45.0841	1.88748e-11	1.3958e-10	2.29206	113.805	127.84	102.254	207.688	321.899	334.933
pygo2	1.19494	7.05091	81.4255	1.81993e-19	2.55998e-18	2.28936	1944.75	1829.02	1567.59	2736.1	5260.78	5745.82
rev1	1.19426	1.53102	21.96	2.78397e-06	1.04828e-05	2.28827	53.4562	30.9509	46.3275	62.0936	71.2126	114.043
ets2	1.19401	5.29815	58.6268	1.90607e-14	1.85201e-13	2.28787	704.227	577.014	550.894	779.823	1031.67	1691.17
trim32	1.19228	4.47218	64.3162	1.05968e-15	1.1483e-14	2.28514	254.047	378.842	386.887	596.215	666.593	681.085
sssca1	1.19218	0.0608844	8.72938	0.00313123	0.00671976	2.28498	18.5435	5.81045	17.6862	23.1637	33.7862	28.3025
b3gnt7l	1.19112	4.05917	62.2684	2.99691e-15	3.12303e-14	2.2833	189.933	248.331	215.105	449.729	589.173	667.72
ube2r2	1.19045	4.07782	61.0277	5.62768e-15	5.75893e-14	2.28224	241.715	298.455	245.737	389.911	514.009	548.889
mtfr1	1.18919	4.86386	73.5346	9.88894e-18	1.24349e-16	2.28024	324.165	379.801	444.118	786.735	981.587	1221.64
mtrf1	1.18782	3.63851	33.778	6.17739e-09	3.39541e-08	2.27809	182.654	180.124	195.654	261.851	300.424	563.31
tmem115	1.18638	5.2327	77.3327	1.44452e-18	1.94653e-17	2.2758	492.098	520.146	591.504	927.423	1184.37	1447.33
tspan36	1.183	4.29966	53.5169	2.56384e-13	2.26578e-12	2.27049	223.681	243.848	393.949	518.428	547.873	789.867
si:dkey-12e7.1	1.18236	0.654986	13.2518	0.000272318	0.000723616	2.26948	17.3497	19.1726	22.2522	27.8902	71.8504	54.3845
e2f7	1.18181	6.44911	89.9238	2.47509e-21	3.92282e-20	2.26861	1532.8	1340.84	1223.65	1838.15	2612.96	3182.07
zgc:172352	1.17587	2.88522	28.6015	8.89125e-08	4.16424e-07	2.2593	94.0372	87.1546	137.127	154.755	206.46	336.036
zgc:136870	1.17467	0.375136	8.91303	0.00283144	0.00612686	2.25741	8.21827	15.5207	24.1066	20.9176	39.7941	64.4556
dkk1a	1.17444	2.35217	21.6651	3.24644e-06	1.20896e-05	2.25704	79.4295	67.6839	63.915	102.801	152.075	223.72
ssna1	1.17301	3.50025	44.5697	2.45462e-11	1.79503e-10	2.25482	129.644	153.911	208.014	301.772	302.136	456.571
lcmt2	1.1702	1.22157	20.2214	6.8976e-06	2.43382e-05	2.25043	45.3215	30.9509	30.2136	46.5702	58.4309	92.7177
si:ch211-147k10.6	1.17007	-0.438511	7.24855	0.00709583	0.0141048	2.25023	4.63589	10.4588	15.4755	9.06408	20.0891	29.2154
sgk1	1.17	4.22648	38.3717	5.84732e-10	3.66887e-09	2.25011	176.206	244.775	413.704	431.102	588.158	749.689
dtwd1	1.16936	4.23348	58.402	2.13668e-14	2.06805e-13	2.24911	306.792	310.615	267.894	477.573	519.487	600.811
slc30a4	1.16854	5.47332	88.6464	4.72076e-21	7.28804e-20	2.24785	690.282	748.349	655.635	1024.54	1217.01	1595.67
hm13	1.16803	6.94275	60.5184	7.28936e-15	7.35701e-14	2.24704	1809.85	1772.19	2026.18	3329.54	3013.37	4501.92
mterf3	1.16724	3.70677	37.7397	8.08441e-10	5.00226e-09	2.24581	159.772	149.276	264.957	347.093	333.357	544.232
dbpa	1.16656	-0.284244	5.10117	0.0239097	0.041776	2.24475	12.784	5.4779	12.0533	40.6732	17.6862	16.1139
cmtr2	1.1663	4.49432	60.9843	5.75315e-15	5.87771e-14	2.24435	238.33	323.196	336.565	578.721	796.987	930.578
btbd6a	1.16572	5.8102	75.7997	3.13955e-18	4.08959e-17	2.24345	789.582	795.346	705.735	1107.05	2099.9	2619.78
chst3a	1.16542	2.31655	36.7241	1.36083e-09	8.16173e-09	2.24299	64.4556	71.225	64.8218	112.188	169.665	217.762
zgc:55781	1.16344	4.62693	69.6929	6.92968e-17	8.20603e-16	2.2399	414.521	331.342	332.384	524.052	714.854	1152.79
fancf	1.16337	3.37099	41.845	9.88036e-11	6.76637e-10	2.2398	135.121	121.46	194.069	229.921	334.364	408.174
nme5	1.16322	3.19116	21.0006	4.59149e-06	1.6686e-05	2.23957	129.918	96.793	143.338	122.387	356.762	500.742
krt5	1.162	0.552926	10.3498	0.00129491	0.00299978	2.23767	25.424	18.1282	18.2628	48.3881	33.3784	44.1594
fbxo30b	1.16182	3.74828	49.0363	2.51264e-12	2.02844e-11	2.2374	244.039	213.34	177.253	274.856	429.102	456.171
gpr160	1.16064	2.1995	33.6674	6.53884e-09	3.58318e-08	2.23557	65.7462	54.779	59.3393	120.857	159.176	181.282
retsatl	1.15996	0.843984	14.7191	0.000124778	0.000355353	2.23452	23.1794	25.566	30.9509	49.3489	58.4411	41.9972
si:dkeyp-50f7.2	1.15919	1.19206	10.9948	0.000913685	0.00218547	2.23332	24.1066	29.0523	48.6372	26.1851	74.8776	97.6891
cited4b	1.15849	3.64885	43.3048	4.68444e-11	3.33024e-10	2.23224	152.468	144.64	256.822	296.245	383.713	497.662
six2b	1.15566	3.5458	48.2446	3.7624e-12	2.99483e-11	2.22786	176.862	170.203	161.626	230.985	319.876	594.99
kif1bp	1.15531	3.21787	39.4823	3.31054e-10	2.14388e-09	2.22732	114.143	149.729	104.771	262.633	311.72	364.577
ptrhd1	1.15492	5.10509	69.6665	7.02301e-17	8.30868e-16	2.22673	570.587	505.163	553.916	748.776	895.636	1351.82
zgc:172341	1.15303	0.888453	16.4801	4.9163e-05	0.000149075	2.2238	25.568	21.9116	23.1794	51.132	47.5318	81.5767
zgc:154086	1.1525	1.16008	12.4889	0.000409367	0.00105484	2.22298	23.7375	29.6697	40.6732	29.8455	73.5197	100.446
fkrp	1.15237	3.70682	43.9339	3.3966e-11	2.45234e-10	2.22278	162.539	172.554	185.435	291.685	530.587	512.624
b3gat3	1.15235	4.28627	35.2416	2.91239e-09	1.67446e-08	2.22275	360.357	220.559	273.942	364.28	519.219	1065.64
tmem51b	1.15213	3.73506	51.7466	6.31474e-13	5.37915e-12	2.22241	231.256	223.289	177.253	310.468	355.15	475.642
zgc:65811	1.15176	-0.50356	8.60244	0.00335713	0.00715788	2.22185	6.63234	11.0783	9.13142	10.9558	19.4707	30.2144
adipor1a	1.15171	0.687087	11.347	0.000755712	0.00184035	2.22177	18.2628	13.6947	29.6697	51.132	35.3725	68.4841
pdzd11	1.15054	3.38813	25.817	3.75375e-07	1.60866e-06	2.21996	173.152	117.171	201.424	222.807	241.027	449.681
mettl13	1.15	4.79792	74.4825	6.11767e-18	7.78245e-17	2.21914	406.876	375.301	361.541	658.296	994.75	1134.13
fbxo42	1.14963	5.09639	62.7277	2.37355e-15	2.49632e-14	2.21857	455.578	441.336	599.639	758.298	1134.02	1335.93
fam78aa	1.14899	3.17726	46.8932	7.49636e-12	5.79011e-11	2.21758	140.613	138.174	148.047	198.152	275.721	298.551
lonrf1l	1.14848	4.94457	64.894	7.90365e-16	8.67542e-15	2.21681	404.249	527.589	500.742	634.485	911.315	1199.66
ubiad1	1.14786	5.70614	74.0065	7.78592e-18	9.84458e-17	2.21585	945.942	729.558	807.71	1168.82	1489.07	1834.88
lclat1	1.14586	5.73145	82.3138	1.16111e-19	1.65939e-18	2.21278	739.516	661.077	925.024	1438.11	1697	1811.67
mmachc	1.14409	3.78406	46.7688	7.98736e-12	6.14658e-11	2.21007	232.132	206.46	168.018	296.719	354.182	687.958
sqstm1	1.14323	6.86938	83.992	4.96774e-20	7.30842e-19	2.20874	1552.98	1519.47	1760.23	2820.47	3955.76	4920.09
samhd1	1.14188	5.18847	51.643	6.65679e-13	5.65895e-12	2.20668	553.525	563.614	561.538	908.422	877.529	1438.86
fastk	1.14126	5.62312	62.1213	3.22948e-15	3.35978e-14	2.20574	879.891	597.222	698.553	1131.19	1382.42	2174.27
lamp1	1.1411	5.62231	61.0867	5.46151e-15	5.59346e-14	2.20549	737.928	862.205	752.318	954.233	1302.83	2082.44
slc9a6b	1.14039	1.93685	28.4571	9.57984e-08	4.47334e-07	2.2044	41.0914	52.04	58.4122	95.2914	126.015	161.139
pole3	1.13874	1.07661	20.781	5.14913e-06	1.85615e-05	2.20189	33.7006	34.2671	29.2065	41.0914	55.6919	79.7372
aldh5a1	1.13793	1.67897	18.9089	1.37115e-05	4.57965e-05	2.20065	51.132	59.6911	40.2848	89.4879	89.4723	83.4459
polr3e	1.13788	7.24892	76.3377	2.3907e-18	3.14692e-17	2.20057	2416.08	1829.02	2064.25	3436.12	5351.43	6581.49
zgc:66448	1.13727	6.65035	94.4926	2.46015e-22	4.17424e-21	2.19964	1295.27	1724.54	1694.56	2543.98	2892.83	3335.13
ugt2a5	1.13431	1.30596	21.3826	3.76162e-06	1.38677e-05	2.19514	35.6125	32.8674	27.8153	63.915	77.3773	101.719
dhodh	1.13402	4.87074	62.6201	2.5068e-15	2.63203e-14	2.19469	411.205	403.855	472.094	623.567	806.644	1396.83
b2ml	1.13385	4.76799	63.9366	1.2849e-15	1.37802e-14	2.19443	434.069	352.473	343.281	569.287	1007.53	1198.24
ahsa1b	1.13189	6.27573	41.7671	1.02817e-10	7.02202e-10	2.19146	1575.8	1238.04	916.479	2001.61	2060.6	2455.16
rps15	1.13091	0.324243	11.1199	0.000854084	0.00205509	2.18997	12.0533	24.4039	19.897	35.2492	37.4388	29.2154
galnt10	1.13046	4.59086	47.3201	6.02919e-12	4.69153e-11	2.18929	420.976	282.161	298.545	510.875	840.192	1100.97
kcnk5a	1.12814	1.23848	21.154	4.23815e-06	1.54875e-05	2.18577	22.8246	31.524	48.8078	59.6911	72.5126	80.3565
otud4	1.12663	3.1767	39.5591	3.18282e-10	2.0633e-09	2.18348	116.862	127.023	152.234	207.813	270.915	362.517
ptrh1	1.1266	3.28422	41.8996	9.60842e-11	6.58735e-10	2.18343	147.421	153.396	149.228	236.673	260.245	353.324
il34	1.12543	2.61289	20.7802	5.15118e-06	1.85635e-05	2.18167	113.885	120.488	58.4129	115.056	160.685	254.047
ghitm	1.12537	6.2408	63.9569	1.27173e-15	1.36506e-14	2.18157	1164.26	934.894	949.429	2138.25	2635.25	2844.11
adrb1	1.12534	-0.464771	7.53611	0.00604745	0.0121993	2.18154	8.21827	7.30386	10.1989	12.783	18.7916	33.2349
si:ch211-13c6.2	1.12519	6.13502	69.8894	6.27243e-17	7.45596e-16	2.1813	1006.11	1047.37	870.985	1385.2	2664.67	3170.26
si:dkey-14k9.3	1.12483	3.21304	39.5818	3.14597e-10	2.04048e-09	2.18076	115.969	123.253	134.441	214.987	319.458	405.869
atad3	1.12466	7.31248	62.9018	2.17279e-15	2.29096e-14	2.18051	2455.16	2629.81	2295.9	3881.44	4405.91	5646.8
si:dkey-121a9.3	1.12449	1.52445	22.992	1.62681e-06	6.33942e-06	2.18025	34.2421	42.0045	40.1712	57.485	118.533	108.328
bysl	1.12392	8.24358	62.2829	2.97499e-15	3.10278e-14	2.17938	5379.94	4324.57	3826.06	7388.77	8677.45	12113.6
bmt2	1.12264	2.36488	28.1096	1.14634e-07	5.31318e-07	2.17746	97.6156	82.9043	65.4628	104.098	169.815	161.329
si:ch211-241j12.3	1.12077	3.48355	35.8606	2.11949e-09	1.24258e-08	2.17463	142.004	136.971	185.335	199.343	460.188	490.793
gcnt4a	1.12051	2.43493	21.5537	3.44051e-06	1.27591e-05	2.17424	80.3565	55.6919	79.7372	119.695	161.387	264.872
sephs2	1.12033	7.3492	72.131	2.01378e-17	2.48101e-16	2.17397	2819.85	2205.59	2250.89	3896.61	4564.49	6813.34
rpp25l	1.12011	4.52229	53.3473	2.7949e-13	2.46128e-12	2.17364	322.283	286.498	409.056	589.173	638.514	911.315
zgc:162971	1.11967	3.39669	41.9147	9.5343e-11	6.54012e-10	2.17297	124.187	134.208	168.746	259.146	411.205	390.762
pabpc4	1.11711	-0.361152	7.43175	0.00640831	0.0128485	2.16912	11.8708	8.21684	8.34459	29.0523	19.897	21.1495
rbm45	1.11678	-0.978102	4.99069	0.0254841	0.0442501	2.16863	1.82628	7.30386	8.34459	17.4314	14.3701	11.0783
matr3l1.2	1.11665	7.92051	79.7254	4.30234e-19	5.95142e-18	2.16843	4091.72	4074.47	3558.15	5715.35	6815.41	8011.74
phyh	1.11649	2.97872	31.9401	1.59003e-08	8.28129e-08	2.16818	133.752	100.712	114.143	139.686	223.45	407.894
cyp2p8	1.11405	0.51454	8.62587	0.00331421	0.00707481	2.16453	16.5809	19.1353	22.8285	17.3467	31.524	89.481
si:dkey-56d12.4	1.11338	0.173587	9.95673	0.00160262	0.00364551	2.16352	17.121	15.5234	10.9558	14.8348	46.4836	47.5318
gfod2	1.11296	5.1528	43.0831	5.24645e-11	3.71079e-10	2.16288	554.906	613.336	424.611	599.83	1124.67	1774.51
srrm2	1.11262	-0.375224	6.67254	0.00979098	0.0188566	2.16239	6.39199	9.12983	12.9805	25.566	28.7402	15.1068
zwi	1.11229	-1.23336	4.97092	0.0257769	0.044695	2.16189	2.78153	9.29673	4.42156	7.04984	10.0446	12.7818
rab1bb	1.11217	0.704034	10.4679	0.00121464	0.00282972	2.1617	29.2065	16.4365	19.1726	20.3979	74.3738	67.4288
fam210ab	1.10961	4.7396	65.1193	7.04991e-16	7.78103e-15	2.15787	361.556	365.257	392.582	551.67	927.348	1238.04
btd	1.10897	3.11896	40.0175	2.51703e-10	1.64879e-09	2.15692	124.344	155.86	137.975	207.283	242.853	280.007
slc33a1	1.10862	4.19868	35.6096	2.41101e-09	1.40362e-08	2.15639	336.378	192.673	242.853	432.065	692.606	689.764
lix1l	1.10807	5.14502	58.1693	2.40502e-14	2.32238e-13	2.15557	465.702	528.617	447.827	1023.8	1338.63	1166.24
sowahcb	1.10767	3.09786	32.9753	9.3339e-09	5.00946e-08	2.15498	168.503	116.066	127.904	159.8	251.983	325.439
rap2c	1.10639	5.78494	71.104	3.38889e-17	4.1064e-16	2.15306	775.257	765.992	706.509	1447.97	2065.97	2037.4
si:dkey-174n20.1	1.10631	3.23701	37.9474	7.26795e-10	4.50822e-09	2.15294	125.89	124.187	143.338	175.236	337.006	452.105
mob1bb	1.10389	4.25562	45.9453	1.21599e-11	9.19904e-11	2.14933	307.954	301.772	315.228	392.651	462.882	801.081
znhit2	1.10366	1.91132	27.7373	1.38958e-07	6.36977e-07	2.14899	43.5773	68.5634	65.218	98.6977	99.5324	122.34
zgc:113340	1.10198	3.04505	42.5699	6.82012e-11	4.7286e-10	2.14649	115.819	114.143	115.036	194.707	294.009	323.879
pgd	1.10167	3.44852	36.2634	1.72371e-09	1.0235e-08	2.14604	165.279	121.427	157.62	334.682	330.512	418.962
nmnat1	1.10165	2.27959	33.1482	8.53953e-09	4.61282e-08	2.146	75.5359	78.4827	78.5553	98.6193	146.077	165.038
cplx4a	1.10019	-0.685341	7.01216	0.00809578	0.0159054	2.14382	8.05696	6.39199	8.21684	14.8348	15.1072	23.2132
mon1a	1.1	1.28052	19.2204	1.16461e-05	3.92546e-05	2.14355	47.6457	37.5833	30.2136	56.6148	69.3867	73.247
txndc11	1.09842	6.09686	74.7374	5.37672e-18	6.86781e-17	2.1412	1101.79	872.963	915.721	1472.36	2495.01	2921.55
amotl2a	1.09733	7.52709	61.9299	3.55913e-15	3.6874e-14	2.13958	2117.58	2748.99	2739.81	4342.73	6810.31	7589.65
cish	1.09725	3.14982	31.1933	2.33567e-08	1.1902e-07	2.13947	122.387	131.316	164.703	165.168	263.898	350.585
dll4	1.09677	4.35391	50.6974	1.07764e-12	8.9899e-12	2.13875	258.374	286.498	374.193	446.578	658.656	798.999
fem1a	1.09635	4.50806	51.7973	6.15364e-13	5.24549e-12	2.13812	350.646	273.895	305.041	635.664	806.935	829.866
zgc:113119	1.09628	3.96664	41.7157	1.05558e-10	7.1935e-10	2.13802	226.608	289.612	243.723	280.334	451.926	625.845
si:ch73-199e17.1	1.0956	3.84558	40.5787	1.88852e-10	1.25283e-09	2.13701	191.726	189.144	264.957	448.789	450.182	406.348
ngrn	1.09534	4.35554	52.2084	4.99112e-13	4.29257e-12	2.13663	306.193	322.278	291.292	425.45	522.928	1034.26
si:ch211-241b2.1	1.09465	3.99888	53.6942	2.34258e-13	2.07759e-12	2.13562	256.822	295.139	227.609	337.862	467.447	555.379
ankrd9	1.09428	4.31957	53.1986	3.01468e-13	2.65109e-12	2.13507	281.993	283.987	275.721	406.104	665.878	956.163
zgc:114104	1.09414	4.50718	54.7272	1.38478e-13	1.2485e-12	2.13485	310.414	347.691	348.627	617.913	671.749	801.738
ankrd37	1.09413	2.66087	6.33674	0.0118262	0.0223023	2.13484	22.1078	146.032	111.403	174.38	162.256	231.256
[truncated: 2,218 more rows]

## Sheet: CPT treatment DEGs-miR-34a del
Differentially expressed genes after camptothecin treatment of 24 hpf zebrafish embryos - miR-34a deletion mutant
[truncated: 3,008 more rows]
