# Supplementary material for: miR-34a is a tumor suppressor in zebrafish and its expression levels impact metabolism, hematopoiesis and DNA damage
Source: PLoS Genet. 2024 May 28;20(5):e1011290. doi: 10.1371/journal.pgen.1011290 (PMC11166285; doi:10.1371/journal.pgen.1011290)
Supplement: S2 File — (XLSX) [file pgen.1011290.s015.xlsx]

## Sheet: DEGs - miR-34a deletion
	Differentially expressed genes due to miR-34a deletion in 28 hpf zebrafish embryos
	gene	logFC	logCPM	LR	PValue	FDR	Fold_change	wt_DMSO1	wt_DMSO2	wt_DMSO3	mir34a_del_DMSO1	mir34a_del_DMSO2	mir34a_del_DMSO3
msmo1	msmo1	2.3908	-1.5438	11.7619	0.000604563	0.0352523	5.24449	1.99866	0	3.05968	12.9913	7.19894	4.07958
adnpb	adnpb	2.35984	2.78986	145.258	1.88573e-33	7.83459e-30	5.13312	53.0345	37.9746	55.5347	203.979	228.847	226.252
fam3a	fam3a	2.22102	1.26462	69.7977	6.57095e-17	9.10003e-14	4.66222	19.7651	19.1621	13.4009	65.2248	82.6998	67.9618
slc35c2	slc35c2	2.11058	2.72512	114.98	7.94778e-27	1.98122e-23	4.31866	66.2931	47.9679	46.2789	178.481	219.853	213.911
rnd1b	rnd1b	2.03231	1.02636	43.4033	4.45434e-11	2.96067e-08	4.09058	16.2725	15.8121	17.1451	60.3041	48.4245	66.5633
foxh1	foxh1	1.90479	-1.09644	12.6513	0.000375312	0.0255938	3.74454	4.11368	2.03979	3.99732	8.22736	11.2188	14.99
si:ch211-126g16.10	si:ch211-126g16.10	1.83869	-0.928273	13.6136	0.000224549	0.0179409	3.57686	3.0256	3.82883	4.94127	8.06827	15.3153	14.8238
stat6	stat6	1.69801	1.43618	44.964	2.00687e-11	1.56335e-08	3.24454	18.1536	31.5879	28.6594	70.5974	87.1059	67.2013
sypa	sypa	1.56351	0.855461	25.8913	3.61198e-07	9.78689e-05	2.95573	26.6829	14.1195	14.3581	39.5302	51.4352	53.6036
zgc:174863	zgc:174863	1.52577	-0.581693	11.7902	0.000595426	0.0351725	2.87941	6.99531	3.08526	9.17905	11.992	18.5116	19.378
zgc:193807	zgc:193807	1.36012	0.127117	13.5191	0.000236145	0.0181686	2.56707	7.65766	12.8473	15.128	20.1014	41.5067	20.1707
foxn2b	foxn2b	1.3119	0.527738	18.2245	1.96341e-05	0.00309771	2.48268	14.3581	20.7533	14.1195	30.6307	41.5067	36.3072
zgc:122979	zgc:122979	1.13948	0.874698	16.1169	5.95499e-05	0.00757377	2.20301	23.9302	16.8003	28.239	31.5879	51.3892	52.4438
ggact.2	ggact.2	1.10469	3.76188	37.4836	9.21851e-10	4.00051e-07	2.15053	221.878	147.41	169.98	282.39	326.408	409.137
tdrd7a	tdrd7a	1.06528	0.468284	11.0917	0.000867131	0.0427191	2.09258	14.2785	16.9886	23.6536	31.6167	30.9792	38.0515
hsp70l	hsp70l	1.03308	3.08092	29.1692	6.63257e-08	2.23428e-05	2.04638	126.067	96.678	124.52	145.229	221.115	261.887
zgc:153343	zgc:153343	1.01639	1.56332	15.419	8.6118e-05	0.00975795	2.02285	45.946	36.5654	36.3072	40.2027	97.8372	80.6827
snap23.2	snap23.2	-1.00025	1.32504	12.9908	0.000313027	0.022168	0.499912	75.1073	50.4267	72.7478	33.6006	30.256	22.973
fabp7b	fabp7b	-1.00639	1.68775	20.1532	7.14792e-06	0.00132973	0.49779	75.6401	94.7636	87.9546	34.2902	40.2027	38.5419
osbpl2b	osbpl2b	-1.00757	1.31032	15.0109	0.000106892	0.0112907	0.497384	73.9505	58.6199	70.3727	31.9786	30.8526	25.4973
zgc:112970	zgc:112970	-1.00998	4.1975	47.6386	5.12488e-12	4.25843e-09	0.496552	511.657	472.045	589.499	195.869	235.508	253.954
wsb1	wsb1	-1.02128	6.98198	21.3067	3.91359e-06	0.000786758	0.49268	1765.02	4060.36	4892.29	1318.33	1683.24	1589.92
agmat	agmat	-1.04743	1.13803	14.4445	0.000144352	0.0137826	0.483831	62.2135	58.9605	59.6483	26.5172	34.9766	15.4263
g6pca.1	g6pca.1	-1.05952	2.49019	17.9156	2.30916e-05	0.00350992	0.479793	97.9098	160.892	224.195	68.3329	59.9598	70.9609
rad51	rad51	-1.06139	2.5696	25.5494	4.31194e-07	0.000111967	0.47917	163.383	139.752	188.757	40.3414	80.4055	87.9546
fancg	fancg	-1.09128	1.30994	17.7407	2.53153e-05	0.00371212	0.469345	53.9639	81.2451	72.4125	18.9873	41.1368	26.5172
hsd11b1la	hsd11b1la	-1.09324	0.674332	11.9152	0.000556783	0.0336881	0.468706	45.9692	39.0799	44.8753	20.9859	13.3695	18.3581
eif4ebp1	eif4ebp1	-1.09496	3.64807	43.2195	4.89316e-11	3.04942e-08	0.468148	295.769	430.711	365.089	133.606	154.896	159.405
mmp9	mmp9	-1.14565	3.71808	17.7844	2.47409e-05	0.00367108	0.451985	467.931	496.688	188.873	124.439	144.825	188.873
socs1a	socs1a	-1.14931	0.343491	12.4124	0.000426484	0.0281254	0.450842	34.9663	36.7162	30.9792	13.3695	16.3183	10.9926
c3b.2	c3b.2	-1.1498	0.927079	17.2571	3.26468e-05	0.00470709	0.450689	48.8176	46.4479	58.495	13.4009	22.7298	25.2134
rimkla	rimkla	-1.1527	3.66907	38.8377	4.60537e-10	2.29605e-07	0.449783	318.75	365.654	405.431	159.854	124.52	135.144
si:ch211-156j16.1	si:ch211-156j16.1	-1.18858	2.15942	28.8489	7.82511e-08	2.56664e-05	0.438735	114.923	136.78	137.686	46.9685	40.1084	61.1936
zgc:194659	zgc:194659	-1.19334	0.835812	12.0497	0.000518019	0.0324452	0.437289	30.8526	45.8952	72.9511	16.4547	16.3183	23.9839
sema3b	sema3b	-1.19496	0.656911	13.4462	0.000245509	0.0187731	0.436799	38.9739	55.5347	36.7162	19.9866	16.4547	13.2586
zgc:158494	zgc:158494	-1.20632	2.29807	36.1461	1.83063e-09	7.3603e-07	0.433373	140.745	126.915	163.519	48.9549	52.9645	61.7052
hif1an	hif1an	-1.20659	5.56264	28.4197	9.76677e-08	3.12136e-05	0.433291	699.325	1718.52	1870.75	484.386	596.638	535.641
cxcl18b	cxcl18b	-1.22095	1.26861	11.3659	0.000748037	0.0395724	0.429	89.7507	78.9471	34.9663	13.2586	42.9712	23.6536
irg1l	irg1l	-1.22117	2.67265	26.1352	3.1833e-07	8.81704e-05	0.428933	249.906	172.362	138.907	57.5915	68.3329	85.9424
pm20d1.1	pm20d1.1	-1.27544	0.663719	14.5053	0.000139764	0.0137167	0.413098	28.557	47.9679	57.5915	9.17905	18.9873	20.5684
lrrc23	lrrc23	-1.27647	1.37961	25.3158	4.86715e-07	0.000123722	0.412805	87.4157	65.2732	72.9511	23.6536	33.6565	24.9833
rpl12	rpl12	-1.28346	5.04904	19.6601	9.2514e-06	0.00157958	0.41081	472.045	1118.82	1456.02	204.655	378.381	518.653
s100a1	s100a1	-1.29824	0.109683	11.9652	0.000542025	0.0334445	0.406621	36.3072	20.1014	29.6476	11.0939	11.4865	7.90603
zgc:103586	zgc:103586	-1.31428	0.244206	13.8136	0.000201869	0.0166629	0.402125	26.9819	27.7673	43.8554	10.9926	12.341	11.2188
si:dkey-56i24.1	si:dkey-56i24.1	-1.34634	0.280777	14.3673	0.000150388	0.0137826	0.393289	34.9766	27.7673	38.756	5.99598	19.54	10.1989
zgc:173443	zgc:173443	-1.34943	3.07987	40.3541	2.11864e-10	1.16338e-07	0.392448	218.853	224.195	330.446	100.932	84.3304	75.4721
ypel3	ypel3	-1.36582	4.12713	30.0569	4.19561e-08	1.49412e-05	0.388013	259.193	568.581	746.132	146.237	178.998	206.545
si:dkey-58f10.6	si:dkey-58f10.6	-1.43749	0.24379	14.0793	0.000175265	0.0154929	0.369209	34.9663	23.4576	41.9719	12.341	15.2984	4.99665
si:dkey-44g23.5	si:dkey-44g23.5	-1.48915	0.766432	13.9497	0.000187769	0.0162525	0.356222	74.0462	39.7759	35.9759	20.5684	20.3979	5.99598
rfesd	rfesd	-1.54571	1.01673	27.8202	1.33127e-07	3.85882e-05	0.342527	57.4864	69.8762	48.4245	13.1109	18.1869	21.7416
g6pca.2	g6pca.2	-1.54752	5.6536	37.4648	9.308e-10	4.00051e-07	0.342097	694.743	1936.39	2106.81	356.76	529.48	530.293
zgc:77112	zgc:77112	-1.57598	1.15431	20.4873	6.00275e-06	0.00113361	0.335416	31.2646	87.1059	77.0838	13.1109	23.9302	20.7533
ero1a	ero1a	-1.63795	1.00038	23.6006	1.18552e-06	0.000273635	0.321314	42.3584	72.7478	61.2718	7.05974	16.2725	26.6829
arhgap4a	arhgap4a	-1.66038	1.66516	44.6253	2.38595e-11	1.74932e-08	0.316355	99.8449	93.8064	93.8841	21.1792	22.0158	36.5654
slc25a47a	slc25a47a	-1.66237	0.674109	27.7001	1.41659e-07	4.01281e-05	0.315919	38.3243	48.8176	52.3775	13.1109	10.5293	14.8238
cfhl2	cfhl2	-1.66341	1.96175	50.6599	1.09839e-12	1.0531e-09	0.315692	137.686	111.925	117.24	29.5769	29.9799	42.1652
aspm	aspm	-1.66994	2.12385	62.4341	2.75513e-15	3.434e-12	0.314266	120.347	149.9	142.95	36.7162	38.9739	38.0515
tm4sf4	tm4sf4	-1.69009	1.52769	38.3151	6.01956e-10	2.88569e-07	0.309908	63.762	89.7507	116.922	23.6536	25.4973	23.9839
smyhc1	smyhc1	-1.70187	-0.373769	15.9641	6.4554e-05	0.00812729	0.307388	18.3581	23.9839	22.6252	7.13926	4.99665	5.1421
sema3bl	sema3bl	-1.7255	1.53768	47.7296	4.89242e-12	4.25843e-09	0.302394	89.7595	89.9775	84.9899	25.2134	20.1014	24.7064
si:dkey-58f10.7	si:dkey-58f10.7	-1.88326	-0.686286	15.1072	0.000101576	0.0109142	0.271071	12.4437	18.7768	19.1621	2.87162	6.91778	2.01707
kctd6b	kctd6b	-1.90111	-0.0192609	18.7167	1.51648e-05	0.00244761	0.267738	22.6252	43.8554	21.9853	9.25578	5.09947	5.99598
cfh	cfh	-1.94194	3.34546	93.3089	4.47375e-22	6.9701e-19	0.260266	338.35	362.062	322.784	41.1368	90.7706	104.93
p4ha1b	p4ha1b	-1.95093	2.74111	25.7559	3.8745e-07	0.000102748	0.258649	62.26	288.441	302.478	26.6829	71.6059	52.6464
pck1	pck1	-2.04052	4.93297	37.8312	7.71375e-10	3.5609e-07	0.243076	319.786	1390.42	1513.52	160.892	262.247	259.053
zgc:174917	zgc:174917	-2.11493	-1.0032	10.915	0.000953867	0.0460814	0.230856	23.7181	10.0853	5.74325	0.988254	2.01707	4.78604
irf1b	irf1b	-2.28867	1.29068	37.3589	9.82725e-10	4.08289e-07	0.204665	96.9351	107.984	39.7759	11.992	21.5968	11.2188
c3b.1	c3b.1	-2.2997	2.01439	106.491	5.75428e-25	1.19536e-21	0.203106	132.666	146.865	135.909	22.6252	28.557	22.9846
hamp	hamp	-2.34028	-0.700736	13.7697	0.000206637	0.0168335	0.197472	27.759	18.7768	5.04267	3.82883	2.96476	2.01707
acot13	acot13	-2.36897	-1.55505	11.281	0.000783053	0.0399999	0.193583	3.95302	12.1024	8.61487	0.988254	3.0256	0
ribc1	ribc1	-2.68825	0.504718	51.2793	8.01174e-13	8.32153e-10	0.155152	41.9719	60.6768	40.7958	5.99598	7.19894	6.11936
si:dkey-85k7.7	si:dkey-85k7.7	-2.68882	3.99727	56.4182	5.85843e-14	6.63813e-11	0.155091	174.831	806.736	797.466	71.9894	84.6512	81.9451
aldh8a1	aldh8a1	-2.89997	2.05113	94.8127	2.09277e-22	3.72633e-19	0.133975	172.884	128.552	147.885	22.9846	24.6821	5.09947
smc1a	smc1a	-2.99517	0.261433	43.3776	4.51322e-11	2.96067e-08	0.125419	41.1599	52.3775	24.2048	3.82883	3.95302	5.04267
ankrd37	ankrd37	-3.06378	1.41943	35.2184	2.94732e-09	1.14798e-06	0.119594	20.3979	144.903	125.467	4.07958	11.992	14.3979
MGC174155	MGC174155	-3.39224	1.76581	120.326	5.3664e-28	1.67217e-24	0.0952431	97.6999	120.347	161.892	6.17052	8.15915	16.9886
egln3	egln3	-3.72777	3.57447	40.3283	2.1468e-10	1.16338e-07	0.0754797	41.8156	676.547	705.496	22.4377	28.9806	41.1368
c1galt1a	c1galt1a	-3.84928	-1.21151	27.889	1.28478e-07	3.81273e-05	0.0693825	16.1365	10.5293	10.8708	1.00853	0	0.988254
szrd1	szrd1	-5.06296	2.61983	267.557	3.86703e-60	2.40994e-56	0.0299156	206.545	322.731	193.356	3.95302	7.05974	7.65766
ptges3a	ptges3a	-7.11534	2.12757	329.266	1.3891e-73	1.73137e-69	0.00721223	178.945	159.103	194.869	0	2.03979	0.999331
