# Supplementary material for: miR-34a is a tumor suppressor in zebrafish and its expression levels impact metabolism, hematopoiesis and DNA damage
Source: PLoS Genet. 2024 May 28;20(5):e1011290. doi: 10.1371/journal.pgen.1011290 (PMC11166285; doi:10.1371/journal.pgen.1011290)
Supplement: S3 File — (XLSX) [file pgen.1011290.s016.xlsx]

## Sheet: miR-34a deletion mutant
Gene Ontology and KEGG Pathway Analysis of genes differentially-expressed due to miR-34a deletion
Gene Ontology - DEGs by miR-34a deletion
Term	Count	PValue	Genes
glucose metabolic process	4	9.43e-06	pck1, g6pca.2, zgc:153343, g6pca.1
gluconeogenesis	3	6.42e-05	pck1, g6pca.2, g6pca.1
hexose biosynthetic process	3	6.42e-05	pck1, g6pca.2, g6pca.1
hexose metabolic process	4	7.11e-05	pck1, g6pca.2, zgc:153343, g6pca.1
monosaccharide biosynthetic process	3	8.13e-05	pck1, g6pca.2, g6pca.1
monosaccharide metabolic process	4	0.000108	pck1, g6pca.2, zgc:153343, g6pca.1
carbohydrate biosynthetic process	4	0.00026	pck1, g6pca.2, si:ch211-126g16.10, g6pca.1
response to other organism	5	0.000295	irg1l, mmp9, hamp1, zgc:77112, irf1b
inflammatory response to wounding	2	0.000382	irg1l, mmp9
response to organic substance	8	0.000382	stat6, rad51, pck1, socs1a, hamp1, g6pca.2, hsp70l, foxh1
multi-organism process	5	0.000451	irg1l, mmp9, hamp1, zgc:77112, irf1b
cellular response to ketone	2	0.00057	pck1, hamp1
response to external biotic stimulus	5	0.000717	irg1l, mmp9, hamp1, zgc:77112, irf1b
response to biotic stimulus	5	0.000776	irg1l, mmp9, hamp1, zgc:77112, irf1b
cellular response to steroid hormone stimulus	2	0.000795	pck1, hamp1
response to external stimulus	7	0.000796	irg1l, pck1, mmp9, hamp1, g6pca.2, zgc:77112, irf1b
carbohydrate metabolic process	6	0.000914	pck1, si:ch211-126g16.10, g6pca.2, zgc:77112, zgc:153343, g6pca.1
KEGG Pathways - DEGs by miR-34a deletion
Term	Count	PValue	Genes
Insulin signaling pathway	6	0.000509476	eif4ebp1, zgc:77112, socs1a, g6pca.1, g6pca.2, pck1
Insulin resistance	4	0.0157078	zgc:77112, g6pca.1, g6pca.2, pck1
Glycolysis / Gluconeogenesis	3	0.0345778	g6pca.1, g6pca.2, pck1
Adipocytokine signaling pathway	3	0.0465992	g6pca.1, g6pca.2, pck1
Metabolic pathways	10	0.049058	si:ch211-126g16.10, msmo1, g6pca.1, p4ha1b, g6pca.2, c1galt1a, agmat, ptges3a, rimkla, pck1
