# Supplementary material for: miR-34a is a tumor suppressor in zebrafish and its expression levels impact metabolism, hematopoiesis and DNA damage
Source: PLoS Genet. 2024 May 28;20(5):e1011290. doi: 10.1371/journal.pgen.1011290 (PMC11166285; doi:10.1371/journal.pgen.1011290)
Supplement: S4 File — (XLSX) [file pgen.1011290.s017.xlsx]

## Sheet: p53 target genes
Gene name
cdkn1a
ntpcr
pgpep1
rnf19b
scn4ba
scn4ab
arvcfb
fcho2
pank2
limk2
scrib
bhlhe40
paqr7b
tp53
mdm2
ccng1
prkab1a
pmaip1
sytl1
fhl2a
sema3bl
bmp7b
flrt2
pcbp4
tp53i11b
susd6
cyfip2
ptp4a1
hes2.2
borcs7
perp
sesn2
slc44a5b
btg2
fbxo22
slc30a1a
tspan11
btg3
pou3f1
tsga10
iscub
spata18
znf219
phpt1
lmna
hrasa
unc5b
gadd45aa
gadd45bb
phlda3
ddit4
mlf2
stat3
capn2b
uqcc1
plk3
rad51c
stk17a
vdra
tigarb
edn2
serpine1
ptpreb
myo6a
myo6b
igfbp7
ypel3
traf4b
tmem68
alox5a
neflb
tp73
cav1
il1b
arhgef3
tsku
retsat
nkain4
trim32
triap1
ces2
cers5
pcna
cflara
jag1a
rgl1
cmbl
rgs20
baxa
apaf1
chst14
rhoca
rhocb
rps19
anxa4
e2f7
bcl2l1
ccdc51
sars
bcl6ab
vcana
pltp
cpsf4
sulf2a
sulf2b
atf3
blcap
dusp11
dnajb2
mfap3l
scn3b
bbc3
cd82
gls2b
plxnb2a
mknk2a
sdc4
gpx1b
aldh1a3
dusp5
cpeb4b
smad3b
csf1b
hhat
csnk1g1
btg1
snx2
epha2a
dgkaa
ptprub
abhd4
socs4
fam49a
ei24
myof
tab3
fosl1a
cldn1
fuca1.1
fuca1.2
clp1
rnd3a
rnd3b
aifm2
nhlh2
sesn1
rnf144b
notch1a
notch1b
itga3b
cyp4f3
tp53inp1
dapk1
tmem63bb

## Sheet: Predicted miR-34 targets
Gene name	Ensembl ID
CDK6	ENSDARG00000070228
KCNA2 (1 of 2)	ENSDARG00000091458
gpsm1b	ENSDARG00000054874
cplx2	ENSDARG00000061918
syt2a	ENSDARG00000025206
SOGA1 (1 of 2)	ENSDARG00000063075
si:dkey-14p11	ENSDARG00000094787
SLC16A3 (1 of 2)	ENSDARG00000028583
LINGO3 (2 of 2)	ENSDARG00000061970
vtna	ENSDARG00000055388
PEAR1 (3 of 3)	ENSDARG00000060753
PEAR1 (1 of 3)	ENSDARG00000092008
pear1	ENSDARG00000093842
CR847504	ENSDARG00000089224
PRKD1	ENSDARG00000075949
mblac2	ENSDARG00000059689
sspn	ENSDARG00000041747
SEMA6B (1 of 2)	ENSDARG00000061976
klhl23	ENSDARG00000078475
atp1a3a	ENSDARG00000018259
grin1b	ENSDARG00000025728
cacnb1	ENSDARG00000002167
PTDSS1 (2 of 2)	ENSDARG00000036114
ccnd1	ENSDARG00000035750
UNC13A (4 of 5)	ENSDARG00000061829
KCNA1 (2 of 2)	ENSDARG00000017108
igfbp6b	ENSDARG00000090833
si:dkey-237j10	ENSDARG00000094025
C5H2orf68	ENSDARG00000059459
SH3RF3	ENSDARG00000060401
foxm1	ENSDARG00000003200
GRIN2B (1 of 2)	ENSDARG00000079348
HECW2 (1 of 2)	ENSDARG00000063253
DAGLA	ENSDARG00000062956
pigo	ENSDARG00000011743
cx28	ENSDARG00000003925
CABZ01071909	ENSDARG00000091841
ralgps2	ENSDARG00000026519
prnprs3	ENSDARG00000003705
si:ch73-62b13	ENSDARG00000093269
zdhhc8b	ENSDARG00000018508
si:ch211-229p19	ENSDARG00000073805
mettl5	ENSDARG00000068893
baz1b	ENSDARG00000061394
C13H10orf54	ENSDARG00000068784
zbtb12	ENSDARG00000070658
nav3	ENSDARG00000005476
igf2bp2a	ENSDARG00000003421
impdh1b	ENSDARG00000029524
HCN3 (1 of 2)	ENSDARG00000076615
bcl2	ENSDARG00000094704
IGSF3	ENSDARG00000077002
BX548160	ENSDARG00000075456
dao	ENSDARG00000035603
hnf1ba	ENSDARG00000006615
opa3	ENSDARG00000061761
BCL2 (2 of 2)	ENSDARG00000025613
CU856539	ENSDARG00000010023
hdc	ENSDARG00000075454
tnfsf13b	ENSDARG00000012945
fam73a	ENSDARG00000020596
os9	ENSDARG00000020301
abca1a	ENSDARG00000074635
zgc:112421	ENSDARG00000013613
C5orf65	ENSDARG00000086705
C14H4orf29	ENSDARG00000029975
CXCL11 (4 of 4)	ENSDARG00000094706
ZNF281 (1 of 2)	ENSDARG00000035910
tnni1a	ENSDARG00000000474
inab	ENSDARG00000053248
vgll4	ENSDARG00000040114
CR853282	ENSDARG00000079340
ablim1a	ENSDARG00000060149
ugt5g1	ENSDARG00000032862
zgc:171686	ENSDARG00000076721
APBA3	ENSDARG00000090675
BX323994	ENSDARG00000090688
slc10a3	ENSDARG00000095660
FRMPD1 (5 of 6)	ENSDARG00000089009
rorb	ENSDARG00000033498
golga7ba	ENSDARG00000036295
KAT7 (1 of 2)	ENSDARG00000070371
glrbb	ENSDARG00000052769
cers2b	ENSDARG00000058992
grk4	ENSDARG00000070460
ghdcl	ENSDARG00000055569
scn4ba	ENSDARG00000062416
macc1	ENSDARG00000040717
AL929105	ENSDARG00000088625
ppp2r2a	ENSDARG00000006624
ms4a17a1	ENSDARG00000053561
RAMP1	ENSDARG00000056704
slc7a10	ENSDARG00000008100
mdm4	ENSDARG00000057513
ntn1b	ENSDARG00000022531
zgc:194210	ENSDARG00000073799
CU896698	ENSDARG00000004845
uhmk1	ENSDARG00000059575
MSL2 (2 of 2)	ENSDARG00000038909
dpy19l1l	ENSDARG00000077869
cnih2	ENSDARG00000043662
zgc:136360	ENSDARG00000056914
SHISA5	ENSDARG00000013681
BX000363	ENSDARG00000088310
gbgt1l1	ENSDARG00000025275
UNC13B (1 of 2)	ENSDARG00000086274
zgc:77651	ENSDARG00000088524
CR749167	ENSDARG00000090799
syt10	ENSDARG00000045750
e2f5	ENSDARG00000038812
si:dkey-71h2	ENSDARG00000043394
CPLX1 (1 of 2)	ENSDARG00000077736
cd226	ENSDARG00000045391
SNX8 (1 of 3)	ENSDARG00000074842
gabbr1a	ENSDARG00000018967
wu:fb39e10	ENSDARG00000089967
aldoca	ENSDARG00000057661
MFN1 (4 of 4)	ENSDARG00000011884
gak	ENSDARG00000039384
FP236810	ENSDARG00000090654
COL23A1 (2 of 2)	ENSDARG00000089078
si:ch1073-75o15	ENSDARG00000094478
ltk	ENSDARG00000042861
prkcg	ENSDARG00000004561
LAYN (2 of 2)	ENSDARG00000056835
zdhhc23a	ENSDARG00000029039
atrip	ENSDARG00000063076
si:dkey-246g23	ENSDARG00000013775
st3gal3b	ENSDARG00000015252
IMPA2	ENSDARG00000059411
myh11b	ENSDARG00000006281
hyi	ENSDARG00000030166
dgkza	ENSDARG00000014439
lpin1	ENSDARG00000020239
dnajc18	ENSDARG00000056005
TMEM102	ENSDARG00000087162
atxn1b	ENSDARG00000060862
wu:fk11d03	ENSDARG00000024598
NDST1 (2 of 2)	ENSDARG00000074936
BX005008	ENSDARG00000024890
rasa1a	ENSDARG00000035535
slc9a3	ENSDARG00000058498
SGMS1 (1 of 2)	ENSDARG00000057053
wtip	ENSDARG00000063666
slc12a5	ENSDARG00000078187
ccnb1	ENSDARG00000051923
SV2B (1 of 3)	ENSDARG00000060711
nfil3-6	ENSDARG00000087188
si:ch211-137i242	ENSDARG00000094537
C18H15orf44	ENSDARG00000041429
CCDC115	ENSDARG00000033533
ugt1b4	ENSDARG00000089507
phox2a	ENSDARG00000007406
zgc:172270	ENSDARG00000003632
ABHD15	ENSDARG00000078768
zbtb17	ENSDARG00000074548
arhgap29b	ENSDARG00000017748
atxn7l2b	ENSDARG00000056268
si:ch211-156p11	ENSDARG00000071604
nphp3	ENSDARG00000078261
GPR101	ENSDARG00000039218
cd99l2	ENSDARG00000056722
CABZ01073736	ENSDARG00000023692
snx5	ENSDARG00000020442
zgc:158320	ENSDARG00000070312
gla	ENSDARG00000036155
si:ch211-114l130	ENSDARG00000078620
si:dkeyp-89c11	ENSDARG00000045522
vsnl1b	ENSDARG00000044053
sh3glb1	ENSDARG00000010956
tppp3	ENSDARG00000030463
CABZ01040998	ENSDARG00000086871
abhd11	ENSDARG00000069501
C1H3orf70 (1 of 2)	ENSDARG00000091513
SEMA4B (2 of 2)	ENSDARG00000076104
gria1a	ENSDARG00000021352
ALDH1L2	ENSDARG00000070230
prcc	ENSDARG00000063252
C19H18orf21 (2 of 2)	ENSDARG00000077407
myrip	ENSDARG00000038814
tyr	ENSDARG00000039077
CABZ01067175	ENSDARG00000006503
C16H1orf43 (2 of 2)	ENSDARG00000055613
ERGIC1	ENSDARG00000005273
hormad1	ENSDARG00000040254
CR749163	ENSDARG00000060253
C19H18orf21 (1 of 2)	ENSDARG00000070413
DBNDD2	ENSDARG00000074904
bcl11ba	ENSDARG00000062510
bcl11ba	ENSDARG00000091122
GABRA2 (1 of 3)	ENSDARG00000091459
CORO1C (2 of 2)	ENSDARG00000021193
jazf1b	ENSDARG00000056793
SH2D4A	ENSDARG00000041378
PPFIA2	ENSDARG00000013000
lgalslb	ENSDARG00000055525
raf1b	ENSDARG00000059406
NOTCH2 (1 of 2)|notch2	ENSDARG00000092960
NOTCH2 (1 of 2)|notch2	ENSDARG00000043130
si:dkey-7n6	ENSDARG00000094602
cdkl1	ENSDARG00000017329
sat1b	ENSDARG00000032272
cacna2d1a	ENSDARG00000014804
mamdc2b	ENSDARG00000073695
CABZ01073032	ENSDARG00000087696
rcor1	ENSDARG00000031434
ZBTB47 (2 of 2)	ENSDARG00000057751
phf16	ENSDARG00000019614
MBTD1	ENSDARG00000060868
GABRA2 (3 of 3)	ENSDARG00000070005
napgl	ENSDARG00000006617
ARMC10	ENSDARG00000062960
fezf2	ENSDARG00000070677
PFKL (1 of 2)	ENSDARG00000060504
cx30	ENSDARG00000070362
PHLDB2 (1 of 2)	ENSDARG00000074843
GLIS2 (1 of 2)	ENSDARG00000073861
tyw5	ENSDARG00000069672
gch2	ENSDARG00000013340
fem1a	ENSDARG00000067966
arpc5a	ENSDARG00000039142
C15H11orf57	ENSDARG00000016724
slc43a2a	ENSDARG00000036848
mettl7a	ENSDARG00000056726
SAMHD1 (1 of 3)	ENSDARG00000076403
si:ch211-134j6	ENSDARG00000060845
CBFA2T3	ENSDARG00000079012
RAB11FIP5 (1 of 2)	ENSDARG00000088248
RNF121	ENSDARG00000060282
c9	ENSDARG00000016319
TTYH3 (2 of 2)	ENSDARG00000007678
adcy2a	ENSDARG00000058392
t54l	ENSDARG00000029612
CENPE	ENSDARG00000063385
gng5	ENSDARG00000039830
prom1a	ENSDARG00000039966
WIZ (1 of 2)	ENSDARG00000086761
coq10b	ENSDARG00000056141
ifrd2	ENSDARG00000036811
mut	ENSDARG00000060554
ANK1 (2 of 2)	ENSDARG00000074777
capn7	ENSDARG00000076931
trim32	ENSDARG00000076553
TK1 (2 of 2)|tk1	ENSDARG00000086561
TK1 (2 of 2)|tk1	ENSDARG00000018118
CACNA1E (2 of 2)	ENSDARG00000095614
abcc8	ENSDARG00000051879
socs3a	ENSDARG00000025428
gpr37b	ENSDARG00000033296
mtrr	ENSDARG00000045398
BRD1 (2 of 2)	ENSDARG00000051798
si:dkey-260j18	ENSDARG00000058122
SYTL1	ENSDARG00000070094
FAM123B	ENSDARG00000079624
scn1ba	ENSDARG00000060222
matn1	ENSDARG00000030215
GK	ENSDARG00000053456
coro1ca	ENSDARG00000035598
CABZ01034854	ENSDARG00000069514
krt4	ENSDARG00000017624
htr5a	ENSDARG00000038869
unc119b	ENSDARG00000044362
col4a1	ENSDARG00000055009
aldh5a1	ENSDARG00000076544
GSK3A (2 of 2)	ENSDARG00000029501
pkig	ENSDARG00000086471
pcl	ENSDARG00000000972
TTC19	ENSDARG00000074435
HUS1B	ENSDARG00000061380
CU633861|zgc:103508	ENSDARG00000088755
CU633861|zgc:103508	ENSDARG00000039216
dld	ENSDARG00000020219
eno1a	ENSDARG00000022456
c1qtnf4	ENSDARG00000024299
stxbp5b	ENSDARG00000029234
SH3BP2	ENSDARG00000021982
SEMA4B (1 of 2)	ENSDARG00000074414
smc4	ENSDARG00000038882
rtn4rl1	ENSDARG00000055578
serpinc1	ENSDARG00000042684
si:dkeyp-87d1	ENSDARG00000086478
gch1	ENSDARG00000070453
rnf183	ENSDARG00000068851
CABZ01051991	ENSDARG00000088852
C19H1orf85	ENSDARG00000059354
cnst	ENSDARG00000042759
zeb2a	ENSDARG00000062338
AKT3 (1 of 2)	ENSDARG00000063400
rnf150a	ENSDARG00000024827
syt14b	ENSDARG00000001891
ANO2 (2 of 2)	ENSDARG00000003210
brn1	ENSDARG00000070220
BX470211	ENSDARG00000090052
plekho1b	ENSDARG00000077499
ppp2r5a	ENSDARG00000027017
cxcl-c1c	ENSDARG00000075045
tmem68	ENSDARG00000042716
si:dkey-245p14	ENSDARG00000061952
foxo1a	ENSDARG00000063540
pm20d1	ENSDARG00000062096
slc6a6a	ENSDARG00000012534
si:ch211-244b2	ENSDARG00000069244
sec61al1	ENSDARG00000021669
FBXO4	ENSDARG00000074170
ZFP91	ENSDARG00000079631
TXNDC15	ENSDARG00000043249
PRSS23	ENSDARG00000055786
zgc:113421	ENSDARG00000069397
lingo4b	ENSDARG00000078527
mfsd2aa	ENSDARG00000030630
PSD (2 of 2)	ENSDARG00000078102
NDRG2	ENSDARG00000011170
gpr56	ENSDARG00000027222
ptgs2b	ENSDARG00000010276
im:7149628	ENSDARG00000055270
CABZ01072698	ENSDARG00000090150
stam	ENSDARG00000002127
hibadhb	ENSDARG00000007959
sppl3	ENSDARG00000025220
si:ch211-215p11	ENSDARG00000067703
ZDHHC22	ENSDARG00000075170
gfra2b	ENSDARG00000044015
foxp2	ENSDARG00000005453
CABZ01061146	ENSDARG00000088971
slc4a10b	ENSDARG00000060303
rhobtb2a	ENSDARG00000016868
inka1a	ENSDARG00000070360
UBR4	ENSDARG00000009549
slc16a1	ENSDARG00000068572
SOAT1	ENSDARG00000062297
zgc:112982	ENSDARG00000001829
ssbp4	ENSDARG00000056483
CU019646	ENSDARG00000091234
znf384l	ENSDARG00000001015
grip1	ENSDARG00000015053
pdk3a	ENSDARG00000014527
H6PD	ENSDARG00000060153
si:dkeyp-51f12	ENSDARG00000095606
syne2b	ENSDARG00000053484
si:dkeyp-77c8	ENSDARG00000092369
si:dkeyp-77c8	ENSDARG00000093000
si:dkeyp-77c8	ENSDARG00000093025
si:dkeyp-77c8	ENSDARG00000093940
si:dkeyp-77c8	ENSDARG00000095514
rfng	ENSDARG00000019746
nr1i2	ENSDARG00000029766
ncor1	ENSDARG00000035285
BX927351	ENSDARG00000056535
ubtf	ENSDARG00000035066
scn2b	ENSDARG00000041176
SNX25	ENSDARG00000088264
mavs	ENSDARG00000069733
rab27a	ENSDARG00000040532
sels	ENSDARG00000070097
yod1	ENSDARG00000008542
gata2a	ENSDARG00000059327
DUSP3 (1 of 2)	ENSDARG00000061255
sprn2	ENSDARG00000057665
tpm3	ENSDARG00000005162
ptch2	ENSDARG00000055026
plscr3b	ENSDARG00000069432
SH3BGRL2	ENSDARG00000036878
pvrl2l	ENSDARG00000063390
BX855610	ENSDARG00000069661
si:ch211-155e24	ENSDARG00000095612
CCDC134 (2 of 2)	ENSDARG00000030508
kcnh8	ENSDARG00000062640
MCTP2 (2 of 2)	ENSDARG00000001414
mier2	ENSDARG00000071413
nr5a1a	ENSDARG00000017704
ADRA1D	ENSDARG00000024101
ppp1cab	ENSDARG00000071566
il6st	ENSDARG00000030498
slc35c2	ENSDARG00000037517
zgc:161979	ENSDARG00000095863
KCNB1	ENSDARG00000060095
snx18a	ENSDARG00000067713
slc38a7	ENSDARG00000012002
hhip	ENSDARG00000060397
cngb1a	ENSDARG00000068242
acat2	ENSDARG00000007127
klhl26	ENSDARG00000053876
whsc1l1	ENSDARG00000062765
selt2	ENSDARG00000023220
CCDC134 (1 of 2)	ENSDARG00000079384
si:ch211-210m1	ENSDARG00000091028
tpte	ENSDARG00000056985
ldlrad3	ENSDARG00000078600
pbx1a	ENSDARG00000089610
zgc:73075	ENSDARG00000009637
slc1a9	ENSDARG00000054836
PHLDB1 (1 of 2)	ENSDARG00000079378
SMPDL3B	ENSDARG00000010130
ints6	ENSDARG00000013025
ptpro	ENSDARG00000022297
STIM2 (2 of 2)	ENSDARG00000074867
zbtb4	ENSDARG00000061827
mfsd6b	ENSDARG00000054583
RAPGEFL1	ENSDARG00000079912
tm7sf3	ENSDARG00000093658
CABZ01069020	ENSDARG00000088367
fut8	ENSDARG00000015449
CR376787	ENSDARG00000077414
plekha7b	ENSDARG00000062220
znf532	ENSDARG00000052894
zgc:162232	ENSDARG00000070874
il11ra	ENSDARG00000026736
ncor2	ENSDARG00000000966
ZC3H11A	ENSDARG00000009754
appbp2	ENSDARG00000007566
si:dkey-7c22	ENSDARG00000062101
mgat5	ENSDARG00000071506
vamp3	ENSDARG00000070161
C23H20orf24	ENSDARG00000074790
NTSR1	ENSDARG00000077577
si:ch211-191a16	ENSDARG00000077673
atrx	ENSDARG00000042236
BX682552	ENSDARG00000086228
srf	ENSDARG00000053918
brpf3	ENSDARG00000074238
STARD7	ENSDARG00000074858
ERRFI1 (2 of 2)	ENSDARG00000086098
zgc:173575	ENSDARG00000078281
ZNF513	ENSDARG00000019961
aqp9b	ENSDARG00000053480
MAPKAP1	ENSDARG00000091777
C2CD4C (1 of 2)	ENSDARG00000079556
pdxdc1	ENSDARG00000007549
si:dkey-19a16	ENSDARG00000071644
pard6gb	ENSDARG00000036090
NAV2	ENSDARG00000073688
STARD13 (2 of 2)	ENSDARG00000079542
ppp1r42	ENSDARG00000057632
SYT15	ENSDARG00000079926
noc2l	ENSDARG00000001754
plcl1	ENSDARG00000067676
slc7a4	ENSDARG00000068286
tnfsf10l	ENSDARG00000004196
L2HGDH	ENSDARG00000060500
zgc:171639	ENSDARG00000060034
si:ch211-285f17|si:dkey-96n2	ENSDARG00000059333
si:ch211-285f17|si:dkey-96n2	ENSDARG00000092172
chrng	ENSDARG00000086647
zbtb8os	ENSDARG00000016368
rnf220b	ENSDARG00000075183
SLC16A13	ENSDARG00000055342
eif4e2	ENSDARG00000038585
fnbp1l	ENSDARG00000020131
gab1	ENSDARG00000037018
shox	ENSDARG00000025891
gpr34b	ENSDARG00000002959
camk1da	ENSDARG00000074905
slc26a10	ENSDARG00000078800
serinc5	ENSDARG00000008153
ADCY3 (1 of 2)	ENSDARG00000077145
sema5b	ENSDARG00000061471
slc35d1a	ENSDARG00000011973
si:ch211-207d6	ENSDARG00000031658
KCNV1	ENSDARG00000070092
si:ch211-251p5	ENSDARG00000011635
cdc14aa	ENSDARG00000013858
tnc	ENSDARG00000021948
otub1	ENSDARG00000011462
epb41	ENSDARG00000029019
TAOK2	ENSDARG00000074899
igf2bp3	ENSDARG00000010266
hcst	ENSDARG00000092074
nprl2	ENSDARG00000059613
bcl7a	ENSDARG00000052907
RALYL (1 of 2)	ENSDARG00000089193
myo10l1	ENSDARG00000074723
FAM181B	ENSDARG00000076528
vps8	ENSDARG00000060477
CCKBR (2 of 2)	ENSDARG00000074117
si:dkey-261j4	ENSDARG00000035150
si:dkey-261j4	ENSDARG00000095635
si:ch211-284e13	ENSDARG00000094725
si:ch211-238n5	ENSDARG00000062381
BACH1 (1 of 2)	ENSDARG00000062553
cd81	ENSDARG00000036080
rab3ab	ENSDARG00000043835
C25H11orf49	ENSDARG00000090616
wu:fd58b11	ENSDARG00000054921
cx32	ENSDARG00000041787
si:ch211-71n6	ENSDARG00000088003
FRMPD3	ENSDARG00000074865
GPR12	ENSDARG00000062934
TBC1D8B	ENSDARG00000062192
crybb1	ENSDARG00000068507
pcsk9	ENSDARG00000074185
dda1	ENSDARG00000076074
KLF6 (2 of 2)	ENSDARG00000038561
foxc1a	ENSDARG00000091481
erf	ENSDARG00000063417
n4bp2	ENSDARG00000061451
syngr2a	ENSDARG00000052429
apol1	ENSDARG00000007425
KCNJ9	ENSDARG00000061636
CU302376	ENSDARG00000086027
WNK2	ENSDARG00000077051
prdm5	ENSDARG00000006288
GDPD3 (2 of 2)	ENSDARG00000006944
zic4	ENSDARG00000031307
SUFU	ENSDARG00000056801
KCNAB3	ENSDARG00000074320
AL929007	ENSDARG00000071353
si:dkey-206f10	ENSDARG00000032838
kcmf1	ENSDARG00000067656
cacnb3b	ENSDARG00000076030
mfge8a	ENSDARG00000015349
lipc	ENSDARG00000053476
EI24	ENSDARG00000053840
znf609	ENSDARG00000043246
derl3	ENSDARG00000033871
ets2	ENSDARG00000018308
ahnak	ENSDARG00000061764
SEMA5B (2 of 2)	ENSDARG00000075648
si:ch211-173n18	ENSDARG00000060889
senp3b	ENSDARG00000056741
eif4a1a	ENSDARG00000092115
gpm6bb	ENSDARG00000001676
ppm1ba	ENSDARG00000001888
npr3	ENSDARG00000035253
CR381673	ENSDARG00000038551
nr4a2a	ENSDARG00000017007
mapk8ip2	ENSDARG00000063157
KIAA1462 (2 of 2)	ENSDARG00000088405
DGKG	ENSDARG00000062696
micall1	ENSDARG00000079811
PACS1 (1 of 3)	ENSDARG00000019800
2023-09-03	ENSDARG00000030656
ccne1	ENSDARG00000011133
ppp4r2b	ENSDARG00000053447
C5H3orf30	ENSDARG00000093783
BAD (2 of 2)	ENSDARG00000087993
ptprmb	ENSDARG00000087796
adpgk	ENSDARG00000063525
slc5a8l	ENSDARG00000003697
matn4	ENSDARG00000015947
stmn1b	ENSDARG00000033655
xkr6	ENSDARG00000043410
C20H1orf198	ENSDARG00000043842
GPR137B (1 of 3)	ENSDARG00000078448
TMCC1 (1 of 2)	ENSDARG00000060954
mybl1	ENSDARG00000030999
kdsr	ENSDARG00000012021
zgc:112045	ENSDARG00000053012
C23H1orf187 (2 of 2)	ENSDARG00000087681
gpr158	ENSDARG00000077134
scn8aa	ENSDARG00000005775
atf7a	ENSDARG00000011298
zgc:110045	ENSDARG00000057141
igdcc4	ENSDARG00000076919
fbxl14a	ENSDARG00000034497
mdn1	ENSDARG00000008976
MYADML2	ENSDARG00000053953
SAYSD1	ENSDARG00000043687
CDKN1B (1 of 3)	ENSDARG00000088081
nab2	ENSDARG00000078076
pafah1b1b	ENSDARG00000026595
pdk3b	ENSDARG00000060460
si:busm1-57f23	ENSDARG00000074425
arl6ip6	ENSDARG00000071013
mepce	ENSDARG00000059461
DEF8 (1 of 2)	ENSDARG00000068208
B4GALNT3 (1 of 3)	ENSDARG00000058939
umps	ENSDARG00000012215
slc46a1	ENSDARG00000026149
BX927317	ENSDARG00000073835
si:ch211-117c9	ENSDARG00000071235
tmem161b	ENSDARG00000055989
hmga1b	ENSDARG00000070951
sox6	ENSDARG00000015536
nr0b2a	ENSDARG00000044685
hmbsa	ENSDARG00000008840
zdhhc14	ENSDARG00000037069
kmo	ENSDARG00000009160
rab33ba	ENSDARG00000052290
slc6a17	ENSDARG00000068787
GRAMD1C	ENSDARG00000076238
cdkn1b	ENSDARG00000054271
pmp22b	ENSDARG00000060457
TBCC	ENSDARG00000022918
alas2	ENSDARG00000038643
strn3	ENSDARG00000001729
mtmr7b	ENSDARG00000070412
ptgr1	ENSDARG00000024877
zgc:101583	ENSDARG00000026682
si:ch1073-464p5	ENSDARG00000086569
ctdsplb	ENSDARG00000062116
faf1	ENSDARG00000022418
dgcr8	ENSDARG00000035564
ltc4s	ENSDARG00000062598
ccbl2	ENSDARG00000013423
zmym2	ENSDARG00000027353
MAST3 (1 of 2)	ENSDARG00000086505
BX323449	ENSDARG00000090986
si:dkey-12l12	ENSDARG00000094422
cacng7b	ENSDARG00000070624
eapp	ENSDARG00000017272
STRADB	ENSDARG00000088225
pgap1	ENSDARG00000062465
sec31a	ENSDARG00000021082
calhm2	ENSDARG00000039482
si:dkeyp-110e41	ENSDARG00000071585
snx10a	ENSDARG00000004405
si:dkey-190l1	ENSDARG00000061042
zgc:195282	ENSDARG00000079488
HEATR6	ENSDARG00000073686
zgc:112234	ENSDARG00000086751
mycb	ENSDARG00000007241
EIF3B (2 of 2)	ENSDARG00000074213
GALNT6	ENSDARG00000014386
CR376783	ENSDARG00000074235
rorab	ENSDARG00000001910
ypel5	ENSDARG00000088929
glmnb	ENSDARG00000010958
ARHGAP35 (2 of 2)	ENSDARG00000060297
BX004873	ENSDARG00000089391
GRIN2C (1 of 2)	ENSDARG00000077560
si:dkeyp-4c7	ENSDARG00000091950
sumf2	ENSDARG00000069497
mitd1	ENSDARG00000044766
chrnb2b	ENSDARG00000017790
adra2c	ENSDARG00000069669
gna13a	ENSDARG00000073765
si:ch73-335m24	ENSDARG00000036383
PALLD	ENSDARG00000040009
mafl	ENSDARG00000044155
slc35f3b	ENSDARG00000059850
igf2b	ENSDARG00000033307
taf5	ENSDARG00000018325
si:dkey-91i10	ENSDARG00000074034
hoxa9a	ENSDARG00000009461
ecd	ENSDARG00000022944
RNF152	ENSDARG00000087782
SLC22A7 (5 of 5)	ENSDARG00000091252
NSUN6	ENSDARG00000067949
thsd7ba	ENSDARG00000095022
prox2	ENSDARG00000041952
rnmtl1a	ENSDARG00000016543
si:ch211-110p13	ENSDARG00000093821
fndc3bb	ENSDARG00000062023
CABZ01048549	ENSDARG00000087365
VASP (2 of 2)	ENSDARG00000059110
AL954150	ENSDARG00000074345
CR848746	ENSDARG00000090473
cacnb3a	ENSDARG00000001881
PXMP2	ENSDARG00000003144
smpd5	ENSDARG00000059811
ARSJ	ENSDARG00000077590
chrm4a	ENSDARG00000069254
rgmb	ENSDARG00000074845
FP016230	ENSDARG00000079330
mycl1b	ENSDARG00000034956
ptprt	ENSDARG00000074781
PPM1K (2 of 2)	ENSDARG00000076011
PALM3	ENSDARG00000071215
chrna7	ENSDARG00000035785
KCTD9 (2 of 2)	ENSDARG00000021209
si:dkey-47k16	ENSDARG00000087988
rnf150b	ENSDARG00000009524
phpt1	ENSDARG00000045567
kdelr2l	ENSDARG00000037361
GRID1 (1 of 2)	ENSDARG00000044161
zgc:55764	ENSDARG00000027183
tbc1d16	ENSDARG00000036994
SCARA5	ENSDARG00000010425
rhpn2	ENSDARG00000014577
gli3	ENSDARG00000052131
irgf3	ENSDARG00000062820
CU915778	ENSDARG00000086717
nrn1	ENSDARG00000071860
myo18aa	ENSDARG00000075752
rictora	ENSDARG00000059414
syn1	ENSDARG00000060368
slc9a7	ENSDARG00000076754
C14orf43 (1 of 2)	ENSDARG00000053864
ZNF687 (1 of 2)	ENSDARG00000019299
ankzf1	ENSDARG00000041904
PAPD5	ENSDARG00000060071
tgfbrap1	ENSDARG00000061508
ube2kb	ENSDARG00000013505
ak4	ENSDARG00000006546
zgc:91985	ENSDARG00000007108
BX324142	ENSDARG00000094054
rasal2	ENSDARG00000036257
fynb	ENSDARG00000025319
agpat4	ENSDARG00000069044
MAP3K8	ENSDARG00000061710
FAM183B	ENSDARG00000087144
yipf2	ENSDARG00000021399
adamtsl7	ENSDARG00000055439
NAA30	ENSDARG00000079686
tagln	ENSDARG00000045408
tp53i11a	ENSDARG00000069430
BX571762	ENSDARG00000087258
ERBB4 (3 of 5)	ENSDARG00000090408
plekhg6	ENSDARG00000086056
wt1b	ENSDARG00000007990
snx13	ENSDARG00000013828
casp2	ENSDARG00000062052
ubtd2	ENSDARG00000069184
cenpp	ENSDARG00000044135
UTS2R	ENSDARG00000009624
wisp2	ENSDARG00000077882
appa	ENSDARG00000059036
BX927290	ENSDARG00000087338
bnip2	ENSDARG00000013397
si:dkey-283b15	ENSDARG00000089435
scd	ENSDARG00000033662
slc7a2	ENSDARG00000037097
slco2a1	ENSDARG00000061896
fgd6	ENSDARG00000045528
CABZ01068153	ENSDARG00000091527
cyr61l1	ENSDARG00000035422
st6gal1	ENSDARG00000044514
SLC12A5 (1 of 2)	ENSDARG00000075815
PYROXD1	ENSDARG00000033586
smpdl3a	ENSDARG00000053119
gpr27	ENSDARG00000006607
pip5k1ab	ENSDARG00000024642
sin3ab	ENSDARG00000059812
nucb2b	ENSDARG00000036291
MRAS (1 of 2)	ENSDARG00000075285
OSGIN1	ENSDARG00000052279
prox1a	ENSDARG00000055158
MRTO4	ENSDARG00000007130
ehmt1a	ENSDARG00000068157
jam3b	ENSDARG00000061794
tfe3b	ENSDARG00000019457
PLEC (2 of 2)	ENSDARG00000062590
mllt3	ENSDARG00000006754
CR626884	ENSDARG00000076698
ephx2	ENSDARG00000040255
wdr69	ENSDARG00000021462
PDZRN3 (2 of 2)	ENSDARG00000073757
FAM108A1 (2 of 2)	ENSDARG00000091433
znf367	ENSDARG00000021086
VGLL3	ENSDARG00000038305
RRP8	ENSDARG00000071652
fam100ab	ENSDARG00000020976
pvrl3l	ENSDARG00000006604
znf536	ENSDARG00000022251
KCNK2 (2 of 2)	ENSDARG00000007151
cyb5r3	ENSDARG00000005891
cdc40	ENSDARG00000041226
LRRC7	ENSDARG00000079670
wu:fd11e11	ENSDARG00000034836
si:dkey-193c22	ENSDARG00000076735
mgat1b	ENSDARG00000036065
AP3B2	ENSDARG00000063432
wdr37	ENSDARG00000074611
si:ch1073-396h14	ENSDARG00000057590
kcnk13a	ENSDARG00000008212
BX004785	ENSDARG00000075969
ptpra	ENSDARG00000001769
si:dkey-190g11	ENSDARG00000025914
inhbaa	ENSDARG00000012671
man1a1	ENSDARG00000005652
ncam1b	ENSDARG00000007220
fam102ab	ENSDARG00000016866
kif3b	ENSDARG00000012081
tefa	ENSDARG00000039117
si:ch73-337l15	ENSDARG00000075126
si:dkey-84j12	ENSDARG00000094625
mpp6b	ENSDARG00000029761
TACR3 (1 of 3)	ENSDARG00000003054
rnf207	ENSDARG00000012409
foxk1	ENSDARG00000037872
ARHGEF2 (2 of 2)	ENSDARG00000075819
foxp4	ENSDARG00000076120
PRMT8 (1 of 2)	ENSDARG00000040633
CU928218	ENSDARG00000075088
satb2	ENSDARG00000061885
fam160b1	ENSDARG00000060168
stk38l	ENSDARG00000045482
C1H19orf67	ENSDARG00000060187
SRFBP1	ENSDARG00000075323
ANO9 (2 of 2)	ENSDARG00000079324
panx1b	ENSDARG00000014910
rpf2	ENSDARG00000043960
JUP (1 of 2)	ENSDARG00000059067
csnk1g2a	ENSDARG00000005458
retsat	ENSDARG00000018600
vcana	ENSDARG00000078680
pdip5	ENSDARG00000009001
NBEAL1	ENSDARG00000012524
rbm42	ENSDARG00000039910
rab11fip4b	ENSDARG00000070319
hbegfb	ENSDARG00000031246
d2hgdh	ENSDARG00000060210
rab40c	ENSDARG00000061208
ELFN2 (1 of 2)	ENSDARG00000077893
med29	ENSDARG00000026448
fam57ba	ENSDARG00000026875
FILIP1L (1 of 2)	ENSDARG00000037910
mmp2	ENSDARG00000017676
GPATCH2	ENSDARG00000031064
GPATCH2	ENSDARG00000095429
ERCC6L	ENSDARG00000002479
fut9	ENSDARG00000067524
SV2A	ENSDARG00000059945
msrb2	ENSDARG00000018459
XPR1 (1 of 2)	ENSDARG00000062449
aadacl4	ENSDARG00000044802
C13H20orf94	ENSDARG00000039069
MMP25 (1 of 2)	ENSDARG00000010556
abhd3	ENSDARG00000018809
asb6	ENSDARG00000007125
vipr2	ENSDARG00000012353
ATP6V0A2 (2 of 2)	ENSDARG00000035538
grin2ab	ENSDARG00000070543
sptssa	ENSDARG00000071203
rfx1a	ENSDARG00000005883
usp13	ENSDARG00000079198
ftr16	ENSDARG00000032043
efnb3b	ENSDARG00000042277
fam89b	ENSDARG00000069106
fez1	ENSDARG00000023174
zgc:66447	ENSDARG00000025577
TTC38	ENSDARG00000042188
dhrs3b	ENSDARG00000044803
CR387932	ENSDARG00000091607
ms4a17a	ENSDARG00000043796
lpar1	ENSDARG00000044213
pisd	ENSDARG00000052462
wnt10b	ENSDARG00000040925
ms4a17a	ENSDARG00000043798
rdh10a	ENSDARG00000058730
gas1a	ENSDARG00000077298
moxd1	ENSDARG00000031136
CRAMP1L	ENSDARG00000079616
arhgef10l	ENSDARG00000074244
rereb	ENSDARG00000075670
mtf2	ENSDARG00000005590
gna13b	ENSDARG00000037924
hells	ENSDARG00000057738
plcd3b	ENSDARG00000079572
daam2	ENSDARG00000028393
hmgcrb	ENSDARG00000059301
fgfr2	ENSDARG00000058115
camsap2	ENSDARG00000062173
ankrd54	ENSDARG00000055743
notch1b	ENSDARG00000052094
arhgef1b	ENSDARG00000055837
tpx2	ENSDARG00000078654
rhol	ENSDARG00000070666
CR556712	ENSDARG00000074508
smarcd3b	ENSDARG00000019969
acta2	ENSDARG00000045180
pdgfra	ENSDARG00000090703
plrg1	ENSDARG00000037283
CABZ01100267	ENSDARG00000091691
CYTH3 (1 of 3)	ENSDARG00000005159
plxnb2a|PLXNB2 (2 of 5)	ENSDARG00000003811
plxnb2a|PLXNB2 (2 of 5)	ENSDARG00000094799
OCRL (1 of 2)	ENSDARG00000060541
dnajc15	ENSDARG00000038309
rarab	ENSDARG00000034893
pou2f1b	ENSDARG00000007996
NEURL4	ENSDARG00000078127
parp12a	ENSDARG00000042496
CR318653	ENSDARG00000075140
wacb	ENSDARG00000056403
ocrl	ENSDARG00000078106
ENTHD1	ENSDARG00000079847
rad54b	ENSDARG00000092134
mmp23bb	ENSDARG00000009825
tpd52l2a	ENSDARG00000027154
adka	ENSDARG00000039429
NDP	ENSDARG00000076569
CABZ01073069	ENSDARG00000087067
fam96b	ENSDARG00000052010
fam84b	ENSDARG00000032859
smox	ENSDARG00000036967
slc1a2b	ENSDARG00000009563
ascl1a	ENSDARG00000038386
CT573193	ENSDARG00000075947
tescb	ENSDARG00000030839
rhov	ENSDARG00000070434
cd99	ENSDARG00000051975
PTPRM	ENSDARG00000089172
ADARB2	ENSDARG00000071823
CABZ01024770	ENSDARG00000087492
dab1a	ENSDARG00000059939
ciao1	ENSDARG00000059212
zmiz1	ENSDARG00000074502
HECW1 (2 of 3)	ENSDARG00000004291
nadl1	ENSDARG00000015025
tfap2d	ENSDARG00000023272
si:ch73-266f23	ENSDARG00000054957
fbxo45	ENSDARG00000071492
GEMIN8	ENSDARG00000053496
CU019652	ENSDARG00000062008
zgc:171497	ENSDARG00000090578
enpp4	ENSDARG00000006877
ing3	ENSDARG00000034326
DOM3Z	ENSDARG00000036852
si:dkey-265o13	ENSDARG00000062020
mll5	ENSDARG00000007523
iba57	ENSDARG00000063446
CREM (2 of 2)	ENSDARG00000033660
si:ch73-22o12	ENSDARG00000062831
myf6	ENSDARG00000029830
v2rl1	ENSDARG00000005942
osbpl5	ENSDARG00000076002
rnf44	ENSDARG00000068582
BX569789	ENSDARG00000090449
kri1	ENSDARG00000075380
spc24	ENSDARG00000093622
skap2	ENSDARG00000000906
rbm19	ENSDARG00000042590
cdh5	ENSDARG00000075549
RNF151	ENSDARG00000075046
RTN4RL1 (1 of 2)	ENSDARG00000007856
tnfsf11	ENSDARG00000068141
cacng1	ENSDARG00000008772
smap2	ENSDARG00000061446
B3GNT1	ENSDARG00000077583
si:dkey-18a10	ENSDARG00000090814
si:ch211-176d9	ENSDARG00000090429
C24H18orf34	ENSDARG00000093709
cept1b	ENSDARG00000021177
yes1	ENSDARG00000005941
gsna	ENSDARG00000011459
bpnt1	ENSDARG00000043684
RBM14 (2 of 2)	ENSDARG00000012723
scrib	ENSDARG00000000861
MDC1	ENSDARG00000086764
cab39l1	ENSDARG00000021374
C19H1orf51 (1 of 2)	ENSDARG00000058094
she	ENSDARG00000087956
sort1a	ENSDARG00000029402
trpm4	ENSDARG00000059993
erap2	ENSDARG00000075029
paqr7b	ENSDARG00000034907
per1b	ENSDARG00000012499
BX511013	ENSDARG00000091674
im:7136021	ENSDARG00000054128
igl2c1	ENSDARG00000092446
syt1a	ENSDARG00000030614
RNH1 (9 of 22)	ENSDARG00000011581
cyb5d2	ENSDARG00000061006
JHDM1D (2 of 2)	ENSDARG00000018559
dgat1a	ENSDARG00000031465
lfng	ENSDARG00000037879
lipin2	ENSDARG00000061214
nlgn4a	ENSDARG00000079455
fndc3ba	ENSDARG00000078179
cadps2	ENSDARG00000013312
LRP1	ENSDARG00000029146
ipo7	ENSDARG00000035751
shisa9	ENSDARG00000045145
s1pr5a	ENSDARG00000040526
lcor	ENSDARG00000070907
ptch1	ENSDARG00000016404
ptch1	ENSDARG00000095859
noc3l	ENSDARG00000002487
hmbox1a	ENSDARG00000027082
si:zfos-1505d6	ENSDARG00000089966
st14b	ENSDARG00000044655
zgc:92710	ENSDARG00000006747
mipb	ENSDARG00000013963
TTL	ENSDARG00000062418
LSP1	ENSDARG00000027310
DNAJC16 (1 of 2)	ENSDARG00000059699
zgc:66472	ENSDARG00000075916
RIN2 (2 of 2)	ENSDARG00000077040
gdf5	ENSDARG00000002760
gad2	ENSDARG00000015537
cryz	ENSDARG00000016074
srebf1	ENSDARG00000067607
CU694362	ENSDARG00000053272
fam118b	ENSDARG00000078983
tp53inp1	ENSDARG00000028017
zfhx4	ENSDARG00000075542
pgm2	ENSDARG00000018178
tpi1a	ENSDARG00000025012
lrrc58a	ENSDARG00000076773
slc25a26	ENSDARG00000058208
ociad2	ENSDARG00000052336
HUNK	ENSDARG00000091317
PCLO (2 of 2)	ENSDARG00000012482
adora1	ENSDARG00000075694
uchl3	ENSDARG00000030177
tspan9a	ENSDARG00000025299
stard3nl	ENSDARG00000045421
kiss1ra	ENSDARG00000002728
sox4b	ENSDARG00000043235
ctnnd2a	ENSDARG00000062415
cflar	ENSDARG00000055966
C18H19orf54	ENSDARG00000039513
zgc:92218	ENSDARG00000027851
GRAMD2 (2 of 2)	ENSDARG00000089322
MTSS1	ENSDARG00000059604
ALOX5 (2 of 4)	ENSDARG00000069966
nckap5l	ENSDARG00000079148
QPCT	ENSDARG00000089717
CABZ01067488	ENSDARG00000074731
PVRL4 (1 of 3)	ENSDARG00000077419
usp54a	ENSDARG00000077948
six3a	ENSDARG00000058008
fam135a	ENSDARG00000059843
accn1	ENSDARG00000006849
sdhb	ENSDARG00000075768
slc16a9b	ENSDARG00000005947
kirrelb	ENSDARG00000056998
BX088718	ENSDARG00000040463
lgals2a	ENSDARG00000054942
tmtc3	ENSDARG00000062846
scmh1	ENSDARG00000069932
STAC	ENSDARG00000074004
CU638740	ENSDARG00000079429
lgals1l1	ENSDARG00000088711
KIAA2022 (1 of 2)	ENSDARG00000029296
atp13a2	ENSDARG00000061890
C5H22orf25	ENSDARG00000056550
CT573252	ENSDARG00000078927
phlda2	ENSDARG00000042874
SLC44A1 (1 of 3)	ENSDARG00000090982
PPP6R2 (2 of 2)	ENSDARG00000069654
atp11a	ENSDARG00000008413
fbxw11b	ENSDARG00000017230
CPM	ENSDARG00000011769
ubp1	ENSDARG00000018000
insm1a	ENSDARG00000091756
elnb	ENSDARG00000069017
rfx1b	ENSDARG00000075904
cirbp	ENSDARG00000013351
RAI14	ENSDARG00000039974
SNX7	ENSDARG00000003391
kdrl	ENSDARG00000015815
fat1	ENSDARG00000017591
deptor	ENSDARG00000040930
C12orf65	ENSDARG00000059447
B3GNT3 (2 of 4)	ENSDARG00000093521
rab23	ENSDARG00000004151
atp1a3b	ENSDARG00000036815
plagx	ENSDARG00000036855
SLC7A3 (2 of 2)	ENSDARG00000061566
CU138503	ENSDARG00000020659
NDUFA3	ENSDARG00000041400
pipox	ENSDARG00000055591
si:dkey-4c15	ENSDARG00000074125
DEF6 (2 of 2)	ENSDARG00000044524
CT573001	ENSDARG00000087857
mpp1	ENSDARG00000031475
LYRM2	ENSDARG00000033138
ssb	ENSDARG00000029252
fndc7	ENSDARG00000077096
lect1	ENSDARG00000013930
DOCK6	ENSDARG00000035706
CR382327	ENSDARG00000088739
FAM117B (2 of 2)	ENSDARG00000074921
FBXO11 (2 of 2)	ENSDARG00000061631
cdc25	ENSDARG00000010792
TMEM107	ENSDARG00000088398
btg1	ENSDARG00000027249
ftr36	ENSDARG00000095678
tmed1a	ENSDARG00000031325
tgfbr1a	ENSDARG00000017494
zgc:103759	ENSDARG00000019503
BX323595	ENSDARG00000086518
stxbp2	ENSDARG00000007603
C13H10orf96	ENSDARG00000039937
pkp1	ENSDARG00000052705
dars	ENSDARG00000070043
tcea2	ENSDARG00000012927
NCKAP1L	ENSDARG00000075748
nr2f6b	ENSDARG00000003165
mecr	ENSDARG00000032326
alox5ap	ENSDARG00000054755
murc	ENSDARG00000056743
gipc2	ENSDARG00000009488
si:dkey-4c15	ENSDARG00000092088
spns2	ENSDARG00000061017
tmprss3a	ENSDARG00000053315
serac1	ENSDARG00000056121
MED11 (2 of 2)	ENSDARG00000069337
zgc:109889	ENSDARG00000069600
med11	ENSDARG00000086416
mfge8b	ENSDARG00000045803
spryd4	ENSDARG00000023309
serpina1	ENSDARG00000090286
serpina1l	ENSDARG00000090850
obfc2aa	ENSDARG00000004692
rdh10b	ENSDARG00000012369
RFFL (2 of 2)	ENSDARG00000042833
R3HDM4	ENSDARG00000063254
mboat7	ENSDARG00000033436
PARP6 (3 of 4)	ENSDARG00000092276
itgb1a	ENSDARG00000071863
abo	ENSDARG00000019207
sash1a	ENSDARG00000007179
phc2a	ENSDARG00000056695
CU570983	ENSDARG00000079808
ela3l	ENSDARG00000007276
acsl1	ENSDARG00000030514
CRTAM	ENSDARG00000089327
gbas	ENSDARG00000007264
chchd1	ENSDARG00000029100
sox9b	ENSDARG00000043923
ZNF740	ENSDARG00000061174
fam32al	ENSDARG00000042660
PRKAG3 (1 of 2)	ENSDARG00000000369
calcrla	ENSDARG00000011473
atp2b4	ENSDARG00000044902
SBK1	ENSDARG00000056294
CABZ01073405	ENSDARG00000088179
pcyox1	ENSDARG00000024037
eral1	ENSDARG00000059887
zgc:173552	ENSDARG00000091770
FILIP1 (2 of 2)	ENSDARG00000078419
eif2ak1	ENSDARG00000093182
bdh1	ENSDARG00000059388
six4	ENSDARG00000068406
myl1	ENSDARG00000014196
ctsba	ENSDARG00000055120
DENND4C	ENSDARG00000059571
bnip3lb	ENSDARG00000028067
slc26a1	ENSDARG00000029832
frmd3	ENSDARG00000059885
si:dkey-14o6	ENSDARG00000077670
ssbp3a	ENSDARG00000058237
CDH26	ENSDARG00000078404
camsap1b	ENSDARG00000035122
zgc:112958	ENSDARG00000043302
si:dkey-189e1	ENSDARG00000071735
BX601644	ENSDARG00000090632
tnni2b	ENSDARG00000029995
bcl6a	ENSDARG00000070864
AL929287	ENSDARG00000078211
PRKCA (2 of 3)	ENSDARG00000087422
upk3l	ENSDARG00000092872
si:busm1-48c11	ENSDARG00000055441
CAMKV (1 of 2)	ENSDARG00000027963
serpinb1l4	ENSDARG00000091801
serpinb1l1	ENSDARG00000095830
si:ch73-303g23	ENSDARG00000095936
fam45a	ENSDARG00000062965
TRAPPC10	ENSDARG00000077064
ptprda	ENSDARG00000044635
CSMD1	ENSDARG00000058353
DTX4 (2 of 2)	ENSDARG00000078016
CAMSAP3 (2 of 2)	ENSDARG00000091359
aqp4	ENSDARG00000010565
pla2g12b	ENSDARG00000015662
ptpdc1	ENSDARG00000061656
atp6v1ab	ENSDARG00000076318
fam160a1	ENSDARG00000061021
rem1	ENSDARG00000020544
GRB10 (1 of 2)	ENSDARG00000035308
jakmip2	ENSDARG00000053547
cul5b	ENSDARG00000004260
serpine1	ENSDARG00000056795
RAP1GAP2 (2 of 2)	ENSDARG00000061551
otx2	ENSDARG00000011235
cacng3	ENSDARG00000076401
SLC29A2 (2 of 3)	ENSDARG00000033909
plekhh1	ENSDARG00000053835
si:dkey-200l5	ENSDARG00000039351
slc45a4	ENSDARG00000077326
hmgb2a	ENSDARG00000029722
acss1	ENSDARG00000044142
GABRA3 (2 of 2)	ENSDARG00000090808
DENND1A	ENSDARG00000014592
camk2d2	ENSDARG00000014273
CABZ01064671	ENSDARG00000039935
KALRN (2 of 2)	ENSDARG00000063538
ANK2 (1 of 2)	ENSDARG00000009026
zgc:174877	ENSDARG00000079278
mettl11a	ENSDARG00000022399
TMEM208	ENSDARG00000068291
LRIF1 (2 of 2)	ENSDARG00000090130
ATP10B	ENSDARG00000076230
fbxo9	ENSDARG00000011055
snx12	ENSDARG00000019060
MICALL1 (3 of 3)	ENSDARG00000087016
si:ch211-254c8	ENSDARG00000095392
pgrmc2	ENSDARG00000030237
syne1b	ENSDARG00000063068
BX294110	ENSDARG00000079783
DHRS4	ENSDARG00000021135
elof1	ENSDARG00000043601
adam11	ENSDARG00000079204
MYO9A (2 of 2)	ENSDARG00000073843
CU633775	ENSDARG00000092584
si:ch73-60g14	ENSDARG00000026403
si:ch73-60g14	ENSDARG00000092545
si:ch73-60g14	ENSDARG00000095568
parla	ENSDARG00000039310
LPIN1 (2 of 2)	ENSDARG00000076096
rpl23a	ENSDARG00000006316
BX000999	ENSDARG00000020548
RAPGEF5 (2 of 2)	ENSDARG00000074307
zgc:165655	ENSDARG00000094071
SPATA2L	ENSDARG00000068814
zgc:113055	ENSDARG00000069425
tmem154	ENSDARG00000074776
uspl1	ENSDARG00000034825
wnt8b	ENSDARG00000006911
CLEC16A	ENSDARG00000038094
sik2a	ENSDARG00000079618
CABZ01067153	ENSDARG00000042887
CCNYL1	ENSDARG00000062270
epd	ENSDARG00000014745
itga9	ENSDARG00000032435
FAM210A (2 of 2)	ENSDARG00000040186
a1cf	ENSDARG00000002968
PRELP	ENSDARG00000070597
FAM83C	ENSDARG00000075296
acadvl	ENSDARG00000016687
RAB42 (1 of 2)	ENSDARG00000034215
rpn1	ENSDARG00000059323
GCGR (1 of 2)	ENSDARG00000070973
PBX1 (1 of 2)	ENSDARG00000089550
asah1b	ENSDARG00000034817
egr1	ENSDARG00000037421
rgs7bpa	ENSDARG00000060601
CABZ01078889	ENSDARG00000077671
sytl3	ENSDARG00000043468
ARHGAP32	ENSDARG00000075334
eif2c4	ENSDARG00000086514
hnrnpab	ENSDARG00000007960
adprh	ENSDARG00000040712
CMTM8 (2 of 2)	ENSDARG00000063162
hnrpkl	ENSDARG00000007034
vsnl1a	ENSDARG00000023228
smyd2a	ENSDARG00000055151
gpr160	ENSDARG00000038700
rhoae	ENSDARG00000021309
ppp2r2c	ENSDARG00000056797
BAI1 (2 of 2)	ENSDARG00000078529
setd1ba	ENSDARG00000060847
dnajc10	ENSDARG00000074727
stxbp5l	ENSDARG00000006383
zdhhc3	ENSDARG00000010981
RCVRN (1 of 2)	ENSDARG00000059257
fscn2b	ENSDARG00000074396
zgc:92249	ENSDARG00000076563
AFF3	ENSDARG00000079575
zgc:154055	ENSDARG00000086885
gpsm1a	ENSDARG00000092517
fbxl2	ENSDARG00000012135
lbr	ENSDARG00000014013
fam120c	ENSDARG00000019205
BX004964	ENSDARG00000079010
FP067396	ENSDARG00000088373
RCAN2	ENSDARG00000021869
ctdsp2	ENSDARG00000036102
fbxo32	ENSDARG00000040277
stx11b	ENSDARG00000042231
gfra4	ENSDARG00000056651
mcat	ENSDARG00000016613
OLFML2A (2 of 2)	ENSDARG00000039941
ildr1b	ENSDARG00000040910
ACOT12	ENSDARG00000054534
si:ch211-223a10	ENSDARG00000075225
wrap53	ENSDARG00000086150
CCP110	ENSDARG00000086359
mef2a	ENSDARG00000031756
slc29a4	ENSDARG00000059690
C7H16orf87	ENSDARG00000002506
rapgef2	ENSDARG00000005482
foxh1	ENSDARG00000055630
MAST2	ENSDARG00000074311
QSOX2	ENSDARG00000077174
sox5	ENSDARG00000011582
zgc:86609	ENSDARG00000029479
agpat2	ENSDARG00000068437
si:dkey-222h21	ENSDARG00000094344
TRIP10	ENSDARG00000005679
INSM2	ENSDARG00000020655
sox1a	ENSDARG00000069866
papss2a	ENSDARG00000071021
CABZ01080590	ENSDARG00000087802
ikbkb	ENSDARG00000079123
GINS4	ENSDARG00000016044
ngly1	ENSDARG00000003205
arhgef3l	ENSDARG00000037554
plcd4b	ENSDARG00000040684
unc13c	ENSDARG00000069731
nadl1	ENSDARG00000007149
TTC9	ENSDARG00000074363
CRTC1 (2 of 2)	ENSDARG00000076076
thraa	ENSDARG00000000151
camk2a	ENSDARG00000053617
CR407701	ENSDARG00000089094
nptx1l	ENSDARG00000074671
ftr59	ENSDARG00000095864
fgfrl1a	ENSDARG00000032617
nr2e3	ENSDARG00000045904
SLC22A15	ENSDARG00000055445
vasn	ENSDARG00000076215
NEK11	ENSDARG00000087564
kcnn3	ENSDARG00000019753
tmem62	ENSDARG00000053890
SCML2	ENSDARG00000012949
efna1a	ENSDARG00000030326
NHSL2 (1 of 2)	ENSDARG00000089066
GIGYF1 (2 of 3)	ENSDARG00000094507
C23H6orf130	ENSDARG00000057426
max	ENSDARG00000024844
si:ch73-138n13	ENSDARG00000075349
taf9	ENSDARG00000077870
vamp2	ENSDARG00000056877
ptn	ENSDARG00000045798
CT737227	ENSDARG00000045265
map2k4b	ENSDARG00000077177
ing2	ENSDARG00000013042
foxa	ENSDARG00000036385
rnf217	ENSDARG00000060944
foxa	ENSDARG00000087094
SLC7A8 (1 of 2)	ENSDARG00000075831
SAMD4A	ENSDARG00000075759
scn1lab	ENSDARG00000062744
SLC6A16 (2 of 2)	ENSDARG00000037422
adcy7	ENSDARG00000060070
fam195b	ENSDARG00000078383
sept9a	ENSDARG00000020235
slc12a1	ENSDARG00000059390
mapre1	ENSDARG00000002659
rab3b	ENSDARG00000042803
kctd1	ENSDARG00000074056
JMJD1C (1 of 2)	ENSDARG00000079939
rgs19	ENSDARG00000077385
TMEM39A	ENSDARG00000070643
pi4k2b	ENSDARG00000013881
pnp5a	ENSDARG00000078619
gnai1	ENSDARG00000021647
esrp2	ENSDARG00000018814
FLVCR2 (1 of 2)	ENSDARG00000031506
CABZ01073740	ENSDARG00000069982
sap130b	ENSDARG00000079352
daam1a	ENSDARG00000015059
prkag3	ENSDARG00000017537
ssr4	ENSDARG00000019444
hibch	ENSDARG00000054867
FOXO4	ENSDARG00000055792
ftr14l	ENSDARG00000078254
cacna1g	ENSDARG00000089913
ZFP36	ENSDARG00000044395
CNST (1 of 2)	ENSDARG00000086283
si:ch211-229n2	ENSDARG00000094088
faah2a	ENSDARG00000008457
sft2d1	ENSDARG00000007362
POMP	ENSDARG00000032296
myca	ENSDARG00000045695
fam184b	ENSDARG00000055099
srpr	ENSDARG00000061124
PARP10	ENSDARG00000087145
ASB13 (1 of 3)	ENSDARG00000089833
si:dkey-70p6	ENSDARG00000092039
scrt1a	ENSDARG00000023261
gpx3	ENSDARG00000043342
C16H18orf1 (1 of 2)	ENSDARG00000054941
pdlim2	ENSDARG00000069956
mrps30	ENSDARG00000075326
FBXO48	ENSDARG00000086184
C17orf104	ENSDARG00000090664
DNAJC7 (1 of 2)	ENSDARG00000058148
tapt1b	ENSDARG00000061143
shdb	ENSDARG00000062109
dnajc7	ENSDARG00000091245
ANGPTL1 (2 of 2)	ENSDARG00000003025
sssca1	ENSDARG00000069109
slkb	ENSDARG00000012574
mcl1b	ENSDARG00000008363
GLRA3	ENSDARG00000011066
CABZ01076817	ENSDARG00000067841
si:dkey-29n10	ENSDARG00000086657
zgc:174651	ENSDARG00000089174
opn5	ENSDARG00000070110
zgc:172090	ENSDARG00000075626
SCARF2	ENSDARG00000079757
nmnat2	ENSDARG00000004580
s100v1	ENSDARG00000070427
BAIAP3	ENSDARG00000079264
acsl4l	ENSDARG00000010752
grm1a	ENSDARG00000026796
gmnn	ENSDARG00000035957
PITPNC1	ENSDARG00000036853
AL840638	ENSDARG00000074519
AL935114	ENSDARG00000077200
MFHAS1	ENSDARG00000079104
CU302326	ENSDARG00000086365
CU984580	ENSDARG00000087361
ADAMTS17	ENSDARG00000075555
PIK3AP1	ENSDARG00000078285
CD97 (1 of 3)	ENSDARG00000089904
PRPF4B (1 of 2)	ENSDARG00000008784
qk	ENSDARG00000044462
tp53i11b	ENSDARG00000006025
P2RY1	ENSDARG00000076845
ATP6V0E1	ENSDARG00000039642
si:ch1073-398c20	ENSDARG00000043805
fgfrl1b	ENSDARG00000052556
ap1s2	ENSDARG00000058504
C3orf23	ENSDARG00000079881
NAT16	ENSDARG00000086222
zgc:112234	ENSDARG00000087694
serinc2l	ENSDARG00000053425
ostm1	ENSDARG00000069808
adra2da	ENSDARG00000091277
copeb	ENSDARG00000029072
si:ch211-180j19	ENSDARG00000061466
nr1d4a	ENSDARG00000031161
api5	ENSDARG00000033597
ephb2a	ENSDARG00000037373
mns1	ENSDARG00000060169
CU655969	ENSDARG00000077734
scarb2	ENSDARG00000086099
scarb2	ENSDARG00000086371
clock3	ENSDARG00000003631
ctdsp1	ENSDARG00000040674
ablim1b	ENSDARG00000045064
cpd	ENSDARG00000055648
gdap1l1	ENSDARG00000028628
KANK2	ENSDARG00000018393
PWWP2A	ENSDARG00000075526
MYH7B (1 of 3)	ENSDARG00000076075
znf516	ENSDARG00000070809
TDRD9-AS1	ENSDARG00000091135
slc35f1	ENSDARG00000053003
AL954137	ENSDARG00000076532
esyt3	ENSDARG00000006422
C10H9orf167 (4 of 4)	ENSDARG00000010145
SRPX2	ENSDARG00000034559
C10H9orf167 (3 of 4)	ENSDARG00000037843
SHC3	ENSDARG00000057731
slc35b4	ENSDARG00000071087
CABZ01080492	ENSDARG00000079243
URI1	ENSDARG00000026664
cep78	ENSDARG00000039229
ADRA1B (2 of 2)	ENSDARG00000041173
mtus2	ENSDARG00000062347
espnl	ENSDARG00000093112
fer	ENSDARG00000012196
FCHO2	ENSDARG00000035389
B4GALNT2 (1 of 3)	ENSDARG00000076361
hmg20a	ENSDARG00000031198
acpl2	ENSDARG00000040644
EPB41L1	ENSDARG00000076364
LIMD1	ENSDARG00000077964
AP5Z1	ENSDARG00000078111
si:dkey-92i15	ENSDARG00000078387
grin2da	ENSDARG00000086207
si:rp71-1f1	ENSDARG00000092476
wu:fk48d07	ENSDARG00000018425
tomm40	ENSDARG00000092112
hgs	ENSDARG00000020960
ift140	ENSDARG00000031886
gria1b	ENSDARG00000032714
rnf24	ENSDARG00000036965
ttc1	ENSDARG00000044567
zgc:113263	ENSDARG00000045842
lrrc8c	ENSDARG00000059718
CABZ01073172	ENSDARG00000068019
pou2f2b	ENSDARG00000019658
slc4a2b	ENSDARG00000052330
gpc4	ENSDARG00000015472
spock3	ENSDARG00000070266
flot1a	ENSDARG00000001710
rhoq	ENSDARG00000025953
igf1ra	ENSDARG00000027423
scrt1b	ENSDARG00000040214
LRFN2 (1 of 2)	ENSDARG00000077489
CR855306	ENSDARG00000087576
dtna	ENSDARG00000031015
eif2b2	ENSDARG00000041397
fam5b	ENSDARG00000014302
ppp1r3db	ENSDARG00000076248
DLGAP4 (2 of 2)	ENSDARG00000012823
sh3bp5la	ENSDARG00000019160
GRK6	ENSDARG00000032157
afap1l1b	ENSDARG00000056453
CABZ01060813	ENSDARG00000089536
CABZ01092943	ENSDARG00000043851
ctnnd2b	ENSDARG00000003779
aqp12	ENSDARG00000043279
PTH2R (2 of 2)	ENSDARG00000021186
zfyve21	ENSDARG00000027887
spop	ENSDARG00000038215
rest	ENSDARG00000007222
zgc:152891	ENSDARG00000016789
phf14	ENSDARG00000061458
ABCF3	ENSDARG00000089705
si:dkeyp-113d70	ENSDARG00000092359
slc30a4	ENSDARG00000007180
mid2	ENSDARG00000034871
prkx	ENSDARG00000060716
pou1f1	ENSDARG00000058924
zgc:175171	ENSDARG00000070939
taok2b	ENSDARG00000079261
itpkc	ENSDARG00000002994
zgc:85843	ENSDARG00000029982
GCFC1	ENSDARG00000062361
ezrl	ENSDARG00000020944
ano5b	ENSDARG00000036147
si:dkey-24n17	ENSDARG00000038302
tnfaip8l2b	ENSDARG00000046148
cplx4b	ENSDARG00000059486
ptprh	ENSDARG00000079560
SRPK2	ENSDARG00000029368
ELL3	ENSDARG00000038121
cdc42se1	ENSDARG00000023724
fosb	ENSDARG00000055751
rab7	ENSDARG00000020497
grm3	ENSDARG00000031712
ARHGAP12 (2 of 2)	ENSDARG00000008548
C6H3orf67	ENSDARG00000026086
MTSS1L (2 of 2)	ENSDARG00000028943
oxsr1a	ENSDARG00000034189
zc3h18	ENSDARG00000062506
TMEM91	ENSDARG00000068456
zgc:153372	ENSDARG00000068967
zic2a	ENSDARG00000015554
bmp6	ENSDARG00000015686
mpdu1a	ENSDARG00000035562
ARHGAP27 (1 of 2)	ENSDARG00000061798
HMOX2 (2 of 2)	ENSDARG00000078452
gas2l1	ENSDARG00000078803
zgc:162200	ENSDARG00000079934
relb	ENSDARG00000086173
GRAMD3	ENSDARG00000088075
atp2a2b	ENSDARG00000005122
pdcb	ENSDARG00000017634
epha3l	ENSDARG00000039373
kitlga	ENSDARG00000070917
AAED1	ENSDARG00000075299
caprin1a	ENSDARG00000009346
tnnc1a	ENSDARG00000011400
dnajb1a	ENSDARG00000015831
syncripl	ENSDARG00000026723
ECE1	ENSDARG00000061737
MAN1B1 (1 of 2)	ENSDARG00000073792
lamb2	ENSDARG00000002084
ACSBG1	ENSDARG00000062077
zgc:136336	ENSDARG00000067832
pias2	ENSDARG00000092979
TMEM55B (2 of 2)	ENSDARG00000026387
rab14l	ENSDARG00000035188
specc1la	ENSDARG00000006719
igfbp6a	ENSDARG00000070941
2023-03-05	ENSDARG00000032552
pigp	ENSDARG00000038805
CABZ01049362	ENSDARG00000073932
FBXL3 (1 of 2)	ENSDARG00000078003
si:dkey-29b11	ENSDARG00000087388
dmbx1b	ENSDARG00000002510
derl1	ENSDARG00000021905
slc6a5	ENSDARG00000067964
EIF5B	ENSDARG00000016548
LRRC38 (1 of 2)	ENSDARG00000087745
ephb2b	ENSDARG00000021539
fibcd1	ENSDARG00000060393
ATF5 (1 of 2)	ENSDARG00000068096
wnt6b	ENSDARG00000073935
FAM210A (1 of 2)	ENSDARG00000035985
FAIM2	ENSDARG00000039444
tcf7l2	ENSDARG00000004415
creb3l1	ENSDARG00000015793
tfa	ENSDARG00000016771
btr16	ENSDARG00000028850
mc5ra	ENSDARG00000031348
mid1ip1a	ENSDARG00000041051
smg6	ENSDARG00000075957
trim45	ENSDARG00000076781
KCNJ14	ENSDARG00000075914
GPR3	ENSDARG00000094860
map3k3	ENSDARG00000060348
gnai3	ENSDARG00000030644
fmr1	ENSDARG00000037433
iqgap2	ENSDARG00000060010
zc3hc1	ENSDARG00000062651
fam131bb	ENSDARG00000070575
CLCF1	ENSDARG00000076140
hinfp	ENSDARG00000004851
PDGFB (2 of 3)	ENSDARG00000040839
znf292b	ENSDARG00000043973
PLEKHG1	ENSDARG00000063484
pdgfb	ENSDARG00000086778
stk38b	ENSDARG00000018516
ptpn5	ENSDARG00000074866
SGSM2	ENSDARG00000063307
zgc:77849	ENSDARG00000012458
txlnba	ENSDARG00000020594
flrt1a	ENSDARG00000077556
MAPK8IP1 (1 of 2)	ENSDARG00000090326
cdhr1a	ENSDARG00000004643
AIM1L	ENSDARG00000005901
dennd3a	ENSDARG00000078797
f3a	ENSDARG00000021013
CR376787	ENSDARG00000036420
prkacbb	ENSDARG00000059125
si:ch211-145o7	ENSDARG00000061548
kdm5bb	ENSDARG00000003098
tmem110l	ENSDARG00000045518
ROCK1	ENSDARG00000058993
CABZ01032983	ENSDARG00000067727
si:ch211-132b12	ENSDARG00000068374
si:ch211-113j14	ENSDARG00000073764
arhgap21b	ENSDARG00000075673
prr14	ENSDARG00000089232
cuedc1b	ENSDARG00000054748
st8sia6	ENSDARG00000021195
cyb5r4	ENSDARG00000020898
tph1b	ENSDARG00000036082
TTC37	ENSDARG00000074314
clec14a	ENSDARG00000026751
2023-03-08	ENSDARG00000062489
wdr47	ENSDARG00000078136
TSPAN4	ENSDARG00000089354
ATP6AP1L (2 of 2)	ENSDARG00000090963
dnal4a	ENSDARG00000031116
psen1	ENSDARG00000004870
si:ch211-103f14	ENSDARG00000088315
FMNL3	ENSDARG00000004372
NRG3 (2 of 2)	ENSDARG00000090650
gpt2l	ENSDARG00000019541
klf2b	ENSDARG00000040432
ppp6r2	ENSDARG00000045540
pafah1b2	ENSDARG00000035352
BX323819	ENSDARG00000043141
FHL3 (2 of 2)	ENSDARG00000059158
SRGAP3	ENSDARG00000060309
NLRP6 (2 of 5)	ENSDARG00000088423
taf11	ENSDARG00000037855
ARHGAP39	ENSDARG00000073853
HDAC11 (2 of 2)	ENSDARG00000087573
MTUS1 (2 of 2)	ENSDARG00000034105
PAM	ENSDARG00000042071
tlk1b	ENSDARG00000059190
si:ch211-171h4	ENSDARG00000020455
actr2a	ENSDARG00000052438
SH3PXD2A (2 of 2)	ENSDARG00000061758
snx1	ENSDARG00000071031
si:dkey-242e21	ENSDARG00000075723
bag5	ENSDARG00000017316
C5HXorf57	ENSDARG00000010331
CU694219	ENSDARG00000087899
bcl2l1	ENSDARG00000008434
NACC1	ENSDARG00000078238
hoxa1a	ENSDARG00000057721
kirrel3l	ENSDARG00000019473
tmem135	ENSDARG00000069157
casp7	ENSDARG00000091836
ccdc85ca	ENSDARG00000005232
tpd52l2b	ENSDARG00000013655
sgsm3	ENSDARG00000019038
pnoca	ENSDARG00000025024
wnt3	ENSDARG00000038990
cx55	ENSDARG00000069830
syt13	ENSDARG00000012306
timm17b	ENSDARG00000060124
mdka	ENSDARG00000036036
pnrc2	ENSDARG00000053291
gramd1a	ENSDARG00000076689
SLC22A23 (1 of 2)	ENSDARG00000078856
CLEC11A	ENSDARG00000079107
ccdc127	ENSDARG00000008946
atp1a2a	ENSDARG00000010472
chuk	ENSDARG00000011662
rab8a	ENSDARG00000067920
GRAMD1B (2 of 2)	ENSDARG00000074258
CU467964	ENSDARG00000077245
fgf6b	ENSDARG00000045856
slc7a14b	ENSDARG00000079231
btg2	ENSDARG00000020298
trabd	ENSDARG00000010445
SCYL2	ENSDARG00000032627
taok3b	ENSDARG00000094052
lysmd1	ENSDARG00000054789
uhrf1bp1	ENSDARG00000077011
DEPDC7 (2 of 2)	ENSDARG00000053246
ppib	ENSDARG00000092798
RALGDS (1 of 3)	ENSDARG00000069385
tp53bp2	ENSDARG00000009136
slc16a12a	ENSDARG00000017773
C20H1orf95	ENSDARG00000041915
smad3b	ENSDARG00000010207
nfatc3b	ENSDARG00000051729
PPP2R3A	ENSDARG00000077722
plxnc1	ENSDARG00000015278
PDE9A (2 of 2)	ENSDARG00000088368
adam17b	ENSDARG00000093093
igfbp2b	ENSDARG00000031422
adora2b	ENSDARG00000002533
DENND1B (1 of 2)	ENSDARG00000029374
slc26a5	ENSDARG00000022424
arhgap21a	ENSDARG00000075328
pdlim3a	ENSDARG00000011023
mier1a	ENSDARG00000041072
scrt2	ENSDARG00000056175
errfi1	ENSDARG00000070171
mmrn2b	ENSDARG00000073711
znf395b	ENSDARG00000024195
ncoa3	ENSDARG00000077404
RC3H1 (1 of 2)	ENSDARG00000063182
CR790363	ENSDARG00000079245
lamp1	ENSDARG00000092610
tmem179	ENSDARG00000013292
CEP170 (1 of 2)	ENSDARG00000006128
FAM167A	ENSDARG00000023952
pdxkb	ENSDARG00000036546
ankrd10a	ENSDARG00000037100
coro6	ENSDARG00000040391
evx2	ENSDARG00000059255
tmem150a	ENSDARG00000068227
cx34	ENSDARG00000075854
mmrn2a	ENSDARG00000076135
SHROOM2 (1 of 2)	ENSDARG00000076416
C14orf28	ENSDARG00000076937
fam134c	ENSDARG00000059804
si:dkey-4c156	ENSDARG00000074868
ARRDC3	ENSDARG00000052690
opn4a	ENSDARG00000022098
kat8	ENSDARG00000027187
CU633908	ENSDARG00000055279
si:dkeyp-110e4	ENSDARG00000061845
RGS9BP	ENSDARG00000086756
rhoad	ENSDARG00000018328
rrm2	ENSDARG00000020711
PQLC2	ENSDARG00000043624
purb	ENSDARG00000068013
si:ch211-124k10	ENSDARG00000068731
AZI2	ENSDARG00000042997
yif1b	ENSDARG00000040505
SLC35A2	ENSDARG00000058990
ephx1l	ENSDARG00000008887
SLC38A8 (2 of 2)	ENSDARG00000009482
tbc1d23	ENSDARG00000044357
si:ch211-67e16	ENSDARG00000069978
AKAP13 (1 of 2)	ENSDARG00000079358
rimbp2	ENSDARG00000001154
RIMBP2 (1 of 4)	ENSDARG00000093752
ada	ENSDARG00000003113
CDKN2AIP	ENSDARG00000035853
phox2bb	ENSDARG00000071751
PHOX2B (2 of 2)	ENSDARG00000091029
TTYH3 (1 of 2)	ENSDARG00000034473
CD22 (7 of 30)	ENSDARG00000017984
zfpm1	ENSDARG00000041572
CABZ01067232	ENSDARG00000057408
setd1a	ENSDARG00000060030
C20H14orf133	ENSDARG00000030976
fam3c	ENSDARG00000056152
ntf7	ENSDARG00000058961
sdprb	ENSDARG00000071196
pkn3	ENSDARG00000079585
fgf18b	ENSDARG00000043962
ttc22	ENSDARG00000077836
podxl	ENSDARG00000031228
micall2a	ENSDARG00000052694
si:dkey-7c22	ENSDARG00000057255
cep104	ENSDARG00000060361
glceb	ENSDARG00000068981
si:ch211-13k12	ENSDARG00000001976
CHST13	ENSDARG00000004018
pttg1ipa	ENSDARG00000090156
imp3	ENSDARG00000069287
tlr2	ENSDARG00000037758
ITFG1	ENSDARG00000075584
ADCY9 (1 of 2)	ENSDARG00000069419
arfip1	ENSDARG00000070055
celsr2l	ENSDARG00000019726
celsr2	ENSDARG00000094388
FAR2	ENSDARG00000009262
EPS8	ENSDARG00000018440
fn1	ENSDARG00000019815
nras	ENSDARG00000038225
NCAM2 (2 of 2)	ENSDARG00000055669
itga8	ENSDARG00000078717
C1H10orf28	ENSDARG00000089243
CR926130	ENSDARG00000091715
PIGV	ENSDARG00000069807
zdhhc18	ENSDARG00000094201
CU683898	ENSDARG00000076865
si:dkey-4c152	ENSDARG00000095350
casc4	ENSDARG00000074490
xirp1	ENSDARG00000030722
slc16a6b	ENSDARG00000060246
hoxc11a	ENSDARG00000070351
DYRK3	ENSDARG00000070600
srp54	ENSDARG00000003813
atl3	ENSDARG00000004270
cyp2k17	ENSDARG00000038369
hgfb	ENSDARG00000079076
CLIP1 (2 of 2)	ENSDARG00000079483
ptpn4b	ENSDARG00000000183
RIMS4	ENSDARG00000059523
dennd5b	ENSDARG00000003789
acsl4a	ENSDARG00000004078
C1orf65	ENSDARG00000032477
rhbdf1	ENSDARG00000036541
gosr2	ENSDARG00000053070
rxraa	ENSDARG00000057737
lgalsla	ENSDARG00000059060
hapln1b	ENSDARG00000068516
NANP	ENSDARG00000075143
plch1	ENSDARG00000079253
foxn2b	ENSDARG00000045105
gls2	ENSDARG00000069095
hhat	ENSDARG00000074428
CCNJL	ENSDARG00000077116
rufy3	ENSDARG00000029692
ext2	ENSDARG00000056648
spast	ENSDARG00000024933
glsb	ENSDARG00000040705
lrp6	ENSDARG00000076053
gps1	ENSDARG00000040650
ptp4a3	ENSDARG00000039997
BX323087	ENSDARG00000075779
FOXK2 (1 of 2)	ENSDARG00000011609
si:ch73-18b11	ENSDARG00000093374
UNKL	ENSDARG00000037838
setd3	ENSDARG00000016513
ube4a	ENSDARG00000040571
emp2	ENSDARG00000044588
rgl3a	ENSDARG00000071213
ADAMTS16	ENSDARG00000074646
napg	ENSDARG00000043012
TTBK2 (1 of 2)	ENSDARG00000005670
NFATC3 (1 of 2)	ENSDARG00000076297
ntn2	ENSDARG00000076748
rcbtb1	ENSDARG00000036645
ccrl1b	ENSDARG00000040133
si:ch211-106n13	ENSDARG00000052633
MCOLN3 (1 of 2)	ENSDARG00000078363
slmo2	ENSDARG00000009505
heatr7a	ENSDARG00000016573
ITSN2 (1 of 2)	ENSDARG00000054973
bcl2l13	ENSDARG00000062370
mll4a	ENSDARG00000062962
gpr155a	ENSDARG00000090804
arid2	ENSDARG00000007413
MYCT1 (2 of 2)	ENSDARG00000088546
ptprsa	ENSDARG00000059738
adrbk2	ENSDARG00000013007
cd82b	ENSDARG00000026070
lect2l	ENSDARG00000033227
slc25a44a	ENSDARG00000045927
sbf1	ENSDARG00000062968
myo1hb	ENSDARG00000078603
doc2d	ENSDARG00000079962
si:dkey-175m17	ENSDARG00000088601
CABZ01085858	ENSDARG00000090436
si:ch211-93g21	ENSDARG00000093602
si:ch73-30l9	ENSDARG00000095891
rbpja	ENSDARG00000003398
slc4a4b	ENSDARG00000044808
tmeff2b	ENSDARG00000058699
GPR161 (2 of 2)	ENSDARG00000058903
CR735107	ENSDARG00000087955
CABZ01005649	ENSDARG00000090702
mink1	ENSDARG00000035360
notch3	ENSDARG00000052139
relnl	ENSDARG00000077935
si:dkeyp-72g9	ENSDARG00000073704
GRID1 (2 of 2)	ENSDARG00000074583
prdm9	ENSDARG00000005382
snrk1	ENSDARG00000017665
qdpra	ENSDARG00000040190
AP2S1	ENSDARG00000026967
cited4b	ENSDARG00000028514
RSRC1	ENSDARG00000033987
STX4	ENSDARG00000052518
UGT2A3 (7 of 15)	ENSDARG00000090488
CABZ01041002	ENSDARG00000068104
im:7158179	ENSDARG00000087515
fscn2a	ENSDARG00000059574
exoc5	ENSDARG00000060323
ptpn9b	ENSDARG00000073902
ahcyl2	ENSDARG00000039343
chd2	ENSDARG00000060687
glo1	ENSDARG00000068978
CIB3	ENSDARG00000091072
tab2	ENSDARG00000021509
CABZ01118047	ENSDARG00000043008
CR762483	ENSDARG00000074487
ugt2b5	ENSDARG00000091797
gpd1l	ENSDARG00000040024
znf503	ENSDARG00000018492
gfra2a	ENSDARG00000042723
dhx40	ENSDARG00000041586
zgc:101810	ENSDARG00000004658
cmpk2	ENSDARG00000031359
erfl3	ENSDARG00000062801
glula	ENSDARG00000069054
lppr3a	ENSDARG00000010144
blzf1	ENSDARG00000011299
atxn7l3	ENSDARG00000029331
si:dkey-266m15	ENSDARG00000076548
TMEM47	ENSDARG00000057322
dchs1	ENSDARG00000079850
MCTP1 (1 of 2)	ENSDARG00000076404
MAML1	ENSDARG00000076466
NUAK1 (1 of 2)	ENSDARG00000028676
col19a1	ENSDARG00000076163
nlk1	ENSDARG00000006566
usp25	ENSDARG00000012314
arid4a	ENSDARG00000043873
elk4	ENSDARG00000077092
nmnat1	ENSDARG00000055893
rbp7a	ENSDARG00000091906
coro2a	ENSDARG00000005210
MYOM1 (1 of 2)	ENSDARG00000076821
cbln2b	ENSDARG00000077151
RHBDL1	ENSDARG00000087040
cylda	ENSDARG00000060058
FAM211B (2 of 2)	ENSDARG00000091128
mcl1a	ENSDARG00000009779
si:dkey-51e6	ENSDARG00000042133
slmapa	ENSDARG00000054458
inpp5f	ENSDARG00000061437
fgl2	ENSDARG00000019861
shrprbck1r	ENSDARG00000059871
chst12	ENSDARG00000028786
rims1a	ENSDARG00000074680
pum2	ENSDARG00000061040
sidt2	ENSDARG00000045976
sgca	ENSDARG00000074156
C22H6orf89	ENSDARG00000078301
inpp5k	ENSDARG00000078618
CCDC17	ENSDARG00000090480
zgc:163025	ENSDARG00000076045
PPP1R2	ENSDARG00000054007
tagln3a	ENSDARG00000079805
PHF21B (1 of 2)	ENSDARG00000087105
BX908759	ENSDARG00000026383
cacng2a	ENSDARG00000032565
nrxn2b	ENSDARG00000063150
lrguk	ENSDARG00000069698
acsbg2	ENSDARG00000004094
MAPT (1 of 2)	ENSDARG00000089314
agps	ENSDARG00000042821
tmbim1	ENSDARG00000058323
ARHGAP22 (2 of 2)	ENSDARG00000076434
CLSTN3	ENSDARG00000073883
pcdh19	ENSDARG00000034344
flot2b	ENSDARG00000069774
hpcal4	ENSDARG00000070491
sc:d158	ENSDARG00000079353
zgc:110699	ENSDARG00000017474
ythdf3	ENSDARG00000057939
KIF13A	ENSDARG00000069594
ABHD5 (2 of 2)	ENSDARG00000078831
TMEM5	ENSDARG00000063414
tnr	ENSDARG00000020771
kctd16b	ENSDARG00000020102
KSR1 (2 of 2)	ENSDARG00000030933
dnaja1l	ENSDARG00000030972
C17H2orf43	ENSDARG00000079796
rhogb	ENSDARG00000004301
nxph1	ENSDARG00000033447
FBXO10 (1 of 2)	ENSDARG00000061936
ttc39c	ENSDARG00000010191
srd5a1	ENSDARG00000020509
atp1a1	ENSDARG00000002791
ccr7	ENSDARG00000044561
zgc:114200	ENSDARG00000052668
tpm2	ENSDARG00000068385
npnt	ENSDARG00000018721
slc2a3	ENSDARG00000013295
SLC25A23 (1 of 2)	ENSDARG00000024708
c1qtnf6a	ENSDARG00000055175
wdfy1	ENSDARG00000005425
cyp2u1	ENSDARG00000026548
inppl1a	ENSDARG00000030146
cdk8	ENSDARG00000016496
si:dkey-208k22	ENSDARG00000038955
SLC5A6 (1 of 2)	ENSDARG00000042859
FP015789	ENSDARG00000087866
fbxw7	ENSDARG00000060994
si:dkey-104e13	ENSDARG00000093590
zgc:91887	ENSDARG00000032496
TDG (2 of 2)	ENSDARG00000086450
PRKCD (1 of 2)	ENSDARG00000070651
OPN4 (1 of 3)	ENSDARG00000053929
rhoj	ENSDARG00000020250
SLITRK5 (1 of 2)	ENSDARG00000076987
ITGA4	ENSDARG00000061186
sfxn5b	ENSDARG00000026137
rps6ka3a	ENSDARG00000035556
ZC3H4	ENSDARG00000078355
kcnip1a	ENSDARG00000022109
gnl2	ENSDARG00000053225
B3GAT1	ENSDARG00000040547
htr1b	ENSDARG00000053987
NAT8	ENSDARG00000078991
limk2	ENSDARG00000005104
has2	ENSDARG00000036987
dynlt1	ENSDARG00000045909
hdac1	ENSDARG00000015427
FGF11 (2 of 2)	ENSDARG00000043907
mtmr1a	ENSDARG00000056690
lrig2	ENSDARG00000078561
AEBP1 (1 of 2)	ENSDARG00000091726
[truncated: 850 more rows]
