# Supplementary material for: miR-34a is a tumor suppressor in zebrafish and its expression levels impact metabolism, hematopoiesis and DNA damage
Source: PLoS Genet. 2024 May 28;20(5):e1011290. doi: 10.1371/journal.pgen.1011290 (PMC11166285; doi:10.1371/journal.pgen.1011290)
Supplement: S5 File — (XLSX) [file pgen.1011290.s018.xlsx]

## Sheet: 8hpf DEGs
Differentially expressed genes (fold-change > 1.5; FDR < 0.05) after RNA-seq comparison of 8hpf wild-type (casper) and miR-34a-/- zebrafish embryos.
Ensembl ID	gene	logFC	logCPM	LR	PValue	FDR	Fold_change	8h_wt_1	8h_wt_2	8h_wt_3	8h_wt_4	8h_miR34a_del_1	8h_miR34a_del_2	8h_miR34a_del_3	8h_miR34a_del_4
ENSDARG00000096978	CU972512.1	7.61078	3.29357	622.445	2.19803e-137	1.96064e-134	195.467	0.994	0	1.988	0	152.105	214.737	118.304	318.128
ENSDARG00000004874	spata6l	7.10408	4.05442	934.211	3.58925e-205	9.14746e-202	137.575	1.002	3.006	3.006	1.002	298.616	335.692	201.415	560.155
ENSDARG00000100919	slc5a2	6.32072	2.05008	312.161	7.38885e-70	1.91039e-67	79.933	1.007	0	2.014	0	66.461	88.614	54.377	117.817
ENSDARG00000094677	si:dkey-92j12.5	5.79823	1.10059	151.52	8.06945e-35	7.05681e-33	55.6468	0	0	1.006	1.006	38.225	32.19	36.213	53.314
ENSDARG00000113961	nudt15	4.93524	1.9553	216.967	4.14962e-49	6.22094e-47	30.5954	4.008	2.004	1.002	1.002	64.132	77.159	74.153	81.167
ENSDARG00000114711	BX324142.1	4.8977	1.77309	204.381	2.31149e-46	3.14786e-44	29.8095	3.006	1.002	2.004	1.002	72.149	53.11	44.091	91.188
ENSDARG00000079486	fam20a	4.80142	0.275621	65.3372	6.31175e-16	1.63191e-14	27.885	0.987	0.987	0	0	9.874	17.772	14.81	38.507
ENSDARG00000093606	si:dkey-159f12.2	4.60714	2.21269	255.538	1.61108e-57	2.9032e-55	24.3718	3.991	0.998	4.989	1.996	91.796	93.792	47.894	122.728
ENSDARG00000090769	si:dkey-51d8.6	4.59863	0.503895	86.1357	1.68002e-20	6.39848e-19	24.2284	0	1.988	0	0.994	25.848	19.883	15.906	35.789
ENSDARG00000008098	ifit9	4.59395	0.481352	83.3088	7.01869e-20	2.51433e-18	24.1499	0	0.994	1.988	0	22.865	22.865	22.865	26.842
ENSDARG00000086877	mhc1zda	4.41314	-0.044362	51.0742	8.89391e-13	1.64422e-11	21.3052	0	1.006	0	1.006	8.05	14.088	12.076	28.176
ENSDARG00000044524	def6b	4.3856	2.68409	376.711	6.47342e-84	2.51056e-81	20.9024	3.021	7.049	7.049	3.021	111.775	116.81	104.726	168.166
ENSDARG00000097665	si:ch211-235m3.10	4.36704	0.266629	55.6901	8.48461e-14	1.75395e-12	20.6353	0.998	0	1.996	0	10.976	26.94	23.947	17.96
ENSDARG00000101807	si:ch211-120c15.3	4.12138	0.404256	66.7858	3.0267e-16	8.09541e-15	17.4044	0	1.006	2.012	1.006	16.095	30.178	20.118	23.136
ENSDARG00000060350	apoda.2	4.0981	2.93257	313.571	3.64154e-70	9.69628e-68	17.1258	5.987	11.973	5.987	4.989	86.808	151.664	134.701	217.518
ENSDARG00000045172	minpp1b	4.0769	3.79352	703.605	4.91791e-155	5.84904e-152	16.8759	11.995	18.992	19.992	3.998	233.907	293.883	193.923	371.852
ENSDARG00000115450	CABZ01012382.2	3.98681	2.17863	244.24	4.67866e-55	7.87427e-53	15.8544	0	11.023	2.004	5.01	73.151	88.182	69.143	111.229
ENSDARG00000103743	si:dkeyp-72e1.9	3.95924	1.99637	216.912	4.26539e-49	6.34122e-47	15.5543	3.977	5.965	1.988	3.977	70.585	68.596	61.637	95.439
ENSDARG00000074846	si:dkeyp-68b7.12	3.94317	-0.0244482	49.0209	2.53253e-12	4.48051e-11	15.382	2.012	0	0	1.006	13.077	21.124	9.053	19.113
ENSDARG00000094458	si:dkey-65b12.12	3.89218	-0.060851	47.6298	5.14789e-12	8.64768e-11	14.8478	0	1.002	0	2.004	11.023	20.041	9.019	20.041
ENSDARG00000111026	BX927193.2	3.86937	2.34414	261.36	8.66999e-59	1.62813e-56	14.615	9.063	8.056	3.021	2.014	96.67	88.614	71.496	128.894
ENSDARG00000117599	CABZ01068842.1	3.808	5.33643	1486.39	0	0	14.0062	59.372	56.353	47.296	34.214	724.536	791.959	556.484	1200.52
ENSDARG00000052978	mbnl1	3.77451	1.75733	171.843	2.92875e-39	3.1666e-37	13.6849	6.997	1.999	2.999	2.999	59.976	64.974	35.986	87.965
ENSDARG00000056145	si:dkey-159a18.1	3.74566	2.74354	242.343	1.21264e-54	2.02182e-52	13.4139	7.997	8.996	4.998	8.996	90.964	107.957	78.969	236.906
ENSDARG00000103245	BX324224.1	3.7093	1.17657	107.048	4.34477e-25	2.27304e-23	13.0801	1.006	5.032	3.019	1.006	43.271	33.208	22.139	63.397
ENSDARG00000071036	si:dkey-286j15.3	3.70811	3.73167	503.76	1.44535e-111	8.31774e-109	13.0693	27.646	17.772	4.937	14.81	188.584	269.547	180.685	384.079
ENSDARG00000074556	ganc	3.65413	-0.235775	37.1912	1.07096e-09	1.3531e-08	12.5893	0	1	1	1	12.995	6.997	8.996	21.991
ENSDARG00000104684	trdc	3.64852	-0.609117	26.7553	2.30918e-07	1.99882e-06	12.5405	0	0.994	0	0.994	6.959	13.918	2.982	11.93
ENSDARG00000116690	BX936298.3	3.64561	0.706008	67.52	2.08566e-16	5.68063e-15	12.5152	1.975	0	4.937	0	15.798	24.684	16.785	53.317
ENSDARG00000104588	zgc:112234	3.59701	4.70118	649.14	3.43748e-143	3.22761e-140	12.1006	23.145	47.296	44.277	28.176	378.369	517.239	310.947	891.582
ENSDARG00000039747	BX914200.1	3.58863	2.27686	221.393	4.49335e-50	6.97055e-48	12.0306	6.038	7.044	7.044	5.032	61.384	100.63	64.403	137.863
ENSDARG00000105092	FP236157.3	3.56846	0.392692	53.9445	2.06234e-13	4.14325e-12	11.8635	2.014	2.014	2.014	0	21.147	27.188	21.147	17.119
ENSDARG00000076252	si:dkey-247i3.1	3.55493	1.04146	106.391	6.05422e-25	3.13975e-23	11.7528	1.999	2.999	1.999	2.999	28.988	38.984	24.99	50.98
ENSDARG00000032246	tmtopsb	3.47931	1.39561	120.161	5.83209e-28	3.44518e-26	11.1526	0.987	2.962	3.949	5.924	49.368	45.418	35.545	54.304
ENSDARG00000099485	m1ap	3.4597	-0.386266	34.0862	5.27229e-09	6.06432e-08	11.002	0	1.002	1.002	1.002	9.019	9.019	11.023	15.031
ENSDARG00000045190	ch25h	3.43432	1.16562	107.574	3.33213e-25	1.74839e-23	10.8102	3.019	4.025	0	5.032	37.233	39.246	32.202	49.309
ENSDARG00000027070	acbd4	3.42559	-0.410135	29.288	6.23824e-08	5.95772e-07	10.745	0	1.975	0.987	0	8.886	4.937	10.861	17.772
ENSDARG00000088490	CR385078.1	3.39182	1.13124	109.01	1.61464e-25	8.65023e-24	10.4964	2.982	3.977	3.977	0.994	31.813	38.772	26.842	54.678
ENSDARG00000062228	adipoqa	3.38479	0.642425	67.3106	2.31936e-16	6.29794e-15	10.4453	0	2.993	1.996	2.993	20.954	23.947	13.969	45.898
ENSDARG00000099690	vaspa	3.37848	2.17957	193.931	4.40977e-44	5.61931e-42	10.3998	3.021	11.077	7.049	6.042	63.44	97.677	68.475	104.726
ENSDARG00000037002	zgc:152968	3.37454	6.06383	1409.13	0	1.94755e-304	10.3714	100.777	167.628	104.768	62.861	1209.32	1341.03	971.845	1728.17
ENSDARG00000104423	BX950868.2	3.36777	0.277479	55.8542	7.80503e-14	1.62098e-12	10.3228	0	2.962	1.975	0.987	13.823	18.76	13.823	30.608
ENSDARG00000096041	si:ch211-162i8.2	3.35195	1.38502	120.41	5.14465e-28	3.05935e-26	10.2103	4.028	4.028	5.035	2.014	44.307	37.258	34.237	70.489
ENSDARG00000096217	si:dkey-51d8.9	3.33741	-0.193331	38.2914	6.09307e-10	7.94013e-09	10.1079	1.999	1	1	0	11.995	12.995	11.995	14.994
ENSDARG00000097229	si:ch211-226h8.15	3.3176	0.710675	78.239	9.12995e-19	2.9996e-17	9.97004	2.982	1.988	2.982	0.994	21.871	29.825	20.877	36.784
ENSDARG00000095390	BX537288.2	3.2952	0.219284	52.1669	5.0977e-13	9.73693e-12	9.81646	1.988	2.982	0.994	0	12.924	20.877	12.924	26.842
ENSDARG00000105039	phka1b	3.27434	0.424375	46.2178	1.05809e-11	1.71136e-10	9.67554	2.962	1.975	1.975	0	11.848	19.747	9.874	45.418
ENSDARG00000109255	si:ch211-234c11.2	3.26662	-0.870788	19.2266	1.16083e-05	7.29456e-05	9.6239	0	0	0.998	0.998	5.987	10.976	3.991	5.987
ENSDARG00000093172	CR759927.1	3.24502	-0.872138	20.1415	7.19176e-06	4.71695e-05	9.48084	1.006	0	1.006	0	6.036	5.03	4.024	12.071
ENSDARG00000113896	si:dkey-29p23.1	3.24285	0.188313	48.2588	3.73525e-12	6.42592e-11	9.46665	0.994	2.982	0	1.988	12.924	17.895	10.936	29.825
ENSDARG00000088961	si:dkey-16p19.5	3.23326	-0.555495	23.1267	1.51671e-06	1.13025e-05	9.40389	0	0	2.013	1.006	4.025	15.095	9.057	9.057
ENSDARG00000117156	si:dkey-7j22.4	3.20869	3.53442	452.808	1.7659e-100	8.51449e-98	9.24514	12.076	16.101	30.189	22.139	190.191	234.468	152.958	300.884
ENSDARG00000094312	ndufa9b	3.20505	-0.556589	26.0228	3.3741e-07	2.84068e-06	9.22178	1.988	0	0.994	0	5.965	6.959	8.947	14.912
ENSDARG00000096898	CR925728.1	3.20302	-0.277143	31.7945	1.7138e-08	1.80166e-07	9.20886	1.006	1.006	1.006	1.006	8.05	17.107	6.038	17.107
ENSDARG00000100501	CR848025.2	3.16456	0.0815062	35.7894	2.19836e-09	2.67705e-08	8.96658	4.008	0	1.002	1.002	19.039	13.027	19.039	14.029
ENSDARG00000097659	BX936406.2	3.16256	0.721279	69.8719	6.32833e-17	1.81216e-15	8.95415	5.998	0	1	2.999	19.992	25.99	22.991	40.984
ENSDARG00000104476	si:dkey-41c6.3	3.14719	-0.937079	18.4747	1.72173e-05	0.000104546	8.85925	0	1.006	1.006	0	6.036	8.047	3.018	8.047
ENSDARG00000110173	BX323861.3	3.13034	0.45233	50.4576	1.21769e-12	2.21668e-11	8.75644	0	1.988	0.994	4.971	15.906	21.871	10.936	39.766
ENSDARG00000075189	cntnap5b	3.1292	1.7569	129.432	5.45552e-30	3.60468e-28	8.74947	8.047	3.018	10.059	2.012	40.237	54.32	53.314	94.557
ENSDARG00000056330	mhc2dbb	3.08477	0.22036	44.4792	2.57075e-11	4.02653e-10	8.48416	0	5.998	1	0	19.992	19.992	10.996	21.991
ENSDARG00000079765	si:ch211-112f3.4	3.07919	0.138941	30.948	2.65031e-08	2.7018e-07	8.45141	1.988	0.994	0	2.982	6.959	13.918	7.953	39.766
ENSDARG00000062231	znf362b	3.07803	-0.971507	17.0873	3.57006e-05	0.000202814	8.44462	1.006	0	1.006	0	5.03	4.024	4.024	11.065
ENSDARG00000097856	CR377210.1	3.07193	-0.662072	22.459	2.14675e-06	1.5562e-05	8.409	0	0.994	1.988	0	7.953	7.953	8.947	7.953
ENSDARG00000079524	znfl1g	3.04747	0.360935	50.985	9.30758e-13	1.71536e-11	8.26758	1.999	1.999	3.998	0	18.992	16.993	11.995	33.986
ENSDARG00000027290	nrp1b	3.03227	0.943484	77.4007	1.39568e-18	4.51887e-17	8.18094	4.989	3.991	2.993	0.998	26.94	29.934	18.958	53.881
ENSDARG00000029874	khk	3.02951	3.93591	515.933	3.24585e-114	1.99676e-111	8.1653	25.848	32.807	38.772	21.871	232.631	304.21	233.626	365.848
ENSDARG00000097091	si:dkey-7j22.2	3.02278	0.175573	44.899	2.07463e-11	3.26955e-10	8.12733	2.014	1.007	3.021	1.007	15.105	19.133	16.112	20.14
ENSDARG00000098686	tmprss2	3.02186	-0.40952	26.7313	2.33807e-07	2.02089e-06	8.12217	2.962	0	0.987	0	9.874	13.823	4.937	12.836
ENSDARG00000079133	si:dkey-10c21.1	2.99514	-0.6915	21.4298	3.67018e-06	2.54079e-05	7.97309	2.012	0	1.006	0	8.047	9.053	3.018	12.071
ENSDARG00000105061	si:ch73-261i21.5	2.98452	1.4437	107.003	4.44469e-25	2.31852e-23	7.9146	0.987	12.836	4.937	0.987	40.481	48.38	31.595	66.152
ENSDARG00000102956	mmp17b	2.94459	0.948287	75.0732	4.53584e-18	1.40485e-16	7.69858	6.042	4.028	2.014	2.014	33.23	29.202	28.195	39.272
ENSDARG00000112928	CR450780.2	2.93118	1.03194	75.7555	3.21062e-18	1.00311e-16	7.62732	1.975	2.962	8.886	0.987	21.722	40.481	23.696	50.355
ENSDARG00000103037	CR848788.1	2.92913	0.277141	44.8369	2.14149e-11	3.366e-10	7.61652	1.975	0.987	2.962	1.975	11.848	17.772	12.836	32.583
ENSDARG00000016391	calcoco1b	2.92002	-0.720951	18.3815	1.80802e-05	0.000109488	7.56859	0	2.014	0	1.007	3.021	7.049	5.035	16.112
ENSDARG00000045530	si:ch211-244b2.4	2.91558	-0.480692	25.5178	4.3833e-07	3.62028e-06	7.54531	0.998	0.998	0	1.996	9.978	6.985	7.982	13.969
ENSDARG00000044387	cldn2	2.90808	2.33821	182.922	1.11539e-41	1.30912e-39	7.5062	9.996	7.997	12.995	9.996	77.969	88.965	81.967	111.955
ENSDARG00000093741	BX276103.1	2.89916	-0.256877	26.4661	2.68203e-07	2.30035e-06	7.45992	0.998	0	2.993	0.998	9.978	5.987	8.98	22.949
ENSDARG00000014804	cacna2d1a	2.87649	0.700918	53.9815	2.02382e-13	4.08321e-12	7.34359	2.999	1	5.998	1.999	28.988	33.986	12.995	29.988
ENSDARG00000099198	BX927287.1	2.86918	-0.317397	25.4892	4.44873e-07	3.66753e-06	7.30648	2.012	1.006	1.006	1.006	11.065	10.059	14.083	10.059
ENSDARG00000101861	cyp2k19	2.86612	-0.257747	25.2978	4.91276e-07	4.02035e-06	7.29104	1	0	1.999	1.999	7.997	9.996	4.998	24.99
ENSDARG00000019025	podn	2.86599	-0.529667	22.8215	1.77762e-06	1.31207e-05	7.29038	1.007	2.014	1.007	0	7.049	11.077	10.07	9.063
ENSDARG00000104804	si:ch211-238e22.8	2.86498	-0.297697	29.5228	5.52616e-08	5.32326e-07	7.28524	1.996	0	2.993	0	11.973	10.976	7.982	14.967
ENSDARG00000020371	g6pc3	2.84659	0.576199	55.7619	8.18009e-14	1.69296e-12	7.19298	2.014	0	8.056	1.007	21.147	22.154	18.126	35.244
ENSDARG00000096532	si:dkey-202c14.3	2.84169	1.40374	95.6814	1.34943e-22	5.95885e-21	7.16858	6.985	8.98	1.996	2.993	32.927	45.898	29.934	72.838
ENSDARG00000056831	gng2	2.82197	1.01187	62.4578	2.72209e-15	6.54475e-14	7.07127	3.019	3.019	3.019	7.044	27.17	27.17	40.252	40.252
ENSDARG00000053424	myl2b	2.81757	0.175426	39.3669	3.51199e-10	4.77182e-09	7.04975	4.025	1.006	2.013	1.006	15.095	13.082	18.113	23.145
ENSDARG00000092774	tars3	2.80161	2.52794	193.398	5.76452e-44	7.24219e-42	6.97217	11.93	11.93	15.906	9.942	73.567	94.444	89.474	153.099
ENSDARG00000096447	BX005461.1	2.8001	4.87011	662.036	5.38902e-146	5.34112e-143	6.96489	63.397	84.529	54.34	64.403	415.602	548.434	413.59	839.255
ENSDARG00000089205	si:dkey-73n8.3	2.78452	1.21698	84.9459	3.06642e-20	1.12794e-18	6.89008	5.03	2.012	8.047	4.024	27.16	45.267	30.178	55.326
ENSDARG00000021383	naalad2	2.78283	1.56966	108.228	2.39586e-25	1.27209e-23	6.88202	8.98	7.982	3.991	3.991	50.887	47.894	39.911	64.856
ENSDARG00000101275	BX936433.1	2.77087	0.391181	43.4603	4.32637e-11	6.6308e-10	6.82519	3.018	2.012	4.024	1.006	26.154	16.095	16.095	24.142
ENSDARG00000102994	znf1034	2.76415	-1.15288	12.3924	0.000431076	0.00188733	6.79347	1.002	0	0	1.002	4.008	3.006	6.012	6.012
ENSDARG00000103343	si:dkey-51d8.1	2.76318	-0.385334	23.5046	1.24618e-06	9.44832e-06	6.78893	0.998	1.996	1.996	0	8.98	14.967	8.98	8.98
ENSDARG00000056833	svopa	2.75909	-1.15377	12.4684	0.000413903	0.00182007	6.76967	0	1.006	1.006	0	6.038	4.025	2.013	7.044
ENSDARG00000088861	znf1021	2.73166	3.32645	340.275	5.55883e-76	1.62573e-73	6.64219	16.785	24.684	30.608	19.747	167.85	166.862	128.356	255.724
ENSDARG00000117239	CR376741.2	2.72037	-0.386726	24.1621	8.85563e-07	6.91701e-06	6.59041	1.006	2.012	0	2.012	11.065	12.071	4.024	15.089
ENSDARG00000068731	rxfp2l	2.7148	-0.871174	16.2521	5.54477e-05	0.000302134	6.56502	1.002	0	2.004	0	8.017	6.012	4.008	8.017
ENSDARG00000088831	si:dkey-81j8.6	2.70654	-0.387866	22.5764	2.01945e-06	1.47169e-05	6.52756	2.993	0	1.996	0	8.98	6.985	5.987	19.956
ENSDARG00000026855	cacna2d4a	2.7007	0.489575	42.147	8.46655e-11	1.25036e-09	6.50119	1	1.999	4.998	2.999	13.994	16.993	14.994	42.983
ENSDARG00000056630	angptl5	2.69454	5.18122	484.825	1.90485e-107	1.02977e-104	6.47347	78.161	146.302	76.157	59.122	540.114	657.356	615.269	865.786
ENSDARG00000097266	AL954322.3	2.67542	-0.0782664	31.3745	2.12752e-08	2.2054e-07	6.38825	0.987	0.987	3.949	0.987	10.861	16.785	10.861	15.798
ENSDARG00000109926	si:ch211-113a14.19	2.67106	0.443014	46.3279	1.00029e-11	1.62376e-10	6.36898	4.024	2.012	2.012	3.018	15.089	20.118	21.124	29.172
ENSDARG00000093220	znf1127	2.66304	0.973501	69.8536	6.38744e-17	1.82615e-15	6.33366	3.949	4.937	4.937	2.962	22.709	36.532	25.671	42.456
ENSDARG00000079271	dcxr	2.64714	3.70635	287.899	1.42655e-64	3.22147e-62	6.26424	37.778	38.772	27.836	21.871	152.105	230.643	178.947	388.713
ENSDARG00000098046	FP017161.1	2.64697	0.529094	52.1792	5.0659e-13	9.68656e-12	6.26352	1.996	2.993	4.989	1.996	17.96	23.947	16.962	31.929
ENSDARG00000054202	hbl4	2.64422	-1.23279	10.0887	0.00149184	0.00558773	6.25156	0	1.006	1.006	0	7.041	6.036	2.012	2.012
ENSDARG00000116692	si:ch211-79g12.1	2.63623	1.03355	65.0459	7.31724e-16	1.87288e-14	6.21707	2.982	2.982	5.965	5.965	19.883	41.754	24.854	47.719
ENSDARG00000075857	pgs1	2.63512	3.56843	350.937	2.64954e-78	8.2926e-76	6.21226	25.942	27.938	39.911	22.949	181.597	229.491	135.699	312.307
ENSDARG00000077877	znfl1h	2.62551	3.02039	257.43	6.23459e-58	1.14665e-55	6.17102	12.836	23.696	34.557	7.899	119.469	139.216	103.672	211.293
ENSDARG00000014057	gabrr2b	2.6224	-0.69014	16.9359	3.86632e-05	0.000218	6.15774	0	2.982	0.994	0	10.936	7.953	4.971	6.959
ENSDARG00000087793	si:dkey-54n8.2	2.62149	4.91223	729.696	1.04317e-160	1.32929e-157	6.15386	48.38	88.862	93.798	72.077	464.055	579.575	390.003	761.247
ENSDARG00000102165	sema6a	2.61611	1.55144	89.7978	2.63786e-21	1.06953e-19	6.13096	6.036	7.041	10.059	4.024	40.237	42.249	31.184	87.515
ENSDARG00000020149	acoxl	2.61012	-1.23367	10.2386	0.00137532	0.00520267	6.10553	0	0.994	0.994	0	1.988	1.988	5.965	6.959
ENSDARG00000062892	foxe3	2.60436	-1.23361	10.0186	0.00154964	0.00578238	6.08122	1.007	0	1.007	0	1.007	8.056	3.021	5.035
ENSDARG00000078362	TNC	2.59892	0.401562	37.3128	1.00624e-09	1.27677e-08	6.05833	3.991	3.991	1.996	0.998	7.982	22.949	16.962	33.925
ENSDARG00000095144	AL954816.1	2.59876	-1.23387	10.6825	0.00108155	0.00421932	6.05767	0.987	0.987	0	0	2.962	3.949	2.962	6.911
ENSDARG00000030157	mybpc2a	2.59678	-0.936878	14.1618	0.000167741	0.000812296	6.04933	0.987	1.975	0	0	2.962	7.899	4.937	7.899
ENSDARG00000018980	zgc:91890	2.59057	1.48147	84.9694	3.03019e-20	1.11691e-18	6.02337	10.059	3.018	7.041	6.036	30.178	53.314	33.196	73.433
ENSDARG00000098976	CU457778.1	2.58275	0.264442	37.4071	9.58727e-10	1.21908e-08	5.99082	5.03	3.018	2.012	0	19.113	21.124	9.053	24.142
ENSDARG00000102455	znf1133	2.57716	1.2976	82.186	1.23866e-19	4.38446e-18	5.96763	9.063	3.021	7.049	4.028	31.216	38.265	35.244	60.419
ENSDARG00000076183	frrs1a	2.56657	0.647838	45.2415	1.74172e-11	2.76444e-10	5.92399	6.036	2.012	3.018	3.018	22.13	34.201	18.107	25.148
ENSDARG00000112103	si:dkey-16p19.1	2.55781	0.221454	33.472	7.22963e-09	8.09966e-08	5.88815	0.987	4.937	3.949	0	21.722	12.836	14.81	19.747
ENSDARG00000114893	znf1038	2.55157	-0.154897	28.415	9.79062e-08	9.04998e-07	5.86273	1.002	1.002	2.004	3.006	9.019	12.025	10.021	20.041
ENSDARG00000097027	CR352292.1	2.5498	-1.27441	9.55146	0.0019979	0.00719616	5.85552	1.006	0	1.006	0	4.025	3.019	6.038	3.019
ENSDARG00000017038	zgc:152670	2.54481	2.20983	130.427	3.3039e-30	2.24112e-28	5.83532	9.057	17.107	13.082	8.05	66.416	95.599	68.428	90.567
ENSDARG00000067646	tmem232	2.53836	-0.970249	13.6943	0.000215101	0.00101304	5.80928	1	1	0	1	5.998	4.998	4.998	6.997
ENSDARG00000087168	si:ch211-162i8.4	2.53721	2.25077	140.264	2.3308e-32	1.78461e-30	5.80466	11.065	20.118	10.059	7.041	60.355	74.438	68.403	129.764
ENSDARG00000092252	si:dkey-103k4.1	2.53588	0.126274	28.5705	9.03491e-08	8.39931e-07	5.7993	1.999	0	3.998	2.999	5.998	20.992	11.995	25.99
ENSDARG00000062059	si:ch211-236l14.4	2.53374	-0.341477	22.7558	1.8395e-06	1.35438e-05	5.79072	0	2.993	2.993	0	5.987	12.971	9.978	13.969
ENSDARG00000114894	znf1026	2.52735	1.06777	62.4253	2.76744e-15	6.64483e-14	5.76511	3.006	8.017	7.014	2.004	24.05	46.095	24.05	43.089
ENSDARG00000117096	znf1138	2.52717	-1.27489	9.62684	0.00191754	0.00694458	5.76442	0	0	1.002	1.002	4.008	2.004	5.01	5.01
ENSDARG00000105137	zgc:173705	2.52702	2.78481	202.577	5.72095e-46	7.61655e-44	5.76379	18.889	19.883	15.906	15.906	90.468	137.193	83.509	171.988
ENSDARG00000014854	reep1	2.52639	-0.506724	17.7669	2.49693e-05	0.000146772	5.76128	1.007	1.007	2.014	1.007	3.021	7.049	9.063	18.126
ENSDARG00000051962	mmp15a	2.51883	3.07172	160.317	9.64798e-37	9.25376e-35	5.73116	19.039	28.058	29.06	15.031	149.308	148.306	148.306	140.289
ENSDARG00000110454	BX005380.2	2.51076	0.0948785	30.6949	3.0196e-08	3.04693e-07	5.6992	0	1.007	4.028	4.028	9.063	20.14	12.084	22.154
ENSDARG00000055730	trim35-29	2.50577	-0.506579	15.9732	6.42445e-05	0.000343974	5.67951	0.998	1.996	0	1.996	2.993	4.989	9.978	18.958
ENSDARG00000098746	dhrs13l1	2.50333	-0.747685	15.2179	9.57917e-05	0.000492343	5.66991	3.018	0	0	1.006	9.053	4.024	7.041	9.053
ENSDARG00000071052	si:dkey-150i13.2	2.49632	-0.748829	15.1856	9.7445e-05	0.000499977	5.64245	0.994	1.988	0.994	0	6.959	10.936	1.988	8.947
ENSDARG00000055715	capn8	2.49528	6.09318	357.448	1.01234e-79	3.34448e-77	5.63839	286.886	170.932	208.917	91.963	1033.59	1216.52	877.65	1984.21
ENSDARG00000086838	itga2.3	2.49021	-0.606951	13.0628	0.000301218	0.00136736	5.61861	0	2.993	1.996	0	2.993	15.965	9.978	3.991
ENSDARG00000011671	pde6b	2.4781	2.08927	112.934	2.23095e-26	1.23988e-24	5.57163	13.027	7.014	19.039	6.012	75.155	69.143	64.132	82.169
ENSDARG00000103810	cacna2d4a	2.47412	-0.195961	22.3883	2.22732e-06	1.61067e-05	5.55629	0	4.025	2.013	1.006	5.032	13.082	8.05	23.145
ENSDARG00000062561	adck1	2.46188	0.0610915	31.6332	1.86217e-08	1.94617e-07	5.50934	1.006	3.019	2.013	3.019	13.082	13.082	10.063	25.158
ENSDARG00000114184	si:busm1-105l16.2	2.46065	2.47452	136.507	1.54535e-31	1.13453e-29	5.50464	21.871	7.953	21.871	7.953	84.503	106.374	81.52	108.362
ENSDARG00000102358	si:dkey-261o4.9	2.45834	-1.31742	8.02043	0.00462525	0.0147982	5.49585	1.006	0	0	1.006	1.006	2.012	8.047	4.024
ENSDARG00000101096	cebp1	2.45215	1.23357	66.4826	3.52988e-16	9.39896e-15	5.47232	5.032	5.032	13.082	1.006	44.277	34.214	28.176	48.302
ENSDARG00000094839	CR749748.1	2.44649	-1.31739	8.58497	0.00338949	0.0113663	5.45087	1.006	0	0	1.006	5.032	5.032	3.019	2.013
ENSDARG00000018025	tbx2a	2.4377	-1.31819	8.23992	0.00409789	0.0133503	5.41777	1.002	0	1.002	0	3.006	8.017	1.002	3.006
ENSDARG00000097345	AL935186.3	2.42778	-0.582904	17.8875	2.34357e-05	0.000138574	5.38064	0.998	0	3.991	0	5.987	7.982	5.987	13.969
ENSDARG00000113719	CABZ01118575.1	2.4231	0.36247	38.8564	4.56162e-10	6.09583e-09	5.36323	3.991	3.991	2.993	0.998	12.971	22.949	13.969	27.938
ENSDARG00000076434	ARHGAP22	2.42132	0.802923	49.2012	2.31011e-12	4.1089e-11	5.35662	3.949	3.949	1.975	6.911	16.785	25.671	21.722	45.418
ENSDARG00000089525	si:dkeyp-98a7.5	2.41915	-0.409394	22.1469	2.52563e-06	1.80229e-05	5.34854	2.013	1.006	2.013	1.006	8.05	10.063	8.05	14.088
ENSDARG00000077329	nlgn2a	2.40091	-1.04126	11.571	0.000669887	0.00278378	5.28137	1.006	0	1.006	1.006	6.038	5.032	2.013	8.05
ENSDARG00000093052	c6	2.40019	3.05265	199.824	2.28175e-45	2.99311e-43	5.27874	30.062	19.039	27.056	18.037	136.281	146.302	125.258	169.349
ENSDARG00000105779	BX322787.1	2.39768	-0.432488	18.2392	1.94831e-05	0.000117306	5.26956	2.012	2.012	2.012	0	7.041	16.095	6.036	10.059
ENSDARG00000042816	mmp9	2.39761	2.60184	158.235	2.74916e-36	2.5281e-34	5.26929	12.084	19.133	18.126	18.126	97.677	89.621	68.475	169.173
ENSDARG00000079782	myh7l	2.39614	-1.04106	11.1897	0.000822546	0.00332701	5.26394	2.014	0	0	1.007	4.028	8.056	2.014	7.049
ENSDARG00000116374	chrm2b	2.39203	-1.04148	10.4935	0.00119795	0.00461111	5.24896	0	2.012	0	1.006	6.036	1.006	4.024	10.059
ENSDARG00000008457	faah2a	2.39168	0.126781	30.2078	3.88154e-08	3.8556e-07	5.24767	1	1.999	4.998	1.999	12.995	20.992	7.997	21.991
ENSDARG00000069630	tat	2.38905	0.700599	35.7724	2.21771e-09	2.69695e-08	5.23814	0	5.924	2.962	6.911	19.747	39.494	10.861	30.608
ENSDARG00000071601	pvalb9	2.38488	1.5602	78.6478	7.42304e-19	2.4433e-17	5.22301	8.05	6.038	12.076	6.038	45.284	57.359	41.258	52.328
ENSDARG00000077313	slc46a3	2.37045	0.321947	36.1399	1.83645e-09	2.25946e-08	5.17101	2.013	3.019	4.025	3.019	14.088	24.151	13.082	24.151
ENSDARG00000077309	si:ch211-209f23.6	2.35197	0.68628	37.7223	8.15656e-10	1.04686e-08	5.10522	4.028	6.042	3.021	3.021	14.098	18.126	19.133	50.349
ENSDARG00000113713	znf1103	2.34645	-0.0244134	28.3269	1.0246e-07	9.41235e-07	5.0857	3.977	2.982	0.994	0.994	12.924	13.918	8.947	19.883
ENSDARG00000086296	znf1137	2.34605	2.60991	176.578	2.7076e-40	3.00022e-38	5.08429	12.836	18.76	18.76	18.76	84.912	102.684	82.937	144.153
ENSDARG00000105394	gemin6	2.33577	2.93452	148.551	3.59566e-34	3.02578e-32	5.0482	27.938	25.942	15.965	16.962	105.765	123.726	71.841	234.48
ENSDARG00000061641	ankrd34bb	2.31389	3.22126	264.072	2.22312e-59	4.26457e-57	4.97221	22.139	31.195	35.221	23.145	140.882	160.002	124.781	227.424
ENSDARG00000101817	si:dkey-5i16.5	2.3127	0.0777491	28.9051	7.6014e-08	7.16371e-07	4.96814	1.006	3.019	2.013	4.025	12.076	15.095	9.057	25.158
ENSDARG00000104593	cyp2k18	2.30326	-0.0431247	24.9253	5.95952e-07	4.81076e-06	4.9357	2.013	3.019	1.006	3.019	14.088	12.076	6.038	23.145
ENSDARG00000078522	si:ch211-80h18.1	2.30259	0.0621891	29.9681	4.3922e-08	4.31718e-07	4.93343	2.993	1.996	2.993	1.996	13.969	15.965	9.978	19.956
ENSDARG00000093126	si:ch73-112l6.1	2.29963	4.56795	356.538	1.59763e-79	5.18212e-77	4.92332	60.228	92.811	102.684	37.519	393.953	462.08	314.965	473.928
ENSDARG00000097373	ftr90	2.29043	3.47824	203.062	4.48501e-46	6.01599e-44	4.89203	40.279	37.258	34.237	22.154	150.04	175.215	121.845	347.408
ENSDARG00000069190	zgc:172339	2.28402	-0.841102	10.698	0.00107249	0.00419131	4.87034	1.006	0	2.012	1.006	7.041	2.012	2.012	15.089
ENSDARG00000095339	si:dkeyp-44a8.4	2.28208	1.66199	70.4418	4.74051e-17	1.37513e-15	4.8638	5.987	11.973	13.969	4.989	32.927	54.878	56.874	62.861
ENSDARG00000099811	si:dkey-203a12.7	2.25919	-1.11546	9.86612	0.0016835	0.006213	4.78722	0	0.994	0.994	0.994	3.977	4.971	1.988	7.953
ENSDARG00000055723	hsp70l	2.25347	-0.0798767	22.5352	2.06328e-06	1.50179e-05	4.76829	3.006	1.002	4.008	1.002	13.027	15.031	4.008	21.043
ENSDARG00000089255	kcnj11l	2.23083	-0.718823	12.2728	0.000459601	0.00199352	4.69404	2.013	0	3.019	0	6.038	13.082	4.025	6.038
ENSDARG00000003576	klhl32	2.22886	-0.903356	11.8038	0.000591104	0.00249475	4.68765	2.004	0	1.002	1.002	3.006	7.014	6.012	8.017
ENSDARG00000089742	fam161a	2.21834	1.4997	70.0589	5.75595e-17	1.65356e-15	4.65358	8.056	7.049	9.063	9.063	40.279	37.258	30.209	78.545
ENSDARG00000099364	BX511034.5	2.21419	-0.903892	11.0336	0.000894763	0.00357424	4.6402	2.013	0	1.006	1.006	8.05	6.038	1.006	9.057
ENSDARG00000096107	BX649516.4	2.21271	0.111557	27.9081	1.27216e-07	1.15147e-06	4.63545	2.012	3.018	2.012	4.024	10.059	15.089	14.083	23.136
ENSDARG00000079347	zgc:194659	2.20549	0.699819	38.6582	5.04919e-10	6.70719e-09	4.61233	5.03	1.006	8.047	4.024	13.077	28.166	21.124	38.225
ENSDARG00000031616	g6pca.1	2.20159	0.125629	23.2999	1.38606e-06	1.04379e-05	4.59986	6.012	2.004	2.004	1.002	15.031	10.021	8.017	30.062
ENSDARG00000086847	irgq1	2.19856	0.699053	42.1102	8.6274e-11	1.27096e-09	4.59022	4.028	6.042	3.021	5.035	20.14	22.154	16.112	42.293
ENSDARG00000111465	znf1104	2.19122	1.75124	75.3563	3.92994e-18	1.21931e-16	4.5669	10.861	15.798	6.911	6.911	40.481	72.077	38.507	67.14
ENSDARG00000117789	CU855688.2	2.18964	0.09479	28.073	1.16823e-07	1.06224e-06	4.56191	4.025	3.019	2.013	2.013	11.069	16.101	11.069	23.145
ENSDARG00000090623	si:dkeyp-106c3.1	2.18927	0.689675	33.8047	6.09313e-09	6.93691e-08	4.56075	8.05	2.013	5.032	3.019	10.063	30.189	23.145	36.227
ENSDARG00000105366	hist1h2a10	2.18825	1.33824	64.9775	7.5759e-16	1.93353e-14	4.55752	3.991	9.978	9.978	5.987	26.94	38.914	32.927	63.858
ENSDARG00000091992	mrap	2.18617	0.191076	29.7924	4.80862e-08	4.68968e-07	4.55095	4.008	1.002	3.006	4.008	14.029	18.037	13.027	21.043
ENSDARG00000093615	si:ch211-234c11.3	2.17428	1.28188	62.9377	2.13346e-15	5.16429e-14	4.51361	5.035	9.063	11.077	4.028	35.244	42.293	21.147	58.405
ENSDARG00000017193	cnn1a	2.16778	0.733245	42.8375	5.94813e-11	8.94814e-10	4.49333	7.044	2.013	6.038	4.025	18.113	28.176	22.139	34.214
ENSDARG00000092257	BX510992.1	2.1644	1.22551	48.2464	3.75897e-12	6.4605e-11	4.4828	5.965	12.924	4.971	3.977	25.848	54.678	21.871	45.731
ENSDARG00000037917	itga3a	2.16174	-0.581096	14.2546	0.000159674	0.000777874	4.47454	2.014	2.014	1.007	1.007	4.028	10.07	10.07	9.063
ENSDARG00000116197	si:dkeyp-4c4.2	2.16152	-0.937396	10.9311	0.000945612	0.00374966	4.47387	1.996	0	1.996	0	4.989	4.989	2.993	9.978
ENSDARG00000099617	sdr39u1	2.16073	3.21624	237.248	1.56619e-53	2.56338e-51	4.47142	24.945	32.927	38.914	23.947	138.692	161.642	115.743	218.515
ENSDARG00000095377	CR388207.1	2.16036	-0.296352	17.5864	2.74544e-05	0.0001598	4.47026	1.975	1.975	2.962	0.987	9.874	15.798	7.899	8.886
ENSDARG00000112884	BX510909.2	2.15926	1.72737	79.6962	4.36638e-19	1.48092e-17	4.46686	7.041	13.077	7.041	14.083	54.32	54.32	42.249	66.391
ENSDARG00000060211	ankef1b	2.15598	-0.749128	13.2831	0.000267816	0.00123077	4.45671	0	2.014	3.021	0	5.035	7.049	5.035	11.077
ENSDARG00000061497	thsd7bb	2.15416	-0.153975	21.2233	4.08759e-06	2.80256e-05	4.4511	4.937	0	1.975	1.975	8.886	14.81	8.886	15.798
ENSDARG00000002937	meis1a	2.15053	1.54473	77.1619	1.57499e-18	5.0718e-17	4.43991	4.998	10.996	12.995	6.997	38.984	43.982	38.984	66.973
ENSDARG00000101073	si:zfos-1011f11.2	2.14849	-0.749091	13.231	0.000275358	0.00126153	4.43363	1	1.999	1	1	5.998	5.998	3.998	11.995
ENSDARG00000014871	syngr3a	2.14779	1.21001	58.2184	2.34575e-14	5.13474e-13	4.43149	2.014	9.063	12.084	5.035	32.223	43.3	23.161	49.342
ENSDARG00000104302	CR391991.3	2.14639	0.0477918	20.8584	4.94519e-06	3.32537e-05	4.42717	3.021	3.021	1.007	4.028	15.105	21.147	11.077	11.077
ENSDARG00000116725	CABZ01114053.1	2.14491	-0.748689	12.3469	0.000441715	0.00192708	4.42263	0	2.999	0	1.999	3.998	9.996	3.998	9.996
ENSDARG00000102730	mapk10	2.14178	1.055	45.3484	1.64922e-11	2.62463e-10	4.41306	2.962	5.924	5.924	9.874	35.545	37.519	22.709	32.583
ENSDARG00000100995	si:dkey-16b10.1	2.13939	-0.776868	11.3172	0.000767918	0.00313135	4.40576	0	0.998	1.996	1.996	3.991	6.985	9.978	5.987
ENSDARG00000092254	CR769769.1	2.12768	1.9332	91.3864	1.18186e-21	4.86937e-20	4.37014	11.077	13.091	16.112	9.063	54.377	68.475	55.384	73.51
ENSDARG00000087674	si:ch1073-127d16.1	2.12747	0.815272	36.5039	1.5236e-09	1.8902e-08	4.3695	3.977	8.947	4.971	2.982	34.795	15.906	20.877	35.789
ENSDARG00000038729	s100z	2.1256	0.418469	28.2623	1.05941e-07	9.70715e-07	4.36384	1.007	4.028	1.007	9.063	22.154	16.112	16.112	25.175
ENSDARG00000017773	slc16a12a	2.1225	-0.969731	10.0292	0.0015408	0.00575541	4.35446	3.021	1.007	0	0	5.035	6.042	6.042	5.035
ENSDARG00000086445	adgrf7	2.11254	0.346859	25.281	4.95573e-07	4.04809e-06	4.32452	4.971	6.959	0.994	0.994	12.924	20.877	6.959	33.801
ENSDARG00000062376	nlgn3b	2.10866	3.09537	188.982	5.30222e-43	6.56887e-41	4.31289	20.041	36.074	41.085	18.037	125.258	128.265	124.256	202.417
ENSDARG00000074765	mhc1zja	2.10857	0.9901	49.5362	1.94749e-12	3.48129e-11	4.31262	4.025	8.05	6.038	6.038	27.17	25.158	22.139	50.315
ENSDARG00000039181	trpm3	2.10466	-0.970386	9.04274	0.0026374	0.00916106	4.30097	0	1.999	0	1.999	2.999	1.999	7.997	8.996
ENSDARG00000074791	aldh3a1	2.10379	-1.19348	8.00596	0.00466238	0.0148974	4.29838	0.998	0	1.996	0	3.991	4.989	0.998	6.985
ENSDARG00000020028	cps1	2.08998	-0.176443	17.1337	3.4839e-05	0.000198626	4.25744	1.996	0.998	4.989	0.998	5.987	9.978	6.985	24.945
ENSDARG00000096233	si:dkey-260c8.6	2.08917	0.294259	26.2603	2.98361e-07	2.53645e-06	4.25504	1.002	5.01	5.01	3.006	24.05	15.031	10.021	22.045
ENSDARG00000099123	CU459186.2	2.08251	3.03749	158.741	2.13175e-36	1.98075e-34	4.23544	24.99	36.985	23.99	24.99	102.959	120.952	124.95	205.918
ENSDARG00000042285	atp8b3	2.08209	1.59269	54.4384	1.604e-13	3.25545e-12	4.2342	16.785	7.899	9.874	2.962	44.431	42.456	21.722	84.912
ENSDARG00000088915	si:ch211-241n15.3	2.08134	2.9134	177.169	2.01174e-40	2.24309e-38	4.23201	21.991	27.989	31.987	19.992	113.955	137.945	87.965	166.933
ENSDARG00000077224	ypel2a	2.07916	0.0124817	22.9833	1.63416e-06	1.2127e-05	4.2256	4.024	3.018	1.006	3.018	14.083	16.095	11.065	15.089
ENSDARG00000105508	si:dkey-23a13.21	2.07548	2.47322	126.727	2.13126e-29	1.36278e-27	4.21486	20.126	20.126	19.12	15.095	84.529	83.523	60.378	144.907
ENSDARG00000097679	ftr90	2.07459	-0.97181	8.94364	0.00278437	0.00959868	4.21225	2.013	0	2.013	0	1.006	7.044	3.019	11.069
ENSDARG00000105095	AL929028.8	2.06822	-0.339965	16.6023	4.60961e-05	0.000256105	4.19369	2.004	0	2.004	4.008	8.017	13.027	9.019	11.023
ENSDARG00000025168	mpp7b	2.06511	-0.608802	12.4426	0.000419649	0.00184443	4.18465	1.002	0	1.002	4.008	9.019	6.012	3.006	14.029
ENSDARG00000087804	tnfrsf11a	2.06356	0.412549	19.4656	1.02429e-05	6.52384e-05	4.18017	0.987	8.886	1.975	2.962	8.886	8.886	15.798	44.431
ENSDARG00000030961	ak8	2.06239	-0.479816	14.344	0.000152265	0.000745037	4.17678	3.949	0.987	0	1.975	4.937	9.874	9.874	10.861
ENSDARG00000089331	urahb	2.05405	7.33567	1302.62	3.04278e-285	1.80944e-281	4.15271	509.473	651.651	710.892	450.232	2410.12	3009.44	1957.92	3975.07
ENSDARG00000002304	gins2	2.05028	3.56736	177.598	1.62107e-40	1.81886e-38	4.14186	45.314	33.23	53.37	36.251	180.25	194.347	194.347	232.613
ENSDARG00000079336	strc1	2.0464	-0.481109	14.5215	0.000138568	0.000685157	4.13073	0.998	0.998	1.996	2.993	7.982	11.973	2.993	12.971
ENSDARG00000115426	CR925768.11	2.04533	-1.00565	9.50738	0.00204647	0.00734588	4.12768	0	2.004	2.004	0	4.008	4.008	5.01	8.017
ENSDARG00000104350	si:dkey-68o6.6	2.04439	-0.809328	10.9609	0.000930555	0.00369324	4.125	0.994	0.994	2.982	0	4.971	8.947	1.988	9.942
ENSDARG00000094331	BX901918.2	2.03967	1.0409	43.2623	4.78717e-11	7.28075e-10	4.11151	6.038	11.069	7.044	2.013	30.189	37.233	13.082	48.302
ENSDARG00000101249	zgc:165555	2.03535	0.700083	39.6484	3.0406e-10	4.15984e-09	4.09922	5.03	5.03	7.041	3.018	19.113	28.166	16.095	35.207
ENSDARG00000093990	gzm3.3	2.03512	-1.23335	7.1822	0.00736305	0.0219881	4.09857	0.998	0.998	0.998	0	3.991	0.998	4.989	5.987
ENSDARG00000096073	col19a1	2.03294	-1.23327	7.11479	0.00764504	0.0227199	4.09239	0	1.006	1.006	1.006	2.012	2.012	6.036	6.036
ENSDARG00000097920	tex36	2.03281	0.762076	37.7801	7.91836e-10	1.01702e-08	4.09202	3.998	10.996	3.998	1.999	22.991	20.992	16.993	41.983
ENSDARG00000020735	efcab6	2.02886	-1.23328	7.20582	0.00726677	0.0217442	4.08082	2.014	1.007	0	0	6.042	3.021	2.014	5.035
ENSDARG00000098665	CT583690.1	2.02874	-1.23354	7.32261	0.00680923	0.0205614	4.08049	1.002	1.002	1.002	0	5.01	2.004	3.006	6.012
ENSDARG00000100755	CU074330.1	2.02728	-1.23361	7.383	0.00658433	0.0199973	4.07636	1	1	1	0	1.999	3.998	3.998	5.998
ENSDARG00000103435	sorbs1	2.02584	1.16524	51.6904	6.49785e-13	1.2228e-11	4.0723	5.032	7.044	10.063	7.044	30.189	27.17	32.202	51.321
ENSDARG00000112453	FO818722.1	2.0214	-0.662422	12.3894	0.000431781	0.00188891	4.05978	1.007	1.007	3.021	1.007	9.063	4.028	7.049	10.07
ENSDARG00000096927	si:ch211-210b2.3	2.0203	-1.23393	7.20378	0.00727501	0.0217616	4.05668	0.987	0.987	0.987	0	2.962	5.924	0.987	5.924
ENSDARG00000117762	BX537277.3	2.00862	-0.236099	15.0016	0.00010742	0.00054489	4.02398	1.002	6.012	1.002	1.002	11.023	6.012	6.012	22.045
ENSDARG00000068240	trim110	2.00468	-0.839258	9.3096	0.00227956	0.00806893	4.01299	1	1	1.999	1	1	10.996	5.998	6.997
ENSDARG00000102736	sars2	2.00244	3.00505	162.844	2.70627e-37	2.60972e-35	4.00676	19.12	24.151	43.271	28.176	114.718	123.775	112.706	188.178
ENSDARG00000028850	btr16	2.00075	0.320313	26.2626	2.98004e-07	2.53524e-06	4.00207	0.987	8.886	4.937	0	12.836	16.785	12.836	28.633
ENSDARG00000055255	pitpnm3	1.99877	1.23392	55.0671	1.16487e-13	2.39415e-12	3.99658	9.019	6.012	9.019	7.014	27.056	37.076	32.066	51.105
ENSDARG00000039066	klhl31	1.99507	-0.0422369	20.1326	7.2256e-06	4.73392e-05	3.98636	3.019	3.019	4.025	1.006	9.057	19.12	8.05	17.107
ENSDARG00000021200	nebl	1.99169	2.68748	103.604	2.47102e-24	1.22794e-22	3.97701	37.233	26.164	20.126	9.057	88.554	120.756	92.58	124.781
ENSDARG00000116177	znf1127	1.98084	-0.689872	11.2571	0.000793203	0.00322194	3.94724	2.004	2.004	1.002	1.002	6.012	4.008	10.021	9.019
ENSDARG00000017444	hal	1.98025	-0.83989	9.98931	0.00157452	0.00586417	3.9456	1.999	1.999	0	1	1.999	5.998	5.998	10.996
ENSDARG00000032496	pon1	1.97761	0.389408	29.0333	7.11456e-08	6.74409e-07	3.93839	4.937	4.937	2.962	2.962	16.785	14.81	12.836	30.608
ENSDARG00000057899	zgc:114081	1.97576	0.656106	26.9017	2.14071e-07	1.86385e-06	3.93335	6.036	5.03	7.041	2.012	15.089	12.071	26.154	41.243
ENSDARG00000100227	SLC7A1	1.9757	5.52449	567.883	1.62085e-125	1.25721e-122	3.93318	183.147	150.945	206.292	148.932	721.518	813.091	549.44	1125.04
ENSDARG00000070173	gria2a	1.97489	-0.136221	17.0159	3.70675e-05	0.000209931	3.93099	1.999	1.999	1.999	3.998	6.997	15.994	4.998	20.992
ENSDARG00000079661	CU855821.1	1.97447	-0.530962	14.193	0.000164985	0.00080069	3.92985	0.987	1.975	1.975	1.975	7.899	6.911	4.937	13.823
ENSDARG00000090699	nlrb5	1.97374	-0.408825	13.2526	0.000272203	0.00124868	3.92785	2.013	2.013	3.019	1.006	3.019	14.088	10.063	11.069
ENSDARG00000091535	ccser2b	1.97204	1.70729	53.0504	3.25092e-13	6.35926e-12	3.92322	8.047	9.053	18.107	10.059	32.19	37.219	55.326	85.504
ENSDARG00000092538	BX927394.1	1.97178	0.0285821	16.2058	5.68197e-05	0.000308667	3.92251	0	3.998	4.998	2.999	20.992	4.998	9.996	19.992
ENSDARG00000092027	si:dkey-20i20.9	1.97003	0.30745	27.1793	1.85437e-07	1.62965e-06	3.91778	4.008	5.01	2.004	4.008	12.025	20.041	12.025	27.056
ENSDARG00000101776	syt12	1.96945	-0.043459	19.379	1.0718e-05	6.78287e-05	3.91619	2.014	4.028	2.014	3.021	12.084	11.077	6.042	24.168
ENSDARG00000034896	ldb2b	1.96896	2.72796	122.573	1.72943e-28	1.05661e-26	3.91485	23.161	31.216	32.223	10.07	99.691	87.607	98.684	154.068
ENSDARG00000073998	si:ch211-23l10.3	1.96884	0.477603	22.4869	2.11584e-06	1.53629e-05	3.91452	5.965	9.942	0.994	0	11.93	23.86	8.947	36.784
ENSDARG00000097857	BX255963.2	1.9661	-1.27425	6.37715	0.0115599	0.0321578	3.9071	1.996	0.998	0	0	2.993	4.989	4.989	1.996
ENSDARG00000021735	cacna1ba	1.95719	-1.27462	6.27967	0.0122131	0.0336704	3.88304	0	0.998	0.998	0.998	3.991	6.985	1.996	1.996
ENSDARG00000088301	si:dkey-254e13.6	1.95317	-0.840754	9.22409	0.00238851	0.00839626	3.87225	2.014	1.007	1.007	1.007	5.035	3.021	3.021	14.098
ENSDARG00000086892	erfl1	1.94578	0.0437463	19.136	1.21728e-05	7.61705e-05	3.85247	3.949	4.937	0.987	1.975	13.823	10.861	5.924	25.671
ENSDARG00000063433	atp2b2	1.94566	-0.870962	8.74015	0.00311279	0.0105675	3.85214	1.007	2.014	1.007	1.007	1.007	5.035	9.063	9.063
ENSDARG00000062221	arap1a	1.94323	-1.27508	6.33656	0.0118274	0.0327895	3.84566	0	0	1.975	0.987	5.924	3.949	0.987	3.949
ENSDARG00000045522	acot15	1.94198	1.19481	51.2808	8.00551e-13	1.4908e-11	3.84231	8.947	8.947	6.959	5.965	29.825	38.772	20.877	51.696
ENSDARG00000056499	ca6	1.94182	-0.870944	9.57638	0.00197097	0.00710919	3.84191	1.002	2.004	1.002	1.002	2.004	7.014	7.014	8.017
ENSDARG00000073901	CABZ01046997.1	1.93901	-0.555804	13.9086	0.000191921	0.000917192	3.83443	2.013	2.013	2.013	1.006	8.05	8.05	6.038	11.069
ENSDARG00000109381	CU457778.2	1.93867	-1.27527	6.63686	0.00998897	0.028417	3.83353	0.987	0.987	0.987	0	2.962	3.949	2.962	4.937
ENSDARG00000056477	ccdc125	1.93819	3.85506	282.149	2.55484e-63	5.49137e-61	3.83225	46.273	63.373	69.409	39.231	228.345	228.345	183.078	340.003
ENSDARG00000053544	hspa4l	1.93029	2.3193	94.2322	2.80597e-22	1.21207e-20	3.81131	13.969	23.947	26.94	7.982	57.872	78.825	75.832	110.754
ENSDARG00000098000	BX640549.1	1.92843	-0.718568	11.115	0.000856343	0.00344313	3.80642	1	1	2.999	1	6.997	4.998	7.997	7.997
ENSDARG00000061602	ssx2ipb	1.92215	-1.27604	6.29943	0.0120777	0.0333462	3.78989	1.006	1.006	1.006	0	3.019	2.013	2.013	8.05
ENSDARG00000103306	BX927130.4	1.92048	-0.718667	9.93122	0.00162498	0.00602321	3.78548	0.994	2.982	0	1.988	3.977	3.977	9.942	9.942
ENSDARG00000075664	si:ch1073-429i10.1	1.91958	-1.07623	7.3487	0.00671111	0.0203443	3.78314	3.018	0	0	1.006	4.024	7.041	5.03	3.018
ENSDARG00000075730	dnph1	1.91767	2.55096	122.018	2.28713e-28	1.38784e-26	3.77814	15.965	26.94	23.947	18.958	73.836	91.796	74.834	142.684
ENSDARG00000112575	CU467905.1	1.91728	-1.27625	5.82792	0.0157737	0.0414743	3.77711	0	1	1.999	0	1	1	3.998	8.996
ENSDARG00000079385	si:ch211-235m3.5	1.91636	-0.0961903	19.1395	1.21501e-05	7.60822e-05	3.7747	5.032	3.019	2.013	1.006	13.082	12.076	10.063	15.095
ENSDARG00000059347	calml4b	1.91286	-0.318422	15.8404	6.89153e-05	0.000367	3.76554	3.019	2.013	3.019	1.006	11.069	12.076	7.044	11.069
ENSDARG00000104686	hsf5	1.90836	-1.07683	7.83049	0.00513721	0.0161807	3.75383	1.006	2.013	0	1.006	6.038	4.025	4.025	5.032
ENSDARG00000109240	CABZ01067080.1	1.90146	-1.2759	5.68136	0.0171461	0.0444861	3.7359	0.998	0	0.998	0.998	1.996	0	3.991	8.98
ENSDARG00000060434	map1b	1.89838	3.20837	182.282	1.5386e-41	1.78238e-39	3.72795	30.608	31.595	49.368	26.658	139.216	152.052	112.558	199.445
ENSDARG00000105364	si:ch73-223f5.1	1.89593	-1.07753	7.5836	0.00589016	0.0182096	3.72161	1	1	1	1	2.999	7.997	1.999	5.998
ENSDARG00000116717	si:dkey-82i20.5	1.88458	-0.746627	8.3597	0.00383635	0.0126251	3.69246	1.996	0	0.998	2.993	7.982	11.973	3.991	2.993
ENSDARG00000098281	si:dkey-237m9.1	1.88082	0.309443	25.3213	4.85311e-07	3.97701e-06	3.68284	5.035	5.035	4.028	2.014	17.119	17.119	16.112	20.14
ENSDARG00000109802	BX324003.2	1.87973	-1.04258	6.53607	0.0105708	0.0298192	3.68007	2.013	1.006	0	1.006	4.025	3.019	0	13.082
ENSDARG00000079249	ogdhl	1.87247	-0.903067	9.11139	0.00254023	0.00885511	3.66158	1.002	1.002	0	3.006	5.01	5.01	5.01	8.017
ENSDARG00000100484	CR450808.2	1.87229	-0.0241652	19.4256	1.04594e-05	6.64749e-05	3.66113	1.975	0.987	5.924	2.962	8.886	13.823	10.861	18.76
ENSDARG00000094199	si:ch211-226h8.8	1.87218	-0.903349	8.93452	0.00279831	0.00963556	3.66086	3.006	1.002	0	1.002	7.014	5.01	3.006	8.017
ENSDARG00000059636	C5H2orf42	1.87209	-0.340711	13.8107	0.000202183	0.000959038	3.66063	3.977	1.988	1.988	0.994	8.947	14.912	4.971	10.936
ENSDARG00000071398	si:dkey-172o19.2	1.87119	-0.935511	7.55993	0.00596801	0.0184012	3.65835	0	2.993	0.998	0.998	2.993	3.991	9.978	4.989
ENSDARG00000116713	si:ch73-265d7.2	1.86888	-0.0248384	19.2959	1.11949e-05	7.04967e-05	3.65248	4.971	3.977	2.982	0	8.947	12.924	9.942	20.877
ENSDARG00000117816	CABZ01078767.1	1.86748	-0.747937	9.90785	0.00164575	0.00609132	3.64896	1.007	0	3.021	2.014	3.021	9.063	7.049	8.056
ENSDARG00000092477	BX284666.1	1.86247	1.70595	65.06	7.26505e-16	1.86219e-14	3.63629	10.059	16.095	11.065	11.065	52.308	46.273	42.249	65.385
ENSDARG00000061121	adgrl3.1	1.86118	0.14313	20.5211	5.89765e-06	3.91859e-05	3.63304	1.999	3.998	5.998	1.999	15.994	8.996	11.995	23.99
ENSDARG00000035579	si:dkey-174n20.1	1.85776	1.2589	44.9889	1.98149e-11	3.12554e-10	3.62443	8.98	8.98	11.973	3.991	25.942	33.925	22.949	64.856
ENSDARG00000087544	BX510934.1	1.84356	1.52319	48.0699	4.11289e-12	7.02998e-11	3.58895	11.077	14.098	14.098	3.021	34.237	32.223	34.237	80.558
ENSDARG00000102600	CABZ01003344.1	1.84298	1.57405	37.5668	8.83342e-10	1.12974e-08	3.58751	1	16.993	15.994	8.996	25.99	55.978	21.991	83.967
ENSDARG00000063088	si:dkey-211g8.6	1.84218	-0.480611	10.7213	0.00105909	0.00414436	3.58553	0	0	4.971	2.982	12.924	5.965	3.977	11.93
ENSDARG00000011259	trpm1a	1.84098	-0.749401	9.28536	0.00230992	0.00815374	3.58252	0.994	1.988	1.988	0.994	3.977	2.982	5.965	13.918
ENSDARG00000034933	chchd3b	1.83863	3.64509	194.8	2.84846e-44	3.65587e-42	3.57671	64.974	45.982	44.982	39.984	188.925	214.914	143.943	279.888
ENSDARG00000002071	adss2	1.83785	1.8575	56.1945	6.5645e-14	1.37293e-12	3.57477	10.059	11.065	15.089	18.107	70.415	53.314	32.19	74.438
ENSDARG00000011640	syt5b	1.83764	-0.749713	9.01173	0.00268252	0.00929247	3.57426	0	1.996	2.993	0.998	6.985	2.993	2.993	13.969
ENSDARG00000093044	si:ch211-161h7.5	1.83514	0.207531	21.3728	3.78096e-06	2.60937e-05	3.56806	6.036	1.006	3.018	5.03	15.089	17.101	14.083	18.107
ENSDARG00000078057	snx8b	1.83449	-1.3189	5.57021	0.0182686	0.0469614	3.56644	0	1.999	1	0	1	4.998	1.999	5.998
ENSDARG00000078285	pik3ap1	1.83226	-0.254837	15.5622	7.98334e-05	0.000419137	3.56094	0.994	2.982	3.977	1.988	12.924	8.947	6.959	13.918
ENSDARG00000093185	GUCY1A2	1.83173	-1.11492	6.86868	0.00877194	0.0255163	3.55963	1.002	1.002	2.004	0	6.012	6.012	1.002	5.01
ENSDARG00000087985	znf365	1.82827	-1.1147	6.90959	0.00857347	0.025041	3.5511	1.996	1.996	0	0	2.993	6.985	2.993	4.989
ENSDARG00000077722	ppp2r3a	1.82811	-1.31888	5.61319	0.0178258	0.0459688	3.55071	0	0.994	0.994	0.994	1.988	2.982	1.988	6.959
ENSDARG00000101671	zgc:158417	1.82805	-0.254806	16.045	6.18557e-05	0.000333184	3.55058	4.028	3.021	2.014	1.007	11.077	11.077	7.049	14.098
ENSDARG00000020191	ppef1	1.8256	-1.11497	6.47031	0.0109692	0.0307833	3.54453	0	2.013	1.006	1.006	0	5.032	6.038	7.044
ENSDARG00000102051	mtbl	1.82292	-0.936055	8.09653	0.004435	0.0142765	3.53796	1.988	0.994	0.994	0.994	3.977	8.947	3.977	4.971
ENSDARG00000077698	rsad1	1.82236	0.279047	22.1948	2.46335e-06	1.76349e-05	3.5366	7.044	4.025	4.025	1.006	11.069	22.139	11.069	24.151
ENSDARG00000094385	si:dkey-85k15.6	1.82145	-1.31872	5.51908	0.0188102	0.0481109	3.53437	0	0	1.007	2.014	2.014	3.021	2.014	7.049
ENSDARG00000097973	si:ch1073-190k2.1	1.81922	4.07134	165.638	6.63567e-38	6.65058e-36	3.52891	60.643	64.62	78.538	59.649	185.906	238.596	202.807	505.029
ENSDARG00000036993	erbb3b	1.81859	-0.0593006	17.5467	2.80335e-05	0.000162905	3.52737	2.962	0.987	3.949	3.949	7.899	12.836	12.836	16.785
ENSDARG00000042157	ppil6	1.81655	-0.936485	8.26725	0.00403667	0.0131931	3.52237	1.002	3.006	0	1.002	4.008	4.008	6.012	8.017
ENSDARG00000094460	CR354556.3	1.81465	-0.777539	9.57643	0.00197091	0.00710919	3.51775	1.975	1.975	0.987	0.987	3.949	8.886	5.924	6.911
ENSDARG00000095308	si:ch211-215c18.3	1.81389	-0.936408	6.69789	0.00965272	0.027619	3.51589	0	2.004	1.002	2.004	0	11.023	5.01	6.012
ENSDARG00000003732	mitfa	1.81162	-1.11494	6.83409	0.00894341	0.0259389	3.51037	2.982	0	0	0.994	3.977	4.971	1.988	6.959
ENSDARG00000098270	znf1053	1.80839	3.13219	167.604	2.46912e-38	2.56099e-36	3.50251	35.92	39.911	38.914	23.947	126.719	139.69	98.781	207.54
ENSDARG00000060315	rabgap1l2	1.80595	7.59208	823.284	4.67612e-181	6.41708e-178	3.4966	715.213	1041.13	840.953	636.75	2795.47	3244.11	2423.27	4933.06
ENSDARG00000098365	lrrc74b	1.80476	0.870941	34.3345	4.64074e-09	5.3621e-08	3.49372	2.999	5.998	9.996	6.997	23.99	24.99	14.994	44.982
ENSDARG00000100803	zgc:113443	1.80384	2.85656	127.507	1.43883e-29	9.23337e-28	3.49148	25.99	35.986	31.987	19.992	98.961	110.956	74.97	187.925
ENSDARG00000104387	SLC4A5	1.79678	0.780751	24.9183	5.98129e-07	4.82615e-06	3.47444	6.038	6.038	9.057	3.019	11.069	34.214	12.076	45.284
ENSDARG00000060933	baiap2l2b	1.79541	0.969501	31.6971	1.80191e-08	1.88761e-07	3.47115	4.028	9.063	11.077	4.028	21.147	29.202	13.091	55.384
ENSDARG00000037639	nkx3-2	1.79193	-0.172373	13.9255	0.000190203	0.000909713	3.46277	3.991	1.996	0.998	3.991	12.971	15.965	5.987	10.976
ENSDARG00000061956	sytl2a	1.7916	-0.807751	7.70925	0.00549386	0.0171497	3.46198	0.987	0.987	2.962	0.987	1.975	3.949	10.861	7.899
ENSDARG00000103044	ASS1	1.78916	2.0443	80.6479	2.69737e-19	9.36208e-18	3.45613	18.958	12.971	20.954	10.976	56.874	68.847	44.9	89.801
ENSDARG00000043483	otx5	1.78578	-0.634672	8.54806	0.0034589	0.0115664	3.44805	3.991	0.998	0	1.996	12.971	3.991	2.993	9.978
ENSDARG00000055128	armc4	1.7856	0.175487	21.1191	4.31596e-06	2.9433e-05	3.44763	4.937	3.949	2.962	2.962	10.861	13.823	14.81	21.722
ENSDARG00000103346	si:dkeyp-85d8.5	1.78405	1.62405	56.2355	6.42918e-14	1.3462e-12	3.44391	12.995	14.994	14.994	3.998	39.984	52.979	26.989	71.971
ENSDARG00000115564	si:ch211-271g18.4	1.77937	0.308351	21.385	3.75701e-06	2.59586e-05	3.43275	3.949	2.962	8.886	0.987	13.823	22.709	11.848	19.747
ENSDARG00000094034	znf1045	1.77916	1.46789	51.7997	6.14626e-13	1.16401e-11	3.43227	12.071	8.047	12.071	10.059	34.201	48.284	35.207	53.314
ENSDARG00000070565	adap2	1.77637	0.938095	38.5507	5.33507e-10	7.05542e-09	3.42563	8.047	9.053	6.036	5.03	24.142	28.166	21.124	41.243
ENSDARG00000104035	ttc16	1.77427	0.517665	27.3147	1.72893e-07	1.52543e-06	3.42065	4.937	2.962	5.924	5.924	15.798	17.772	15.798	31.595
ENSDARG00000095193	si:dkey-23c22.7	1.76917	-0.506127	8.99443	0.00270804	0.00936812	3.40857	2.999	1	2.999	1	1	14.994	4.998	12.995
ENSDARG00000077818	nrg2a	1.76835	-0.409555	12.0857	0.000508106	0.00218266	3.40664	1.006	5.03	3.018	0	5.03	8.047	10.059	14.083
ENSDARG00000000606	dnah6	1.76798	0.295609	18.4144	1.77707e-05	0.000107723	3.40576	4.989	5.987	2.993	2.993	11.973	10.976	22.949	21.951
ENSDARG00000096637	si:dkey-11c5.11	1.76649	-0.661839	9.55349	0.00199569	0.0071911	3.40224	3.949	0	1.975	0.987	7.899	3.949	7.899	8.886
ENSDARG00000078206	zgc:171506	1.75978	0.295015	21.0233	4.53727e-06	3.07729e-05	3.38646	6.038	4.025	6.038	1.006	19.12	20.126	11.069	18.113
ENSDARG00000070061	gfer	1.75809	4.06341	253.737	3.97983e-57	7.10002e-55	3.38249	63.13	81.167	76.157	57.118	218.451	304.628	203.42	377.779
ENSDARG00000003244	gbp3	1.75794	3.0086	131.376	2.04858e-30	1.41654e-28	3.38215	20.992	48.98	33.986	26.989	116.953	139.944	85.966	177.929
ENSDARG00000014907	htra1b	1.75702	-0.00731775	17.317	3.16352e-05	0.000181704	3.38	2.014	2.014	7.049	2.014	13.091	12.084	7.049	21.147
ENSDARG00000101327	znf1076	1.75446	0.0938698	17.1327	3.48573e-05	0.000198626	3.37401	5.032	3.019	3.019	3.019	11.069	17.107	5.032	25.158
ENSDARG00000043899	psma6l	1.75442	0.505314	25.7237	3.93965e-07	3.27967e-06	3.37391	6.012	4.008	5.01	5.01	21.043	20.041	10.021	30.062
ENSDARG00000092813	fndc7rs4	1.75272	-0.194832	15.1333	0.00010018	0.000512534	3.36992	2.982	1.988	4.971	0.994	9.942	9.942	5.965	18.889
ENSDARG00000073709	fam149a	1.75023	1.06469	32.004	1.53859e-08	1.62609e-07	3.36412	7.953	14.912	5.965	1.988	21.871	31.813	15.906	55.672
ENSDARG00000074535	lingo2a	1.74988	-0.80804	8.343	0.00387176	0.0127252	3.3633	2.004	1.002	1.002	2.004	2.004	6.012	8.017	9.019
ENSDARG00000007582	olfcb1	1.74864	4.15356	217.325	3.46692e-49	5.24151e-47	3.36042	66.461	73.51	88.614	68.475	242.682	245.703	225.564	476.302
ENSDARG00000079986	BX927329.1	1.74753	-0.809033	8.0117	0.00464761	0.014859	3.35783	0.994	4.971	0	0	2.982	4.971	5.965	10.936
ENSDARG00000038658	cavin4a	1.74481	-1.15321	6.403	0.0113928	0.0317772	3.35151	1.002	1.002	1.002	1.002	3.006	4.008	4.008	6.012
ENSDARG00000017165	slc3a1	1.74399	0.814432	33.0996	8.75584e-09	9.63035e-08	3.34961	7.041	9.053	9.053	1.006	21.124	29.172	19.113	34.201
ENSDARG00000075632	rad9b	1.73429	-0.555026	10.4508	0.00122599	0.00470157	3.32716	1.006	4.024	2.012	1.006	8.047	11.065	6.036	7.041
ENSDARG00000063544	pip4k2ab	1.73399	1.54753	42.2428	8.0616e-11	1.1965e-09	3.32646	20.992	8.996	12.995	2.999	49.98	45.982	28.988	53.978
ENSDARG00000094451	cfp	1.72659	1.75743	58.263	2.29312e-14	5.03809e-13	3.30945	12.025	23.048	13.027	6.012	47.097	57.118	40.083	65.134
ENSDARG00000104852	si:ch211-142b24.8	1.72621	-0.31938	13.4348	0.000246995	0.00114482	3.30858	2.013	2.013	5.032	1.006	6.038	12.076	8.05	14.088
ENSDARG00000109563	LSM10	1.72485	2.22859	61.4928	4.44357e-15	1.03897e-13	3.30545	20.992	31.987	13.994	8.996	45.982	67.973	68.973	112.955
ENSDARG00000111014	LO018430.2	1.7232	-0.116391	15.6995	7.4244e-05	0.000392798	3.30168	2.004	4.008	3.006	3.006	9.019	15.031	6.012	18.037
ENSDARG00000051836	si:dkeyp-19e1.3	1.7228	4.32697	279.373	1.02856e-62	2.18446e-60	3.30076	89.474	103.392	82.515	62.632	270.409	349.941	236.608	457.31
ENSDARG00000076933	aldh1a3	1.72159	-1.1545	5.83153	0.0157414	0.0414015	3.29799	1.006	1.006	2.013	0	2.013	5.032	1.006	9.057
ENSDARG00000062054	cpt1ab	1.71788	2.27115	76.5925	2.10139e-18	6.67059e-17	3.28953	13.823	30.608	20.734	12.836	65.165	89.849	51.342	93.798
ENSDARG00000096409	CR792438.2	1.71735	-0.971304	6.64269	0.00995635	0.0283378	3.28831	1.999	1.999	0	1	1	3.998	4.998	10.996
ENSDARG00000110787	znf1102	1.7173	0.0459311	17.5323	2.82473e-05	0.00016404	3.28821	4.998	4.998	2.999	1	10.996	10.996	13.994	18.992
ENSDARG00000026820	gucy2d	1.71589	5.91672	492.226	4.6727e-109	2.60503e-106	3.28499	211.436	249.515	350.723	235.486	863.782	1056.18	724.494	1407.9
ENSDARG00000103495	zgc:173714	1.71402	2.38316	69.5588	7.41695e-17	2.09034e-15	3.28073	8.98	30.931	32.927	13.969	68.847	68.847	81.819	107.761
ENSDARG00000052288	zmp:0000000634	1.71277	0.404041	21.3669	3.79253e-06	2.61534e-05	3.2779	6.042	7.049	4.028	2.014	20.14	11.077	16.112	27.188
ENSDARG00000035390	tnpo1	1.70577	6.24723	562.21	2.77821e-124	2.06513e-121	3.26204	326.87	322.871	428.829	250.9	1119.55	1262.5	1022.59	1623.35
ENSDARG00000098739	h2af1al	1.70122	3.83344	54.6523	1.43858e-13	2.93641e-12	3.25175	40.252	71.447	82.517	58.365	250.569	101.636	287.802	268.682
ENSDARG00000104963	BX511166.1	1.69848	3.35483	158.778	2.09205e-36	1.95404e-34	3.2456	48.335	53.37	38.265	34.237	148.026	171.187	125.873	218.515
ENSDARG00000061096	dapk2a	1.69553	-0.580274	8.36436	0.00382652	0.0125997	3.23896	4.008	0	2.004	2.004	3.006	10.021	11.023	7.014
ENSDARG00000117241	CABZ01067657.1	1.69474	0.699299	25.2373	5.06935e-07	4.13522e-06	3.23719	6.985	5.987	5.987	4.989	12.971	29.934	12.971	37.916
ENSDARG00000009941	erc1a	1.693	-0.555245	8.77426	0.00305511	0.0104034	3.23329	0.994	0	1.988	4.971	2.982	6.959	9.942	11.93
ENSDARG00000009568	ca10b	1.69227	0.715005	23.3729	1.33447e-06	1.00749e-05	3.23165	9.942	5.965	4.971	3.977	26.842	15.906	24.854	25.848
ENSDARG00000030616	nfe2l1a	1.69046	1.45096	38.1096	6.688e-10	8.66477e-09	3.2276	3.019	14.088	23.145	4.025	31.195	51.321	26.164	58.365
ENSDARG00000117590	CR385067.1	1.69015	-0.506955	8.3022	0.00395971	0.0129739	3.2269	2.993	0.998	0	3.991	3.991	5.987	3.991	19.956
ENSDARG00000108060	LO017771.1	1.68672	1.79991	57.8789	2.78765e-14	6.07225e-13	3.21925	12.076	18.113	17.107	10.063	56.353	50.315	44.277	64.403
ENSDARG00000105744	ptprr	1.68535	-0.84023	7.80236	0.00521779	0.0163998	3.21618	1.999	1.999	1.999	0	1.999	5.998	4.998	10.996
ENSDARG00000038386	ascl1a	1.6853	-1.00517	6.72799	0.00949115	0.0272485	3.21608	0	3.998	0	1	4.998	5.998	2.999	5.998
ENSDARG00000089715	si:cabz01054394.7	1.68315	-0.0592991	15.5566	8.00699e-05	0.000420255	3.21128	5.987	3.991	1.996	0.998	8.98	12.971	11.973	15.965
ENSDARG00000078392	chpfa	1.68139	4.77212	318.013	3.92472e-71	1.06365e-68	3.20737	80.504	153.964	148.932	98.617	409.564	442.772	342.142	607.806
ENSDARG00000086897	si:dkey-7i4.1	1.67912	0.389129	21.7325	3.13435e-06	2.20405e-05	3.20233	5.965	3.977	6.959	1.988	14.912	13.918	12.924	30.819
ENSDARG00000094098	si:ch211-278p9.3	1.6767	0.504775	23.9042	1.01249e-06	7.82961e-06	3.19695	2.982	5.965	8.947	2.982	19.883	20.877	9.942	28.83
ENSDARG00000092968	znf1128	1.67471	0.0970372	17.2488	3.2791e-05	0.000187498	3.19256	3.977	3.977	2.982	3.977	14.912	10.936	13.918	16.901
ENSDARG00000097314	si:zfos-1714f5.3	1.67467	-0.581457	9.83022	0.00171668	0.00632198	3.19246	0	5.03	1.006	2.012	8.047	9.053	5.03	9.053
ENSDARG00000044253	paqr3b	1.67378	2.29275	83.6094	6.02866e-20	2.16401e-18	3.19049	22.13	26.154	22.13	12.071	72.427	69.409	61.361	105.622
ENSDARG00000008133	foxl1	1.67061	-0.362034	11.5445	0.000679498	0.00281782	3.18349	1.002	3.006	3.006	3.006	11.023	7.014	10.021	10.021
ENSDARG00000053709	si:ch73-89b15.3	1.67061	1.22029	41.47	1.19691e-10	1.72758e-09	3.18349	11.065	9.053	10.059	7.041	30.178	37.219	28.166	44.261
ENSDARG00000058608	wsb2	1.66935	1.86782	42.8373	5.94871e-11	8.94814e-10	3.18072	12.025	15.031	21.043	11.023	38.079	36.074	42.087	112.231
ENSDARG00000031649	cort	1.66231	-0.457891	10.5409	0.00116761	0.00450578	3.16523	3.019	3.019	3.019	0	6.038	7.044	5.032	17.107
ENSDARG00000076702	CABZ01068356.1	1.66068	-0.58192	9.53436	0.0020166	0.00725618	3.16166	1.996	1.996	1.996	1.996	5.987	11.973	2.993	9.978
ENSDARG00000094484	si:ch211-162i8.4	1.65838	0.552719	24.2402	8.50367e-07	6.65959e-06	3.15661	6.036	7.041	7.041	2.012	13.077	20.118	16.095	34.201
ENSDARG00000058421	lgi1b	1.65802	-0.63392	7.54254	0.00602592	0.0185445	3.15584	0	6.036	2.012	0	10.059	9.053	6.036	4.024
ENSDARG00000031075	cadm1a	1.65763	-1.19311	5.55935	0.0183822	0.0471922	3.15497	0	1.006	2.012	1.006	3.018	5.03	2.012	6.036
ENSDARG00000114908	znf1089	1.65462	-0.255596	12.5789	0.00039013	0.0017254	3.14839	3.977	2.982	2.982	0.994	9.942	5.965	7.953	17.895
ENSDARG00000031044	lipg	1.65254	-0.582162	9.2538	0.00235007	0.00827745	3.14387	3.006	1.002	2.004	2.004	4.008	5.01	8.017	14.029
ENSDARG00000075855	adgre10	1.64804	-0.274254	10.0623	0.0015133	0.0056622	3.13408	5.924	0.987	1.975	1.975	6.911	16.785	8.886	7.899
ENSDARG00000030307	hspa12b	1.64783	3.13845	119.304	8.98272e-28	5.28884e-26	3.13361	31.064	37.076	49.101	36.074	111.229	157.324	119.246	172.355
ENSDARG00000058893	nhej1	1.64445	3.68083	164.406	1.23309e-37	1.22212e-35	3.12629	59.412	76.531	58.405	32.223	175.215	181.257	157.089	322.234
ENSDARG00000068855	si:ch211-163l21.10	1.64324	0.0943221	13.8699	0.000195909	0.000933499	3.12366	6.038	4.025	4.025	1.006	13.082	20.126	3.019	21.132
ENSDARG00000093430	si:dkeyp-34f6.4	1.63892	-0.155341	11.3705	0.000746182	0.00305669	3.11433	3.949	2.962	2.962	1.975	14.81	5.924	3.949	20.734
ENSDARG00000103165	AL929057.1	1.6383	-0.870839	7.11174	0.00765808	0.0227473	3.11298	2.004	1.002	2.004	1.002	4.008	10.021	3.006	6.012
ENSDARG00000074526	zbtb16b	1.63608	-0.841229	6.31632	0.0119632	0.0330787	3.10819	0.998	0.998	2.993	0.998	4.989	1.996	1.996	14.967
ENSDARG00000098016	BX539313.3	1.63586	-0.870789	7.5414	0.00602971	0.018553	3.10773	1.996	2.993	0	0.998	4.989	6.985	3.991	6.985
ENSDARG00000117748	CABZ01058723.1	1.63583	-0.871402	7.5782	0.00590786	0.0182536	3.10767	0	2.004	3.006	1.002	5.01	7.014	3.006	8.017
ENSDARG00000008982	casq2	1.63506	-0.871377	7.58618	0.00588176	0.0181981	3.10601	2.014	2.014	2.014	0	6.042	4.028	4.028	9.063
ENSDARG00000101493	BX511128.2	1.63506	-0.480637	10.8743	0.000975085	0.00385726	3.106	4.008	3.006	1.002	1.002	8.017	9.019	5.01	12.025
ENSDARG00000103348	si:dkey-176f19.7	1.6349	-0.00662248	15.7985	7.04569e-05	0.000374538	3.10565	3.021	3.021	7.049	1.007	9.063	15.105	10.07	18.126
ENSDARG00000056910	CU234171.1	1.63282	-0.871431	7.69303	0.00554345	0.0172877	3.10119	0.998	1.996	1.996	0.998	3.991	5.987	3.991	8.98
ENSDARG00000100397	pde6c	1.63049	-0.0963977	13.6509	0.00022014	0.00103377	3.09618	2.013	1.006	7.044	3.019	8.05	11.069	13.082	16.101
ENSDARG00000094854	ms4a17a.9	1.62916	0.220523	18.9665	1.33036e-05	8.24946e-05	3.09333	2.004	3.006	7.014	5.01	13.027	17.035	10.021	23.048
ENSDARG00000008454	cpeb1b	1.62848	1.53369	33.7453	6.2822e-09	7.14305e-08	3.09188	8.056	12.084	16.112	13.091	41.286	32.223	53.37	47.328
ENSDARG00000057296	cbln1	1.62736	-0.87176	7.25396	0.0070745	0.0212402	3.08947	0	3.949	0.987	0.987	4.937	4.937	2.962	9.874
ENSDARG00000099111	zgc:175280	1.62722	0.824959	28.3442	1.01552e-07	9.34341e-07	3.08917	5.03	8.047	11.065	4.024	18.107	32.19	20.118	32.19
ENSDARG00000093054	BX548073.3	1.6268	1.58852	42.2218	8.14875e-11	1.20843e-09	3.08828	9.996	15.994	20.992	2.999	39.984	46.981	22.991	72.971
ENSDARG00000062880	cntn3a.1	1.62568	1.68866	41.12	1.43161e-10	2.04976e-09	3.08588	20.118	12.071	16.095	6.036	49.29	63.373	25.148	59.35
ENSDARG00000110372	BX324212.2	1.62295	-0.871135	7.17553	0.00739045	0.0220478	3.08005	1.996	1.996	0	1.996	4.989	2.993	4.989	9.978
ENSDARG00000102728	CR762480.2	1.62139	-0.608352	9.67416	0.00186878	0.00679694	3.07672	1.988	2.982	1.988	0.994	6.959	8.947	3.977	9.942
ENSDARG00000028507	itgb4	1.62024	-0.0983318	12.0369	0.000521578	0.00223462	3.07425	0	7.014	5.01	1.002	8.017	7.014	11.023	22.045
ENSDARG00000086483	si:ch211-132p1.4	1.61887	-0.720504	7.62795	0.00574705	0.0178185	3.07133	3.949	1.975	0.987	0	3.949	5.924	2.962	13.823
ENSDARG00000002701	rasl12	1.61874	-1.04115	6.12395	0.0133363	0.0361689	3.07107	0	1.007	4.028	0	4.028	6.042	3.021	6.042
ENSDARG00000107425	si:dkeyp-35e5.10	1.61871	1.89731	62.8724	2.20544e-15	5.3313e-14	3.07101	16.033	19.039	16.033	12.025	46.095	56.116	41.085	86.178
ENSDARG00000098223	AL773558.1	1.6181	0.405172	21.6113	3.33877e-06	2.33491e-05	3.0697	4.024	6.036	4.024	6.036	18.107	19.113	14.083	22.13
ENSDARG00000087714	si:ch211-226o13.1	1.61805	-0.747335	6.59225	0.0102424	0.0290302	3.0696	1	1	1.999	2.999	1	5.998	10.996	7.997
ENSDARG00000100311	si:dkey-165e24.1	1.60762	-0.0223145	14.6678	0.00012822	0.000638593	3.04748	1.999	2.999	2.999	5.998	11.995	13.994	10.996	13.994
ENSDARG00000093994	znf1058	1.60645	0.128277	15.9756	6.41634e-05	0.000343746	3.04502	4.025	7.044	3.019	2.013	8.05	17.107	14.088	19.12
ENSDARG00000013024	erap1a	1.60552	-1.04074	6.10167	0.0135054	0.0365444	3.04306	0.987	0	1.975	1.975	4.937	5.924	1.975	5.924
ENSDARG00000057113	c6	1.60332	1.22167	29.3742	5.96665e-08	5.7167e-07	3.03843	7.953	12.924	10.936	6.959	33.801	19.883	38.772	43.743
ENSDARG00000095993	znf1073	1.60265	1.09422	35.0578	3.20065e-09	3.79904e-08	3.037	4.989	11.973	12.971	4.989	26.94	29.934	26.94	40.909
ENSDARG00000086324	C11H3orf14	1.59868	1.07825	30.1309	4.03845e-08	4.00033e-07	3.02866	6.038	10.063	16.101	3.019	27.17	24.151	32.202	40.252
ENSDARG00000091144	CR749162.1	1.59813	-0.748782	7.87048	0.00502482	0.0158857	3.0275	0	5.035	1.007	1.007	5.035	7.049	4.028	10.07
ENSDARG00000061885	satb2	1.59659	-0.296753	11.6181	0.000653121	0.00271981	3.02429	1.999	1.999	3.998	2.999	8.996	13.994	5.998	10.996
ENSDARG00000096522	si:ch211-176g6.1	1.59576	0.248645	13.3451	0.000259101	0.00119472	3.02254	6.036	5.03	0	6.036	10.059	10.059	11.065	34.201
ENSDARG00000005392	slc5a5	1.59535	0.804011	24.0968	9.16127e-07	7.13388e-06	3.02169	3.998	7.997	11.995	3.998	30.988	17.993	13.994	36.985
ENSDARG00000117734	CABZ01044023.1	1.59423	-0.50541	10.4499	0.00122657	0.00470273	3.01933	3.021	3.021	2.014	1.007	8.056	8.056	5.035	12.084
ENSDARG00000102066	ntn4	1.59119	1.32849	40.8999	1.60228e-10	2.27404e-09	3.01298	7.982	11.973	12.971	8.98	30.931	40.909	29.934	46.896
ENSDARG00000092026	zgc:173545	1.58938	-0.748427	7.42311	0.00643914	0.0196366	3.0092	4.024	0	2.012	1.006	3.018	5.03	7.041	11.065
ENSDARG00000000796	nr4a1	1.58896	0.0293946	12.481	0.00041111	0.00180958	3.00832	2.014	4.028	6.042	3.021	5.035	13.091	18.126	17.119
ENSDARG00000036700	si:ch211-114n24.6	1.5867	7.97478	681.72	2.8237e-150	2.96322e-147	3.00361	1191.36	1474.73	1259.21	803.219	3481.28	4248.58	3037.26	5917.88
ENSDARG00000030803	C10H21orf91	1.58588	0.831968	21.9429	2.80882e-06	1.98847e-05	3.00192	6.042	8.056	6.042	8.056	10.07	30.209	17.119	46.321
ENSDARG00000097265	CR847898.2	1.58202	0.961592	24.0689	9.29479e-07	7.23154e-06	2.99389	11.069	9.057	6.038	5.032	15.095	30.189	15.095	54.34
ENSDARG00000095497	si:dkeyp-2e4.5	1.58008	3.27949	130.871	2.64178e-30	1.81267e-28	2.98986	48.98	41.983	61.975	22.991	138.945	157.937	116.953	198.921
ENSDARG00000097024	ugt1b4	1.57907	-0.115561	11.5327	0.000683842	0.00283188	2.98778	4.008	3.006	3.006	3.006	8.017	20.041	5.01	14.029
ENSDARG00000086665	si:dkey-175g6.2	1.57547	-0.409084	10.6888	0.00107787	0.00421046	2.98032	1.007	5.035	2.014	2.014	6.042	11.077	7.049	12.084
ENSDARG00000089318	BX088538.1	1.57492	0.624595	17.6831	2.60941e-05	0.00015283	2.97919	8.05	6.038	2.013	8.05	12.076	34.214	13.082	28.176
ENSDARG00000039309	hook2	1.57479	0.965358	31.3284	2.17872e-08	2.25063e-07	2.97891	3.998	9.996	9.996	7.997	20.992	27.989	22.991	40.984
ENSDARG00000027063	arpc1b	1.57109	-0.0412039	14.2346	0.000161374	0.000785085	2.97129	3.019	3.019	3.019	5.032	13.082	9.057	10.063	18.113
ENSDARG00000077641	thbs3a	1.56983	1.29306	36.2901	1.70027e-09	2.09915e-08	2.9687	13.823	6.911	7.899	11.848	26.658	38.507	27.646	50.355
ENSDARG00000010482	prg4a	1.56929	1.74115	51.1792	8.43085e-13	1.5651e-11	2.96759	16.901	17.895	17.895	4.971	43.743	55.672	35.789	65.614
ENSDARG00000097948	BX901883.5	1.56918	1.44991	33.1839	8.38436e-09	9.25684e-08	2.96737	5.998	11.995	17.993	9.996	25.99	52.979	19.992	64.974
ENSDARG00000062058	slc12a7b	1.56829	2.10546	60.214	8.50832e-15	1.95856e-13	2.96553	12.084	34.237	21.147	9.063	57.398	61.426	51.356	95.663
ENSDARG00000099618	si:dkey-1b17.6	1.56722	2.38948	74.5582	5.88771e-18	1.80476e-16	2.96334	29.06	25.052	28.058	11.023	76.157	70.145	57.118	122.252
ENSDARG00000088740	hmgcll1	1.56626	-0.410073	10.3969	0.00126229	0.00482417	2.96136	0.998	1.996	4.989	1.996	7.982	8.98	3.991	14.967
ENSDARG00000098970	CU459186.1	1.56421	-0.194886	10.3598	0.00128786	0.00490726	2.95715	0.994	6.959	0	3.977	7.953	8.947	5.965	20.877
ENSDARG00000098196	znf1077	1.56412	2.42343	78.7407	7.08223e-19	2.33544e-17	2.95696	25.175	32.223	31.216	8.056	75.524	81.565	62.433	114.796
ENSDARG00000092383	snorc	1.56323	0.0813857	11.7785	0.000599172	0.00252402	2.95515	3.998	1	6.997	3.998	18.992	17.993	7.997	9.996
ENSDARG00000074033	adamtsl2	1.56137	-0.749389	6.70242	0.00962822	0.0275799	2.95135	2.999	1	1.999	1	7.997	3.998	1	12.995
ENSDARG00000096874	tmem176l.3b	1.55839	2.29813	60.5231	7.27201e-15	1.6783e-13	2.94525	30.209	18.126	24.168	16.112	65.454	82.572	69.482	85.593
ENSDARG00000024744	dpp6b	1.55776	-0.410267	9.45233	0.00210882	0.00754236	2.94396	4.024	3.018	3.018	0	9.053	10.059	2.012	15.089
ENSDARG00000077470	si:dkey-193b15.8	1.55387	-0.0760895	11.5421	0.000680361	0.00282009	2.93604	0	5.032	4.025	5.032	10.063	12.076	15.095	11.069
ENSDARG00000093922	CR354542.1	1.55268	-0.15152	8.20399	0.00417985	0.0135801	2.93361	5.03	3.018	1.006	4.024	6.036	23.136	10.059	6.036
ENSDARG00000092636	AL935295.1	1.54768	1.42104	37.2	1.06613e-09	1.34796e-08	2.92347	11.065	10.059	16.095	9.053	27.16	33.196	38.225	61.361
ENSDARG00000102401	zgc:173517	1.54639	0.456335	17.6886	2.60175e-05	0.000152431	2.92085	6.036	8.047	8.047	0	12.071	26.154	16.095	21.124
ENSDARG00000098838	sdr42e1	1.54392	1.25709	31.6937	1.80504e-08	1.88892e-07	2.91586	8.056	9.063	16.112	8.056	25.175	28.195	38.265	49.342
ENSDARG00000076364	si:dkey-178k16.1	1.54343	-1.0768	5.52656	0.0187299	0.0479338	2.91486	0.987	0.987	1.975	0.987	3.949	5.924	3.949	3.949
ENSDARG00000025189	cpne8	1.54319	1.09393	33.2068	8.28608e-09	9.16452e-08	2.91439	7.041	10.059	12.071	7.041	26.154	36.213	21.124	41.243
ENSDARG00000010248	wdr54	1.54277	1.9263	52.654	3.9779e-13	7.72206e-12	2.91353	18.889	15.906	18.889	12.924	44.737	71.579	35.789	77.544
ENSDARG00000017853	prepl	1.54161	0.0958643	15.4621	8.41755e-05	0.000440508	2.91119	2.999	4.998	1.999	5.998	11.995	14.994	8.996	19.992
ENSDARG00000091889	CR812481.1	1.54131	-0.234606	12.3478	0.000441498	0.00192669	2.9106	2.962	2.962	4.937	0.987	7.899	11.848	6.911	14.81
ENSDARG00000011091	drd2b	1.53863	-1.07766	5.46187	0.0194359	0.0494701	2.90518	0	3.006	2.004	0	3.006	6.012	3.006	6.012
ENSDARG00000089162	afap1l1a	1.53821	0.369235	10.6831	0.00108117	0.00421932	2.90433	4.989	5.987	7.982	2.993	20.954	8.98	28.936	8.98
ENSDARG00000116896	TMEM233	1.53655	2.44223	76.9807	1.72633e-18	5.53917e-17	2.901	23.696	21.722	31.595	19.747	78.988	82.937	50.355	119.469
ENSDARG00000102777	thbs4a	1.53397	0.698707	19.3224	1.10406e-05	6.95984e-05	2.89581	3.949	5.924	7.899	7.899	12.836	15.798	17.772	44.431
ENSDARG00000117145	notum1b	1.53395	3.15367	96.5307	8.78708e-23	3.91904e-21	2.89578	28.988	45.982	51.979	35.986	136.945	139.944	71.971	212.915
ENSDARG00000004141	DHRS11	1.53395	-0.433272	9.142	0.00249808	0.00873497	2.89577	2.999	1.999	4.998	0	10.996	5.998	3.998	13.994
ENSDARG00000096014	znf1146	1.5336	-0.63547	7.32703	0.00679254	0.0205214	2.89508	4.025	0	1.006	3.019	3.019	10.063	4.025	12.076
ENSDARG00000012829	asah2	1.53309	1.60836	42.3109	7.78591e-11	1.15847e-09	2.89406	19.12	11.069	14.088	9.057	38.239	40.252	31.195	74.466
ENSDARG00000022334	si:ch211-156l18.7	1.53249	1.41233	33.9088	5.77566e-09	6.59653e-08	2.89285	7.049	14.098	17.119	8.056	25.175	31.216	35.244	67.468
ENSDARG00000074258	gramd1bb	1.53058	-0.662464	7.96787	0.00476149	0.015185	2.88901	1.999	1	3.998	1	4.998	4.998	7.997	9.996
ENSDARG00000006169	lrrk2	1.5302	1.89511	47.1649	6.52592e-12	1.08908e-10	2.88827	20.877	13.918	17.895	12.924	54.678	38.772	47.719	82.515
ENSDARG00000022853	eogt	1.52768	3.33994	130.108	3.88075e-30	2.59298e-28	2.88321	44.737	44.737	55.672	40.76	125.263	148.129	115.322	247.544
ENSDARG00000099612	zgc:66483	1.52743	-0.936277	5.74805	0.0165069	0.0431036	2.88271	0	2.993	1.996	0.998	1.996	3.991	7.982	6.985
ENSDARG00000091342	adcy5	1.52348	0.0639175	13.2567	0.000271605	0.00124657	2.87484	1.002	5.01	6.012	4.008	9.019	16.033	15.031	14.029
ENSDARG00000111934	zgc:112234	1.5234	0.0796436	15.0684	0.000103685	0.000528194	2.87468	3.949	4.937	2.962	3.949	8.886	13.823	12.836	18.76
ENSDARG00000096705	CR847530.1	1.52144	-0.554214	8.1404	0.00432898	0.0139832	2.87077	5.032	1.006	1.006	2.013	8.05	8.05	8.05	7.044
ENSDARG00000093688	CU074419.2	1.51982	1.65157	40.7598	1.72137e-10	2.43145e-09	2.86755	10.063	18.113	15.095	12.076	42.265	39.246	27.17	81.51
ENSDARG00000068374	si:ch211-132b12.7	1.51681	1.0455	20.4535	6.10962e-06	4.05188e-05	2.86158	8.947	8.947	11.93	3.977	15.906	22.865	14.912	66.608
ENSDARG00000114716	znf1117	1.51603	1.56363	40.5864	1.88114e-10	2.63625e-09	2.86004	12.084	15.105	14.098	11.077	28.195	42.293	40.279	66.461
ENSDARG00000102430	opn6a	1.51397	2.52987	72.1248	2.02011e-17	6.00646e-16	2.85596	27.646	24.684	24.684	26.658	64.178	101.697	60.228	126.381
ENSDARG00000035797	si:dkey-17m8.2	1.51205	0.796237	24.9839	5.78124e-07	4.67955e-06	2.85215	8.017	9.019	5.01	7.014	24.05	28.058	16.033	30.062
ENSDARG00000105352	hist1h4l	1.51147	1.37337	36.1105	1.86441e-09	2.29228e-08	2.851	15.031	14.029	9.019	7.014	32.066	34.07	25.052	62.128
ENSDARG00000093026	si:ch211-222n4.2	1.5082	0.266526	16.3639	5.22706e-05	0.000286573	2.84455	2.013	3.019	8.05	6.038	13.082	17.107	15.095	19.12
ENSDARG00000031046	nr1h5	1.50767	-0.936041	5.87832	0.0153285	0.0404886	2.84351	1.999	1	1	1.999	1.999	4.998	6.997	6.997
ENSDARG00000067751	si:rp71-68n21.9	1.50709	0.206393	16.7423	4.28158e-05	0.000239371	2.84237	3.991	6.985	2.993	3.991	13.969	15.965	10.976	19.956
ENSDARG00000037142	C14H4orf47	1.50471	1.25934	32.2003	1.39066e-08	1.48445e-07	2.83768	7.014	14.029	11.023	10.021	31.064	35.072	34.07	39.081
ENSDARG00000063390	pvrl2l	1.50331	-0.36239	9.79167	0.00175305	0.00643902	2.83492	3.991	2.993	3.991	0	7.982	10.976	8.98	8.98
ENSDARG00000103381	si:ch211-196f19.1	1.50011	-0.807968	6.82078	0.00901032	0.0260972	2.82864	2.004	2.004	3.006	0	7.014	7.014	4.008	6.012
ENSDARG00000076093	ftr76	1.49953	0.699536	22.8475	1.75378e-06	1.29609e-05	2.8275	2.982	8.947	9.942	4.971	15.906	22.865	14.912	36.784
ENSDARG00000071097	si:ch73-367f21.4	1.49311	3.7297	172.668	1.93402e-39	2.10383e-37	2.81496	63.397	77.485	74.466	39.246	179.122	205.285	160.002	295.852
ENSDARG00000093024	si:ch211-213a13.2	1.48913	2.96466	87.666	7.74956e-21	3.01861e-19	2.80719	25.99	42.983	47.981	29.988	131.947	104.958	77.969	168.933
ENSDARG00000019442	CABZ01086041.1	1.48855	-0.69019	7.26456	0.00703285	0.0211365	2.80606	2.012	4.024	2.012	0	9.053	7.041	4.024	7.041
ENSDARG00000027992	hao2	1.48789	0.638193	19.6616	9.24407e-06	5.945e-05	2.80479	5.924	6.911	3.949	8.886	18.76	18.76	22.709	24.684
ENSDARG00000104929	si:ch211-153f2.7	1.48677	-0.0969154	12.0931	0.000506074	0.00217551	2.80262	4.024	3.018	5.03	2.012	13.077	7.041	9.053	18.107
ENSDARG00000045802	hapln3	1.48572	-0.808831	6.65611	0.00988162	0.0281655	2.80056	2.004	3.006	2.004	0	7.014	6.012	2.004	9.019
ENSDARG00000042646	zgc:77784	1.48519	-0.807191	6.27173	0.012268	0.0337904	2.79955	2.014	0	1.007	4.028	8.056	6.042	4.028	6.042
ENSDARG00000100906	hist1h2a11	1.4825	1.96224	46.2909	1.01934e-11	1.65018e-10	2.79432	15.906	22.865	23.86	7.953	36.784	65.614	36.784	95.439
ENSDARG00000015134	camkk1b	1.48229	0.0767521	11.8948	0.000562919	0.00238879	2.79391	2.014	4.028	6.042	4.028	6.042	15.105	7.049	27.188
ENSDARG00000103420	si:dkey-56m15.5	1.47641	-0.275129	10.2984	0.00133143	0.00505485	2.78256	5.01	2.004	3.006	2.004	6.012	12.025	10.021	12.025
ENSDARG00000069459	si:dkey-6n21.13	1.47554	0.309556	17.4252	2.98846e-05	0.000172426	2.78088	4.024	6.036	5.03	5.03	16.095	16.095	14.083	20.118
ENSDARG00000079869	si:ch211-218o21.4	1.47533	1.01719	25.3719	4.72753e-07	3.88301e-06	2.78047	7.899	13.823	6.911	5.924	18.76	37.519	16.785	41.469
ENSDARG00000101642	si:ch211-155m12.1	1.47487	-0.0228606	13.0791	0.000298615	0.00135727	2.77958	4.937	2.962	1.975	4.937	10.861	10.861	10.861	16.785
ENSDARG00000062955	dipk1aa	1.47459	-0.27515	10.0224	0.00154648	0.00577301	2.77906	4.008	2.004	3.006	3.006	7.014	7.014	12.025	14.029
ENSDARG00000094537	si:ch211-137i24.12	1.46605	0.338316	14.7161	0.000124977	0.000624493	2.76265	7.044	4.025	9.057	1.006	18.113	14.088	18.113	17.107
ENSDARG00000004794	ccdc146	1.46571	-0.809265	5.98633	0.0144171	0.038463	2.762	4.008	0	3.006	0	4.008	4.008	4.008	12.025
ENSDARG00000062655	ydjc	1.46407	0.519202	14.5999	0.00013292	0.000659611	2.75886	4.998	2.999	9.996	5.998	26.989	8.996	14.994	26.989
ENSDARG00000101660	sntg2	1.46142	-0.11514	11.4955	0.000697655	0.00288239	2.7538	3.977	4.971	2.982	1.988	5.965	12.924	11.93	14.912
ENSDARG00000097615	si:ch211-108d22.2	1.45233	4.23303	129.704	4.7576e-30	3.15522e-28	2.7365	96.76	129.343	94.786	43.443	220.179	324.838	186.609	448.257
ENSDARG00000008395	snupn	1.45085	5.47689	393.375	1.52476e-87	6.32599e-85	2.7337	191.197	262.644	273.714	165.033	620.887	721.518	488.056	1043.53
ENSDARG00000101524	znf1080	1.44804	0.294197	14.4022	0.00014763	0.000724345	2.72838	3.949	5.924	5.924	3.949	10.861	24.684	8.886	19.747
ENSDARG00000034650	fabp7b	1.44706	-0.746271	5.45392	0.0195245	0.0496461	2.72653	4.024	2.012	2.012	0	7.041	8.047	8.047	2.012
ENSDARG00000062397	ndst1a	1.446	-0.838273	5.67739	0.0171849	0.0445608	2.72452	2.012	1.006	2.012	2.012	4.024	10.059	5.03	4.024
ENSDARG00000077567	angel1	1.44329	2.11652	55.0609	1.1685e-13	2.39886e-12	2.7194	23.947	18.958	22.949	14.967	47.894	64.856	44.9	103.77
ENSDARG00000104335	si:ch211-212k5.4	1.44286	-0.480906	8.79565	0.0030195	0.0102939	2.7186	1.988	2.982	1.988	2.982	6.959	8.947	3.977	12.924
ENSDARG00000067606	rsph4a	1.44247	-0.11694	10.9115	0.000955681	0.00378706	2.71786	4.028	6.042	3.021	1.007	10.07	8.056	7.049	21.147
ENSDARG00000055618	acta1b	1.43916	0.454903	16.6039	4.60558e-05	0.000255961	2.71163	3.018	13.077	5.03	2.012	16.095	20.118	11.065	27.16
ENSDARG00000090870	si:ch1073-263o8.2	1.43901	4.6182	208.753	2.57023e-47	3.58225e-45	2.71134	122.951	148.941	117.953	94.962	290.884	412.835	302.879	542.784
ENSDARG00000104899	CR931813.2	1.43614	2.18083	52.5507	4.19279e-13	8.11273e-12	2.70595	9.057	35.221	26.164	16.101	62.391	73.46	44.277	94.592
ENSDARG00000057353	ehbp1l1a	1.43554	1.6908	41.763	1.03033e-10	1.49927e-09	2.70483	14.994	17.993	15.994	10.996	42.983	53.978	36.985	55.978
ENSDARG00000030967	si:ch211-51a6.2	1.43434	-0.194964	10.0269	0.0015427	0.00576132	2.70258	1.988	2.982	3.977	3.977	7.953	10.936	3.977	19.883
ENSDARG00000101057	srsf7b	1.43312	-0.606585	6.11938	0.0133708	0.036246	2.7003	1.999	1	1.999	3.998	9.996	1.999	8.996	7.997
ENSDARG00000091062	si:dkey-199k11.6	1.43141	0.278792	13.8203	0.000201147	0.00095514	2.6971	3.021	4.028	11.077	2.014	9.063	21.147	11.077	23.161
ENSDARG00000095280	CU682811.3	1.43129	1.01877	22.2221	2.42864e-06	1.74003e-05	2.69688	14.967	13.969	3.991	2.993	29.934	30.931	15.965	37.916
ENSDARG00000053240	kif6	1.43011	3.39072	104.743	1.39049e-24	6.98768e-23	2.69468	46.981	58.976	69.972	30.988	138.945	189.924	123.951	191.924
ENSDARG00000117451	CR759887.4	1.42986	0.279203	15.1811	9.76781e-05	0.000501029	2.6942	1.988	5.965	8.947	2.982	15.906	17.895	7.953	21.871
ENSDARG00000093846	si:dkey-57c22.1	1.4295	1.0456	25.8672	3.65731e-07	3.05891e-06	2.69354	4.008	14.029	10.021	9.019	26.054	35.072	22.045	34.07
ENSDARG00000026406	anxa5a	1.42734	-0.839357	5.62965	0.0176591	0.0456248	2.6895	1.006	0	4.024	2.012	2.012	5.03	7.041	9.053
ENSDARG00000088741	BX322530.1	1.42715	1.35132	30.3216	3.66019e-08	3.64996e-07	2.68914	13.082	9.057	17.107	8.05	38.239	41.258	29.183	39.246
ENSDARG00000092602	BX546499.1	1.4256	-0.607932	7.00744	0.00811717	0.0238882	2.68626	1	4.998	1.999	1	3.998	10.996	5.998	7.997
ENSDARG00000011581	si:dkey-23k10.5	1.42458	-0.718411	6.11431	0.0134092	0.0363169	2.68436	3.019	1.006	2.013	2.013	2.013	10.063	7.044	7.044
ENSDARG00000102156	si:dkey-264f17.4	1.42236	0.336331	16.4027	5.1213e-05	0.000281553	2.68024	3.949	3.949	7.899	4.937	10.861	17.772	13.823	23.696
ENSDARG00000023181	pcp4l1	1.42189	1.52418	33.3243	7.80032e-09	8.67027e-08	2.67935	12.995	13.994	10.996	14.994	26.989	48.98	36.985	54.978
ENSDARG00000102062	si:dkeyp-82h4.3	1.41939	1.98536	43.4302	4.39363e-11	6.71083e-10	2.67473	14.083	26.154	27.16	8.047	49.29	69.409	30.178	89.527
ENSDARG00000086463	klhl13	1.41778	-0.582925	6.39298	0.0114572	0.0319245	2.67174	1.975	2.962	1.975	1.975	3.949	11.848	0.987	12.836
ENSDARG00000012453	rnls	1.41722	-0.175533	8.34317	0.00387141	0.0127252	2.6707	3.006	2.004	3.006	5.01	7.014	13.027	2.004	22.045
ENSDARG00000102387	slc39a14	1.41677	2.29532	49.6104	1.87516e-12	3.35535e-11	2.66987	16.095	19.113	28.166	30.178	48.284	73.433	61.361	115.681
ENSDARG00000056152	fam3c	1.41532	6.31082	453.126	1.50597e-100	7.4629e-98	2.66719	354.218	463.905	475.98	330.067	1009.32	1233.72	945.923	1952.22
ENSDARG00000060106	crb2a	1.41441	2.66315	68.9906	9.89363e-17	2.75355e-15	2.66551	26.164	26.164	49.309	22.139	82.517	110.693	59.372	135.851
ENSDARG00000026236	zgc:56585	1.41086	7.68105	569.827	6.12216e-126	4.96451e-123	2.65895	1113.3	1126.32	1292.67	709.463	2841.86	3427.07	2459.07	4404.08
ENSDARG00000071029	si:dkey-147f3.8	1.40809	4.72307	244.865	3.41885e-55	5.80879e-53	2.65385	110.351	145.146	163.041	110.351	318.128	416.549	317.134	602.456
ENSDARG00000086819	scn1laa	1.40582	-0.608557	7.29861	0.0069008	0.0207781	2.64968	0	3.021	3.021	3.021	7.049	8.056	3.021	11.077
ENSDARG00000105484	FP325123.2	1.40566	2.15944	53.3939	2.72937e-13	5.39224e-12	2.64939	17.119	34.237	21.147	14.098	65.454	59.412	51.356	92.642
ENSDARG00000075954	serpinh1a	1.40476	5.57563	338.584	1.29775e-75	3.73418e-73	2.64774	197.407	293.606	293.606	191.395	635.31	755.558	619.277	992.046
ENSDARG00000102456	cfhl4	1.40134	-0.0766535	11.2742	0.000785911	0.00319814	2.64147	2.993	3.991	3.991	3.991	11.973	9.978	11.973	12.971
ENSDARG00000101366	gpr1	1.40075	1.79458	40.6313	1.83839e-10	2.58308e-09	2.64039	6.012	20.041	22.045	18.037	45.093	49.101	44.091	66.136
ENSDARG00000092000	znf1020	1.39914	0.883605	24.5718	7.15911e-07	5.68902e-06	2.63745	8.047	11.065	7.041	7.041	24.142	25.148	19.113	35.207
ENSDARG00000109327	znf1140	1.39868	3.92428	135.487	2.58353e-31	1.85847e-29	2.6366	84.586	98.684	70.489	53.37	205.424	233.62	201.396	302.094
ENSDARG00000043102	lxn	1.39748	1.7102	41.92	9.50868e-11	1.38931e-09	2.63441	14.994	21.991	15.994	8.996	45.982	48.98	32.987	63.975
ENSDARG00000102008	si:dkey-72l17.6	1.3954	3.74423	131.912	1.56374e-30	1.08973e-28	2.63062	66.152	70.102	78.988	50.355	157.976	211.293	179.698	265.597
ENSDARG00000058828	ccdc51	1.39147	4.27577	179.091	7.65595e-41	8.75527e-39	2.62345	89.474	96.433	137.193	67.602	244.561	274.386	240.585	442.397
ENSDARG00000089691	ism2a	1.39144	0.125076	8.98642	0.00271994	0.00940016	2.62341	1.996	6.985	1.996	5.987	11.973	8.98	3.991	31.929
ENSDARG00000030723	cldn11b	1.39087	2.58277	62.2999	2.94938e-15	7.0532e-14	2.62236	37.258	19.133	40.279	21.147	67.468	92.642	70.489	134.935
ENSDARG00000101661	ulk3	1.39058	1.16227	25.8561	3.67841e-07	3.07367e-06	2.62184	9.978	11.973	15.965	2.993	24.945	31.929	16.962	53.881
ENSDARG00000024575	kif26bb	1.39045	-0.00605675	11.6756	0.000633255	0.00264883	2.62161	2.993	3.991	5.987	2.993	8.98	8.98	12.971	18.958
ENSDARG00000102100	mrc1a	1.38851	0.0641583	11.029	0.000896991	0.00358154	2.61808	0.998	2.993	4.989	7.982	11.973	16.962	9.978	13.969
ENSDARG00000006447	slc19a3a	1.38784	-0.454069	6.7549	0.00934905	0.0268708	2.61686	1.975	2.962	3.949	1.975	10.861	8.886	8.886	3.949
ENSDARG00000098094	si:dkey-146c18.5	1.38567	1.60095	33.8841	5.84935e-09	6.67215e-08	2.61294	11.069	13.082	22.139	11.069	36.227	43.271	24.151	75.473
ENSDARG00000094576	CT025748.1	1.38544	-0.078198	10.7436	0.0010464	0.0040992	2.61252	3.021	3.021	5.035	4.028	8.056	8.056	12.084	19.133
ENSDARG00000035562	mpdu1a	1.38373	0.19205	13.2707	0.000269582	0.00123792	2.60943	4.998	3.998	3.998	5.998	16.993	10.996	11.995	18.992
ENSDARG00000039752	si:dkey-167k11.5	1.37568	4.57597	202.028	7.53893e-46	9.96256e-44	2.5949	97.961	171.931	140.944	79.968	332.867	367.853	271.892	512.796
ENSDARG00000074521	map6a	1.37417	-0.432135	7.978	0.00473491	0.0151111	2.59218	0	5.01	4.008	2.004	9.019	6.012	8.017	11.023
ENSDARG00000102959	zgc:171220	1.37093	2.1963	48.7149	2.96004e-12	5.17209e-11	2.58637	22.139	29.183	28.176	11.069	73.46	53.334	47.296	100.63
ENSDARG00000060705	nsd1b	1.37081	0.36227	14.6085	0.000132316	0.000657342	2.58616	3.006	4.008	11.023	4.008	15.031	16.033	9.019	28.058
ENSDARG00000041301	crybb3	1.36691	-0.635105	7.05816	0.00789049	0.0233331	2.57918	0.994	2.982	3.977	0.994	6.959	6.959	4.971	8.947
ENSDARG00000076609	si:ch211-199g17.9	1.36362	-0.455093	6.96544	0.00830992	0.0244071	2.57331	0.998	5.987	2.993	0.998	8.98	10.976	6.985	5.987
ENSDARG00000092166	si:dkey-147f3.8	1.3622	3.17451	101.597	6.805e-24	3.27227e-22	2.57078	48.335	56.391	45.314	33.23	123.859	145.005	96.67	188.305
ENSDARG00000030463	tppp3	1.36071	-0.748221	6.07899	0.0136799	0.0369044	2.56811	2.013	1.006	3.019	2.013	8.05	5.032	3.019	9.057
ENSDARG00000089617	rpph1	1.36063	-0.432762	8.28802	0.00399075	0.0130633	2.56797	1.002	5.01	3.006	2.004	6.012	8.017	7.014	13.027
ENSDARG00000018944	hoga1	1.35969	0.517417	13.3827	0.000253952	0.00117363	2.56629	2.014	13.091	4.028	6.042	22.154	19.133	7.049	29.202
ENSDARG00000090346	zmp:0000000991	1.35893	1.19096	25.0831	5.49131e-07	4.46107e-06	2.56494	11.973	16.962	7.982	5.987	35.92	26.94	25.942	39.911
ENSDARG00000104522	BX908386.3	1.35747	0.336787	14.1102	0.000172408	0.000833087	2.56236	3.006	10.021	8.017	1.002	17.035	18.037	12.025	19.039
ENSDARG00000053517	EML5	1.35651	-0.341271	8.70491	0.00317355	0.010737	2.56065	1	4.998	2.999	2.999	5.998	7.997	7.997	14.994
ENSDARG00000104339	SMARCA4	1.35472	1.04443	20.4808	6.0231e-06	3.99598e-05	2.55747	11.848	10.861	6.911	7.899	26.658	39.494	11.848	36.532
ENSDARG00000089158	si:dkeyp-104f11.6	1.35259	3.26363	103.949	2.07595e-24	1.03739e-22	2.5537	51.356	50.349	56.391	38.265	115.803	152.054	121.845	198.375
ENSDARG00000090834	epor	1.3516	-0.530315	6.412	0.0113352	0.0316215	2.55195	3.998	0	3.998	1.999	2.999	5.998	8.996	12.995
ENSDARG00000117305	BX640453.1	1.34877	1.81264	39.02	4.19479e-10	5.63093e-09	2.54694	13.994	16.993	16.993	19.992	41.983	59.976	30.988	72.971
ENSDARG00000079588	castor1	1.34867	0.0968387	11.235	0.000802672	0.00325521	2.54677	4.971	8.947	1.988	1.988	10.936	12.924	13.918	15.906
ENSDARG00000061970	lingo3a	1.34717	-0.193098	8.98501	0.00272203	0.00940559	2.54412	1.002	4.008	7.014	2.004	9.019	7.014	12.025	14.029
ENSDARG00000095455	si:dkey-20i20.10	1.34413	0.0441578	10.7364	0.00105047	0.00411425	2.53877	5.987	2.993	6.985	0.998	8.98	14.967	5.987	21.951
ENSDARG00000068431	si:ch211-195h23.3	1.34267	-0.554513	6.14097	0.0132085	0.0358823	2.5362	3.018	1.006	4.024	2.012	12.071	8.047	4.024	6.036
ENSDARG00000116587	znf980	1.34224	2.14449	48.6429	3.07081e-12	5.3447e-11	2.53545	19.956	26.94	32.927	7.982	58.869	67.85	39.911	94.79
ENSDARG00000033537	p4ha1a	1.34167	5.22574	248.075	6.82553e-56	1.17084e-53	2.53445	186.291	197.368	221.536	179.243	450.121	591.098	475.295	832.773
ENSDARG00000112954	hist1h4l	1.34088	0.679163	19.1911	1.18264e-05	7.41594e-05	2.53306	4.971	5.965	12.924	4.971	18.889	20.877	14.912	31.813
ENSDARG00000100150	FQ377903.1	1.34026	2.86197	77.6526	1.22853e-18	4.00939e-17	2.53197	37.778	43.743	38.772	25.848	88.479	94.444	84.503	170
ENSDARG00000089875	zgc:173705	1.33464	1.07493	21.4897	3.5574e-06	2.46941e-05	2.52213	7.044	10.063	11.069	11.069	20.126	34.214	14.088	51.321
ENSDARG00000099235	hook2	1.33441	2.30898	47.6312	5.14425e-12	8.64768e-11	2.52173	21.132	26.164	32.202	20.126	43.271	73.46	66.416	113.712
ENSDARG00000006891	kcns3a	1.33344	-0.660999	5.87559	0.0153523	0.0405394	2.52004	2.013	2.013	2.013	3.019	5.032	9.057	8.05	5.032
ENSDARG00000068996	hist2h2l	1.33083	3.96138	152.061	6.14393e-35	5.39939e-33	2.51548	76.83	102.772	94.79	49.889	204.546	235.478	191.575	319.292
ENSDARG00000095772	si:dkey-11o1.2	1.3305	0.430965	15.253	9.40267e-05	0.000484528	2.51489	7.997	5.998	8.996	1	15.994	16.993	15.994	21.991
ENSDARG00000104561	znf1081	1.33009	1.77984	32.1203	1.44915e-08	1.54161e-07	2.51418	20.734	11.848	23.696	9.874	31.595	61.216	29.621	76.026
ENSDARG00000097652	si:dkey-234i14.2	1.32839	2.47927	57.618	3.18297e-14	6.89128e-13	2.51121	21.951	29.934	40.909	19.956	87.805	74.834	55.876	112.75
ENSDARG00000078034	zgc:112001	1.32642	0.94761	20.5388	5.84335e-06	3.8854e-05	2.5078	12.025	15.031	5.01	4.008	26.054	22.045	19.039	40.083
ENSDARG00000083389	CU928129.1	1.32369	1.23403	28.8296	7.90357e-08	7.42885e-07	2.50306	9.996	12.995	13.994	7.997	29.988	30.988	23.99	47.981
ENSDARG00000093443	BX323559.4	1.32062	-0.661972	6.34581	0.0117659	0.0326495	2.49774	2.013	3.019	3.019	1.006	8.05	7.044	5.032	7.044
ENSDARG00000060035	rnf32	1.31768	0.0799089	10.8687	0.00097801	0.00386292	2.49265	1.988	4.971	6.959	3.977	13.918	7.953	12.924	17.895
ENSDARG00000103470	polm	1.3176	3.22138	86.0289	1.77328e-20	6.7024e-19	2.4925	37.778	65.614	68.596	21.871	126.257	144.152	107.368	180.936
ENSDARG00000102733	EMC4	1.31714	0.776486	18.5988	1.61325e-05	9.85966e-05	2.49172	7.041	8.047	13.077	4.024	26.154	22.13	19.113	26.154
ENSDARG00000021163	thrb	1.31684	0.403447	9.99866	0.00156655	0.00584058	2.4912	0.987	4.937	14.81	2.962	18.76	6.911	15.798	26.658
ENSDARG00000045909	dynlt1	1.31287	0.578628	16.9569	3.82373e-05	0.000215968	2.48435	6.997	4.998	5.998	8.996	17.993	19.992	12.995	28.988
ENSDARG00000101245	znf1063	1.31118	4.17182	135.875	2.12544e-31	1.54137e-29	2.48144	72.971	111.955	113.955	78.969	208.917	307.877	177.929	419.833
ENSDARG00000036291	nucb2b	1.30918	1.40801	29.6381	5.20718e-08	5.0323e-07	2.47801	8.98	17.96	19.956	4.989	29.934	36.918	30.931	52.883
ENSDARG00000054942	lgals2a	1.309	1.98133	42.168	8.37574e-11	1.239e-09	2.47769	20.126	21.132	22.139	16.101	46.29	71.447	37.233	77.485
ENSDARG00000018423	sulf2a	1.30823	0.468219	15.0278	0.000105937	0.000538437	2.47638	5.965	6.959	10.936	0.994	14.912	21.871	11.93	23.86
ENSDARG00000096505	si:ch73-103l1.2	1.30631	1.56756	28.5552	9.10657e-08	8.45711e-07	2.47308	13.082	12.076	23.145	11.069	49.309	38.239	34.214	48.302
ENSDARG00000014357	amh	1.30233	-0.455394	6.64785	0.00992755	0.0282694	2.46628	4.025	1.006	1.006	5.032	5.032	7.044	9.057	12.076
ENSDARG00000056762	zgc:172079	1.30207	-0.297174	7.37141	0.00662688	0.0201047	2.46582	4.028	5.035	4.028	0	14.098	8.056	4.028	12.084
ENSDARG00000101081	ptprub	1.30128	0.766804	16.9567	3.82423e-05	0.000215968	2.46448	4.024	8.047	12.071	8.047	21.124	30.178	18.107	23.136
ENSDARG00000060631	GARNL3	1.29835	-0.581129	5.99621	0.0143366	0.038294	2.45947	0	5.03	4.024	1.006	10.059	7.041	5.03	7.041
ENSDARG00000059951	pld6	1.29505	1.93734	36.1664	1.8117e-09	2.23055e-08	2.45386	18.889	22.865	27.836	7.953	36.784	56.667	54.678	72.573
ENSDARG00000033987	rsrc1	1.29392	3.59309	108.058	2.61004e-25	1.38169e-23	2.45194	44.9	75.832	80.821	51.885	136.697	179.602	138.692	278.383
ENSDARG00000020795	rac3b	1.29377	-0.662258	5.74361	0.0165487	0.0432064	2.45169	1.007	2.014	1.007	5.035	5.035	5.035	6.042	11.077
ENSDARG00000078022	fyco1b	1.29233	0.773703	17.1162	3.51617e-05	0.000200283	2.44923	6.985	5.987	13.969	4.989	11.973	25.942	18.958	35.92
ENSDARG00000077588	pdgfc	1.29232	1.36349	25.2616	5.00583e-07	4.08527e-06	2.44921	16.112	10.07	9.063	15.105	27.188	32.223	33.23	54.377
ENSDARG00000059917	ccnj	1.29104	1.7649	34.514	4.23204e-09	4.92175e-08	2.44704	15.095	10.063	23.145	20.126	46.29	47.296	39.246	64.403
ENSDARG00000113800	si:dkey-108k21.19	1.29095	2.07452	39.2879	3.65705e-10	4.94631e-09	2.44689	15.906	23.86	32.807	12.924	42.749	78.538	43.743	79.532
ENSDARG00000100535	ecm1a	1.28841	-0.214096	8.87178	0.00289613	0.009924	2.44258	3.019	6.038	3.019	2.013	6.038	11.069	8.05	16.101
ENSDARG00000045129	fkbp10b	1.28737	1.82252	36.9277	1.22592e-09	1.53476e-08	2.44083	19.039	17.035	20.041	15.031	41.085	41.085	44.091	79.163
ENSDARG00000117524	CABZ01071909.1	1.28707	-0.297164	8.20042	0.00418807	0.0135994	2.44032	2.962	5.924	1.975	1.975	5.924	8.886	8.886	13.823
ENSDARG00000098209	si:ch211-199b20.3	1.28604	4.33262	178.265	1.15936e-40	1.30905e-38	2.43857	87.18	122.252	139.287	83.172	248.513	311.643	228.471	449.928
ENSDARG00000104041	CR388132.2	1.28502	4.74984	220.127	8.48517e-50	1.29381e-47	2.43686	129.712	158.648	186.586	102.772	372.175	394.126	283.372	606.655
ENSDARG00000103477	si:ch211-255f4.5	1.28299	2.28601	41.488	1.18598e-10	1.71319e-09	2.43343	23.161	43.3	21.147	13.091	51.356	67.468	55.384	115.803
ENSDARG00000089904	adgre5b.3	1.28204	-0.0045698	10.3011	0.00132947	0.0050485	2.43183	4.989	2.993	4.989	3.991	11.973	10.976	11.973	13.969
ENSDARG00000079155	si:ch211-67f13.8	1.28036	-0.689941	5.46839	0.0193635	0.0493211	2.429	2.962	1.975	3.949	0	8.886	6.911	3.949	5.924
ENSDARG00000097341	CR847994.1	1.27754	0.404394	14.3552	0.00015136	0.000740811	2.42425	3.006	8.017	7.014	6.012	18.037	15.031	12.025	24.05
ENSDARG00000109749	si:ch211-162i8.7	1.27713	1.51258	26.0178	3.38276e-07	2.84662e-06	2.42357	18.76	17.772	10.861	8.886	28.633	51.342	32.583	47.393
ENSDARG00000094455	CR293531.1	1.27564	-0.154248	8.80949	0.00299669	0.0102259	2.42106	2.982	4.971	6.959	0	11.93	7.953	7.953	14.912
ENSDARG00000095675	ccdc141	1.27563	1.01066	20.3598	6.41641e-06	4.23958e-05	2.42105	10.059	9.053	14.083	6.036	24.142	37.219	17.101	33.196
ENSDARG00000104022	gcgra	1.27513	0.455538	13.7956	0.00020381	0.00096573	2.42021	9.053	5.03	8.047	3.018	17.101	12.071	14.083	29.172
ENSDARG00000078136	wdr47a	1.27449	0.826327	16.1522	5.84521e-05	0.000316475	2.41913	3.949	13.823	8.886	6.911	21.722	14.81	25.671	32.583
ENSDARG00000054255	tctex1d2	1.27431	1.33531	25.402	4.65434e-07	3.82819e-06	2.41883	8.996	10.996	19.992	9.996	34.986	41.983	20.992	43.982
ENSDARG00000071143	si:dkey-208m12.2	1.2733	0.190345	10.4102	0.00125324	0.00479166	2.41713	3.018	7.041	5.03	5.03	9.053	22.13	7.041	20.118
ENSDARG00000007247	ric8a	1.27243	0.126419	10.2511	0.00136605	0.00517526	2.41568	3.018	6.036	8.047	2.012	7.041	17.101	8.047	23.136
ENSDARG00000053155	alg3	1.27181	4.3788	163.765	1.70224e-37	1.65945e-35	2.41465	114.796	115.803	152.054	69.482	263.829	311.157	227.578	483.351
ENSDARG00000091994	znf1048	1.27154	0.294858	13.032	0.000306215	0.00138934	2.41418	4.971	3.977	7.953	4.971	11.93	18.889	11.93	19.883
ENSDARG00000074217	si:dkey-188i13.6	1.27069	-0.214967	7.80846	0.00520022	0.016359	2.41277	3.018	6.036	3.018	2.012	5.03	13.077	5.03	18.107
ENSDARG00000035578	hs3st1l2	1.26934	3.38061	100.627	1.11054e-23	5.29735e-22	2.41051	52.363	57.398	78.545	35.244	145.005	148.026	117.817	219.522
ENSDARG00000101137	znf999	1.26783	0.924733	15.8816	6.74303e-05	0.000359844	2.408	11.069	8.05	9.057	9.057	25.158	18.113	32.202	28.176
ENSDARG00000111290	ERG28	1.26563	-0.689354	5.44407	0.0196348	0.0498911	2.40433	1.007	2.014	2.014	4.028	5.035	6.042	8.056	7.049
ENSDARG00000009743	efhc1	1.263	0.702242	16.4308	5.04579e-05	0.000277916	2.39994	7.997	7.997	12.995	1.999	23.99	18.992	16.993	26.989
ENSDARG00000061547	zgc:153409	1.26296	0.945957	18.9901	1.31398e-05	8.16206e-05	2.39987	8.98	10.976	10.976	5.987	26.94	24.945	10.976	42.905
ENSDARG00000104348	fgf2	1.2629	1.13988	20.7204	5.31478e-06	3.55115e-05	2.39977	6.042	8.056	20.14	9.063	23.161	33.23	17.119	50.349
ENSDARG00000068967	zgc:153372	1.26099	-0.154545	8.70229	0.00317811	0.0107504	2.3966	2.012	2.012	8.047	3.018	9.053	12.071	6.036	16.095
ENSDARG00000000651	osgepl1	1.26035	0.826003	18.9042	1.37447e-05	8.49932e-05	2.39554	10.996	5.998	11.995	4.998	20.992	21.991	20.992	31.987
ENSDARG00000092088	si:dkey-4c15.8	1.26021	1.07138	15.3944	8.72474e-05	0.000454053	2.3953	2.999	7.997	13.994	15.994	17.993	22.991	33.986	40.984
ENSDARG00000053453	mpp2a	1.25993	0.482036	13.4434	0.000245866	0.00114017	2.39484	4.998	10.996	6.997	2.999	10.996	19.992	18.992	22.991
ENSDARG00000077068	si:ch211-11p18.6	1.25891	0.442312	14.3622	0.000150802	0.000738286	2.39314	7.044	7.044	9.057	2.013	15.095	15.095	13.082	28.176
ENSDARG00000105355	zgc:154164	1.2562	0.871795	17.3629	3.08792e-05	0.000177762	2.38866	9.996	6.997	11.995	5.998	12.995	23.99	19.992	42.983
ENSDARG00000043997	cyp2x8	1.25577	0.54291	14.8827	0.000114409	0.00057657	2.38795	6.042	7.049	5.035	9.063	13.091	20.14	15.105	29.202
ENSDARG00000015110	slc18a2	1.25512	0.783465	16.4681	4.94751e-05	0.000273093	2.38687	7.899	13.823	9.874	0.987	17.772	17.772	18.76	37.519
ENSDARG00000075853	sh3kbp1	1.25143	3.3409	93.186	4.76045e-22	2.01248e-20	2.38077	52.328	58.365	74.466	34.214	131.825	165.033	115.725	196.229
ENSDARG00000026322	dhrs13a.1	1.25028	4.37564	119.238	9.28695e-28	5.44997e-26	2.37888	75.155	122.252	140.289	114.236	255.527	297.614	276.57	427.883
ENSDARG00000007040	tmigd1	1.24693	0.429176	12.6385	0.000377886	0.0016774	2.37336	1.996	5.987	13.969	2.993	15.965	16.962	10.976	25.942
ENSDARG00000094282	dnah11	1.24556	1.87994	38.6086	5.17905e-10	6.86436e-09	2.3711	19.113	25.148	22.13	10.059	44.261	48.284	42.249	78.462
ENSDARG00000101172	TMEM200C	1.24287	1.55779	30.5456	3.26115e-08	3.274e-07	2.36669	12.025	22.045	18.037	8.017	35.072	38.079	33.068	61.126
ENSDARG00000101514	ftr64	1.24028	-0.481555	5.99637	0.0143353	0.038294	2.36245	2.014	1.007	4.028	4.028	5.035	7.049	4.028	16.112
ENSDARG00000105714	CABZ01083442.1	1.23977	0.567466	14.8534	0.000116201	0.000584611	2.3616	10.07	4.028	10.07	4.028	17.119	19.133	17.119	25.175
ENSDARG00000094478	si:ch1073-75o15.4	1.23877	0.431728	11.0719	0.000876461	0.00351427	2.35997	4.937	3.949	7.899	7.899	21.722	21.722	6.911	18.76
ENSDARG00000088885	si:ch1073-340i21.3	1.23683	3.97624	121.66	2.74006e-28	1.65704e-26	2.3568	83.523	102.643	94.592	63.397	191.197	261.638	150.945	358.243
ENSDARG00000096095	buc	1.2365	1.79577	17.2086	3.34921e-05	0.0001912	2.35626	17.96	23.947	21.951	10.976	40.909	25.942	74.834	51.885
ENSDARG00000032650	fuk	1.23628	2.54275	51.5914	6.83419e-13	1.28339e-11	2.3559	19.113	41.243	35.207	28.166	67.397	80.474	60.355	137.812
ENSDARG00000103551	rnf213b	1.23603	-0.410504	6.25315	0.0123973	0.0340677	2.35549	0.998	5.987	4.989	0	6.985	5.987	4.989	15.965
ENSDARG00000005828	faima	1.23078	1.98773	35.3314	2.7811e-09	3.33881e-08	2.34694	19.747	18.76	22.709	19.747	37.519	50.355	44.431	94.786
ENSDARG00000105305	si:dkeyp-79b7.12	1.23048	1.14075	21.8226	2.99061e-06	2.1113e-05	2.34646	6.012	13.027	18.037	7.014	28.058	31.064	17.035	46.095
ENSDARG00000093282	CR786582.1	1.22987	-0.409138	6.58486	0.010285	0.0291336	2.34547	3.006	4.008	2.004	3.006	10.021	5.01	5.01	14.029
ENSDARG00000113769	znf1139	1.22951	0.698879	14.3161	0.000154541	0.000754931	2.34487	5.987	7.982	12.971	3.991	10.976	21.951	14.967	38.914
ENSDARG00000037334	wdr92	1.22855	5.73895	304.527	3.39983e-68	8.19636e-66	2.34331	294.23	299.167	333.724	241.901	654.613	833.324	604.258	1143.35
ENSDARG00000024746	hsp90aa1.2	1.22797	3.49779	18.9437	1.34633e-05	8.34266e-05	2.34238	45.898	53.881	96.785	35.92	72.838	163.637	42.905	436.033
ENSDARG00000098995	cyp2k6	1.22766	-0.318133	5.64263	0.0175289	0.0453473	2.34186	2.004	1.002	4.008	6.012	15.031	7.014	3.006	12.025
ENSDARG00000096687	rgs7b	1.22725	-0.431579	6.06232	0.0138096	0.0371702	2.3412	1.007	3.021	6.042	2.014	10.07	11.077	5.035	7.049
ENSDARG00000018061	neil1	1.22229	2.97434	72.9655	1.31934e-17	3.9558e-16	2.33317	35.986	38.984	52.979	40.984	94.962	110.956	86.965	172.931
ENSDARG00000054911	tmsb	1.22119	-0.254838	7.77982	0.0052833	0.0165649	2.33139	2.993	5.987	2.993	1.996	7.982	6.985	8.98	14.967
ENSDARG00000075505	si:ch211-132g1.7	1.22068	-0.505861	6.03195	0.0140492	0.0377127	2.33057	3.021	5.035	2.014	1.007	7.049	5.035	5.035	14.098
ENSDARG00000101842	znf1085	1.21712	1.24121	23.4502	1.28191e-06	9.69557e-06	2.32482	9.019	16.033	18.037	5.01	24.05	34.07	27.056	46.095
ENSDARG00000102586	zgc:152938	1.21705	2.97749	74.6653	5.57691e-18	1.71834e-16	2.32471	41.983	40.984	49.98	36.985	90.964	118.953	88.965	166.933
ENSDARG00000032077	BX323082.1	1.21579	-0.431241	5.98824	0.0144016	0.0384272	2.32268	0.998	2.993	3.991	3.991	6.985	4.989	10.976	9.978
ENSDARG00000075599	cdc25d	1.21554	2.23948	38.2399	6.25596e-10	8.13457e-09	2.32228	9.053	26.154	35.207	30.178	58.344	70.415	50.296	96.569
ENSDARG00000100792	zgc:154142	1.21473	-0.431091	6.01355	0.0141964	0.0380097	2.32097	4.998	1.999	2.999	1.999	11.995	6.997	5.998	7.997
ENSDARG00000002405	si:ch211-225b11.1	1.21469	-0.253484	7.01939	0.00806318	0.0237466	2.32091	3.019	4.025	1.006	6.038	7.044	13.082	8.05	11.069
ENSDARG00000004378	yrk	1.21414	0.264198	10.767	0.00103323	0.00405475	2.32002	6.959	4.971	7.953	1.988	12.924	9.942	10.936	26.842
ENSDARG00000105548	si:dkey-1h4.4	1.21315	0.0945092	9.5404	0.00200998	0.00723529	2.31844	2.982	7.953	3.977	3.977	8.947	10.936	8.947	23.86
ENSDARG00000019396	rergla	1.21227	-0.529218	5.47231	0.0193201	0.0492407	2.31703	1.975	0.987	5.924	1.975	4.937	6.911	9.874	7.899
ENSDARG00000031768	roraa	1.21111	0.857736	12.5788	0.000390149	0.0017254	2.31515	18.889	4.971	7.953	3.977	28.83	25.848	17.895	23.86
ENSDARG00000045123	oplah	1.20913	2.54307	54.2176	1.79472e-13	3.62602e-12	2.31198	33.801	29.825	36.784	23.86	64.62	93.45	60.643	120.292
ENSDARG00000040566	phykpl	1.20541	2.48957	45.8375	1.28479e-11	2.06493e-10	2.30602	27.989	40.984	30.988	19.992	61.975	85.966	47.981	133.947
ENSDARG00000089187	wfdc2	1.20255	-0.505604	5.75591	0.0164333	0.0429302	2.30147	2.999	2.999	1	3.998	6.997	6.997	2.999	13.994
ENSDARG00000074507	rmdn1	1.20094	1.61598	29.4998	5.59216e-08	5.37812e-07	2.29889	12.924	16.901	23.86	9.942	30.819	44.737	34.795	61.637
ENSDARG00000100640	BX321870.2	1.20087	0.745727	15.8555	6.83674e-05	0.000364517	2.29878	11.065	10.059	8.047	4.024	21.124	20.118	21.124	27.16
ENSDARG00000042069	pebp1	1.19994	3.20916	80.1634	3.44685e-19	1.18481e-17	2.2973	51.302	57.338	48.284	46.273	110.652	144.853	105.622	189.114
ENSDARG00000090696	si:dkey-15b23.3	1.19783	-0.193501	8.24361	0.00408956	0.0133354	2.29394	3.991	4.989	4.989	0.998	7.982	10.976	7.982	13.969
ENSDARG00000094456	AL928824.1	1.19724	2.56735	50.5413	1.16686e-12	2.1285e-11	2.293	32.927	30.931	37.916	25.942	69.845	70.843	74.834	129.712
ENSDARG00000026871	uchl1	1.19643	2.84811	57.2076	3.92147e-14	8.44916e-13	2.29173	29.183	42.265	55.347	31.195	80.504	89.561	89.561	167.046
ENSDARG00000075151	si:dkey-188i13.10	1.19538	-0.213226	5.44041	0.019676	0.0499815	2.29005	6.985	0	7.982	0	4.989	7.982	12.971	13.969
ENSDARG00000001835	nalcn	1.19524	0.190777	10.6472	0.00110239	0.00428749	2.28983	5.924	5.924	6.911	1.975	15.798	11.848	8.886	19.747
ENSDARG00000095328	si:ch211-191i18.4	1.19279	6.83131	456.698	2.51449e-101	1.28167e-98	2.28595	561.516	752.713	807.053	501.138	1539.64	1765.05	1227.69	2516.76
ENSDARG00000016837	glipr2l	1.19265	3.34389	75.9474	2.91316e-18	9.18213e-17	2.28572	61.126	50.103	84.174	30.062	119.246	147.304	118.244	218.451
ENSDARG00000069946	itga6b	1.19139	0.785171	15.5675	7.961e-05	0.00041812	2.28373	8.98	11.973	6.985	5.987	18.958	15.965	20.954	35.92
ENSDARG00000035018	thy1	1.18913	4.70329	140.31	2.27755e-32	1.75135e-30	2.28015	140.977	194.347	169.173	87.607	331.297	390.709	251.745	626.342
ENSDARG00000036304	dnaaf3l	1.18765	-0.36322	6.36537	0.0116369	0.0323469	2.27781	1.988	5.965	4.971	0	6.959	11.93	5.965	9.942
ENSDARG00000099787	echdc3	1.18613	-0.275953	6.90964	0.00857322	0.025041	2.27542	4.024	5.03	4.024	1.006	7.041	14.083	5.03	12.071
ENSDARG00000003085	stambpl1	1.1845	3.12261	70.6221	4.32639e-17	1.26116e-15	2.27284	40.237	70.415	48.284	34.201	103.61	124.735	93.551	196.155
ENSDARG00000060954	tmcc1b	1.18435	4.56604	133.386	7.44498e-31	5.27057e-29	2.27261	128.715	128.715	151.664	121.73	311.31	345.234	306.321	443.018
ENSDARG00000096988	CR589944.1	1.18366	0.578869	13.968	0.000185951	0.000892004	2.27153	8.047	7.041	8.047	6.036	22.13	16.095	13.077	27.16
ENSDARG00000001470	mhc1zea	1.1834	1.08642	18.0538	2.14755e-05	0.000128263	2.27111	6.959	14.912	8.947	11.93	17.895	36.784	20.877	39.766
ENSDARG00000071626	ptgdsb.2	1.18302	4.64872	146.88	8.33417e-34	6.8834e-32	2.27051	149.09	179.698	152.052	80.963	329.775	341.623	299.167	514.41
ENSDARG00000087180	ubxn2a	1.18204	0.910658	14.9892	0.000108128	0.00054817	2.26898	6.012	16.033	12.025	4.008	13.027	24.05	26.054	38.079
ENSDARG00000112725	si:dkey-22h13.2	1.18081	1.7599	30.2035	3.89011e-08	3.86197e-07	2.26704	14.083	19.113	23.136	16.095	39.231	57.338	38.225	57.338
ENSDARG00000076075	myh7ba	1.18058	-0.275582	6.76459	0.00929841	0.0267684	2.26668	3.991	2.993	3.991	2.993	12.971	7.982	3.991	12.971
ENSDARG00000058853	sash1b	1.17928	0.28188	10.0028	0.00156301	0.00582982	2.26463	6.985	6.985	4.989	3.991	10.976	12.971	18.958	17.96
ENSDARG00000115875	si:ch211-113a14.19	1.17927	-0.213513	6.06966	0.0137523	0.0370326	2.26463	4.008	3.006	7.014	1.002	3.006	16.033	9.019	12.025
ENSDARG00000010385	sept4a	1.17673	0.732984	14.8722	0.000115047	0.00057946	2.26064	10.07	10.07	11.077	2.014	24.168	21.147	12.084	31.216
ENSDARG00000102679	FP074874.1	1.17558	3.01674	69.0267	9.71397e-17	2.70777e-15	2.25883	40.083	45.093	59.122	35.072	102.211	134.277	79.163	160.331
ENSDARG00000004055	uhrf1bp1l	1.17514	2.96712	68.5854	1.21499e-16	3.35534e-15	2.25815	42.265	54.34	46.29	31.195	104.655	120.756	86.542	147.926
ENSDARG00000117808	CABZ01068366.1	1.17429	0.218664	7.79143	0.00524947	0.0164907	2.25681	5.03	2.012	8.047	6.036	12.071	8.047	7.041	32.19
ENSDARG00000088711	lgals1l1	1.17393	3.07265	72.2428	1.90288e-17	5.66734e-16	2.25626	35.789	56.667	63.626	29.825	100.409	115.322	94.444	181.93
ENSDARG00000070874	asmt2	1.17296	-0.363647	6.21323	0.0126799	0.0347214	2.25474	1.006	4.024	6.036	2.012	11.065	7.041	4.024	13.077
ENSDARG00000013843	sept5a	1.17281	0.505905	10.967	0.000927471	0.00368182	2.25451	3.977	8.947	2.982	10.936	16.901	17.895	8.947	29.825
ENSDARG00000054313	zp3f.2	1.17279	1.49138	26.9882	2.04702e-07	1.78852e-06	2.25447	12.071	20.118	16.095	11.065	35.207	37.219	27.16	58.344
ENSDARG00000088069	CR759879.1	1.16974	1.2996	22.1621	2.50572e-06	1.79095e-05	2.24972	13.969	15.965	10.976	9.978	25.942	40.909	20.954	47.894
ENSDARG00000060029	fam160b2	1.16922	3.95796	93.8733	3.36388e-22	1.44259e-20	2.24891	87.965	65.974	119.952	74.97	202.919	253.899	155.938	311.876
ENSDARG00000056615	cybb	1.16769	4.48489	159.419	1.51537e-36	1.43799e-34	2.24652	117.737	150.945	146.92	95.599	283.777	327.048	234.468	512.207
ENSDARG00000074060	map3k14a	1.16695	4.53479	166.443	4.42744e-38	4.51346e-36	2.24537	121.73	155.655	161.642	87.805	287.363	352.219	242.462	509.869
ENSDARG00000079036	znfl1k	1.16643	3.40429	88.1442	6.08531e-21	2.39123e-19	2.24455	59.976	58.976	72.971	44.982	138.945	164.934	114.954	203.919
ENSDARG00000003523	itln3	1.16576	0.509308	9.47772	0.00207983	0.00744913	2.24352	11.023	10.021	2.004	5.01	12.025	19.039	23.048	19.039
ENSDARG00000044567	ttc1	1.16415	5.53262	283.967	1.02601e-63	2.25976e-61	2.24101	250.569	305.915	298.871	212.329	586.673	717.492	521.264	990.2
ENSDARG00000008880	usp28	1.1622	0.470177	11.993	0.000534017	0.00228188	2.23798	6.959	3.977	10.936	4.971	18.889	18.889	12.924	19.883
ENSDARG00000025608	casp6b.1	1.16192	1.54868	26.1219	3.20528e-07	2.70877e-06	2.23755	20.041	13.027	18.037	11.023	34.07	39.081	36.074	54.112
ENSDARG00000070620	grin2db	1.16184	-0.213952	7.08437	0.00777594	0.023036	2.23743	2.962	2.962	6.911	1.975	5.924	7.899	9.874	15.798
ENSDARG00000104505	CABZ01046093.1	1.16038	0.480102	11.7748	0.000600367	0.00252818	2.23517	7.049	7.049	9.063	4.028	18.126	12.084	11.077	31.216
ENSDARG00000077304	erg	1.15977	1.09302	18.7625	1.48053e-05	9.10467e-05	2.23421	7.049	17.119	14.098	6.042	19.133	33.23	21.147	43.3
ENSDARG00000036848	slc43a2a	1.15914	0.765221	15.9639	6.45629e-05	0.000345472	2.23324	11.069	9.057	7.044	7.044	19.12	23.145	16.101	32.202
ENSDARG00000057209	plppr5a	1.15891	-0.455822	5.46583	0.0193918	0.049372	2.23288	0.994	5.965	1.988	2.982	10.936	6.959	3.977	9.942
ENSDARG00000038700	gpr160	1.15641	2.56117	45.366	1.6345e-11	2.60352e-10	2.22902	31.813	34.795	40.76	21.871	53.684	87.485	66.608	133.216
ENSDARG00000074680	rims1a	1.15568	2.06746	34.7955	3.66219e-09	4.30108e-08	2.22789	13.969	30.931	23.947	21.951	56.874	64.856	35.92	80.821
ENSDARG00000056794	arl3a	1.15548	1.09206	18.9656	1.33093e-05	8.25011e-05	2.22758	6.911	13.823	16.785	5.924	21.722	27.646	18.76	46.405
ENSDARG00000003281	pik3ip1	1.15374	4.79334	180.487	3.79383e-41	4.36658e-39	2.2249	162.96	157.93	210.238	109.646	353.08	405.388	312.843	602.549
ENSDARG00000114885	pxmp4	1.1522	3.46574	88.5673	4.91346e-21	1.94791e-19	2.22252	60.378	62.391	80.504	47.296	134.844	152.958	120.756	248.556
ENSDARG00000054196	slc38a8b	1.15082	1.37719	22.3054	2.32554e-06	1.67491e-05	2.22039	16.095	11.065	20.118	8.047	27.16	40.237	31.184	45.267
ENSDARG00000094112	slc22a21	1.15051	-0.0778823	7.81699	0.00517572	0.0162877	2.21992	0.998	6.985	3.991	4.989	8.98	13.969	6.985	14.967
ENSDARG00000041952	prox2	1.14938	1.65818	25.0457	5.59875e-07	4.54008e-06	2.21818	16.095	16.095	21.124	14.083	28.166	43.255	30.178	77.456
ENSDARG00000058280	si:dkey-208b23.5	1.14623	2.60192	48.5885	3.15711e-12	5.48422e-11	2.21335	32.583	37.519	44.431	18.76	61.216	94.786	62.203	129.343
ENSDARG00000101463	si:dkey-176f19.1	1.14443	0.965302	17.325	3.15014e-05	0.000180993	2.21059	9.053	9.053	13.077	9.053	20.118	31.184	15.089	39.231
ENSDARG00000014427	mxe	1.14411	0.636478	13.9638	0.000186361	0.000893632	2.21009	10.059	10.059	6.036	5.03	18.107	18.107	17.101	28.166
ENSDARG00000110963	trib1	1.14405	0.759135	9.52911	0.00202239	0.00727113	2.21001	13.969	6.985	7.982	5.987	11.973	27.938	29.934	17.96
ENSDARG00000045835	si:dkey-14d8.6	1.14261	1.59432	23.9694	9.78788e-07	7.5821e-06	2.2078	10.07	24.168	19.133	12.084	30.209	37.258	41.286	60.419
ENSDARG00000096527	BX548015.2	1.14206	0.112319	8.14218	0.00432473	0.0139733	2.20696	2.012	4.024	6.036	8.047	7.041	12.071	13.077	21.124
ENSDARG00000076040	arl15a	1.14188	1.11702	18.1865	2.00298e-05	0.000120314	2.20668	16.095	9.053	15.089	5.03	22.13	28.166	20.118	48.284
ENSDARG00000075301	gsdf	1.14164	0.416315	11.2974	0.000776164	0.00316136	2.20632	4.008	11.023	8.017	3.006	17.035	16.033	9.019	26.054
ENSDARG00000094242	znf1171	1.13966	3.36608	85.8281	1.96278e-20	7.35629e-19	2.2033	48.98	73.971	68.973	41.983	128.949	153.939	109.956	211.916
ENSDARG00000042440	p2rx7	1.13913	0.856109	16.351	5.26279e-05	0.000288177	2.20249	8.886	10.861	8.886	7.899	22.709	20.734	20.734	30.608
ENSDARG00000086418	si:ch211-236p5.3	1.13896	0.711042	13.7166	0.000212565	0.00100215	2.20222	4.937	13.823	9.874	3.949	20.734	17.772	12.836	33.57
ENSDARG00000104887	znf1105	1.13857	2.58064	41.2316	1.35221e-10	1.94074e-09	2.20163	25.942	30.931	45.898	30.931	63.858	84.812	84.812	108.759
ENSDARG00000077862	si:dkey-169i5.4	1.13682	2.61437	50.9397	9.52472e-13	1.74996e-11	2.19896	35.789	42.749	40.76	16.901	70.585	84.503	66.608	130.234
ENSDARG00000019963	sfxn1	1.13578	3.91619	79.2859	5.37426e-19	1.81242e-17	2.19737	48.713	95.439	110.351	88.479	179.941	204.795	182.924	319.123
ENSDARG00000097433	CT027718.1	1.1357	-0.297278	6.31707	0.0119581	0.0330698	2.19725	5.987	3.991	1.996	1.996	9.978	8.98	3.991	13.969
ENSDARG00000069661	si:dkey-121j17.6	1.13519	4.10519	124.149	7.81532e-29	4.85803e-27	2.19648	94.444	117.31	110.351	70.585	203.801	243.567	186.9	383.742
ENSDARG00000104789	dele1	1.13308	2.49807	43.1732	5.01033e-11	7.6007e-10	2.19326	35.789	32.807	32.807	23.86	61.637	74.561	75.555	110.351
ENSDARG00000071819	znf1180	1.13295	0.0957729	8.02909	0.0046032	0.0147355	2.19307	7.014	3.006	8.017	2.004	6.012	14.029	13.027	19.039
ENSDARG00000089368	hopx	1.13281	4.16933	127.838	1.21773e-29	7.8427e-28	2.19285	88.803	121.73	122.728	79.823	223.504	286.365	178.604	378.161
ENSDARG00000101365	si:cabz01021430.2	1.13269	1.98882	29.6036	5.30061e-08	5.11703e-07	2.19267	19.133	23.161	33.23	13.091	41.286	62.433	54.377	66.461
ENSDARG00000087162	tmem102	1.13223	2.30266	38.5465	5.34654e-10	7.06013e-09	2.19197	36.213	26.154	25.148	22.13	65.385	61.361	56.332	100.592
ENSDARG00000116334	tmem17	1.13204	2.42419	40.0291	2.50209e-10	3.45381e-09	2.19168	24.945	34.923	32.927	25.942	47.894	77.827	63.858	118.737
ENSDARG00000099177	dok1b	1.13129	1.47375	16.302	5.4008e-05	0.00029501	2.19055	15.965	10.976	21.951	11.973	47.894	38.914	33.925	29.934
ENSDARG00000095288	rusc2	1.12922	0.494482	11.6534	0.000640852	0.00267559	2.18741	3.991	7.982	10.976	4.989	20.954	17.96	10.976	21.951
ENSDARG00000008660	coro1b	1.12897	2.14817	34.2862	4.75732e-09	5.48969e-08	2.18703	21.124	35.207	24.142	18.107	64.379	49.29	47.278	92.545
ENSDARG00000038814	myrip	1.12866	2.46782	43.1428	5.0886e-11	7.70634e-10	2.18655	41.258	33.208	27.17	22.139	70.441	78.491	56.353	114.718
ENSDARG00000045549	bik	1.12783	3.63962	85.9215	1.87223e-20	7.04655e-19	2.18529	61.975	96.961	74.97	50.98	146.941	176.929	127.949	284.886
ENSDARG00000002587	dpysl3	1.12707	0.969268	14.6124	0.00013204	0.000656153	2.18415	11.065	9.053	13.077	8.047	32.19	29.172	18.107	25.148
ENSDARG00000101878	kdf1b	1.127	1.90794	30.7388	2.95197e-08	2.98544e-07	2.18405	22.991	24.99	19.992	13.994	41.983	43.982	41.983	83.967
ENSDARG00000036189	spata4	1.12652	-0.154517	6.70089	0.00963649	0.0275903	2.18332	6.985	5.987	1.996	0.998	6.985	8.98	7.982	17.96
ENSDARG00000110950	CU929544.1	1.12637	-0.385845	6.00557	0.0142607	0.038137	2.18308	3.991	4.989	1.996	1.996	4.989	7.982	7.982	12.971
ENSDARG00000102020	pnpla3	1.12634	4.28626	129.362	5.65186e-30	3.72063e-28	2.18304	103.649	115.725	150.945	84.529	231.449	301.89	233.462	393.464
ENSDARG00000061221	si:ch211-157j23.2	1.12444	2.17116	31.6841	1.81399e-08	1.89693e-07	2.18016	29.183	27.17	25.158	19.12	73.46	68.428	39.246	75.473
ENSDARG00000057987	uba3	1.12442	4.93697	167.916	2.11009e-38	2.20141e-36	2.18014	175.93	187.925	216.914	132.947	404.839	395.842	376.85	641.744
ENSDARG00000073900	inka2	1.12076	3.31725	66.5806	3.35875e-16	8.95668e-15	2.17461	63.373	63.373	62.367	39.231	108.64	128.758	117.693	233.375
ENSDARG00000041137	dhrs13a.3	1.12058	4.04833	111.464	4.68237e-26	2.55454e-24	2.17435	108.362	103.392	102.398	65.614	196.842	239.59	194.854	338.011
ENSDARG00000105173	si:ch211-142b24.2	1.1195	0.532479	11.3516	0.000753828	0.00308164	2.17271	6.012	7.014	9.019	7.014	17.035	25.052	13.027	19.039
ENSDARG00000003444	dhrs7	1.11894	1.07117	17.9319	2.28956e-05	0.000135804	2.17188	15.089	10.059	9.053	10.059	27.16	27.16	21.124	38.225
ENSDARG00000087489	fam124b	1.11615	0.873287	14.8896	0.000113991	0.00057478	2.16768	10.936	10.936	12.924	2.982	26.842	19.883	14.912	34.795
ENSDARG00000100936	CR790368.1	1.11611	1.34905	19.6493	9.3037e-06	5.97688e-05	2.16761	8.947	13.918	23.86	7.953	38.772	31.813	22.865	44.737
ENSDARG00000045180	acta2	1.11379	0.742187	12.746	0.000356778	0.00159482	2.16414	11.995	10.996	7.997	2.999	19.992	20.992	9.996	36.985
ENSDARG00000092825	si:dkey-42p14.3	1.11344	2.47049	29.765	4.8771e-08	4.74654e-07	2.16361	49.889	32.927	29.934	10.976	59.867	68.847	60.865	128.715
ENSDARG00000091243	znf975	1.11234	0.691922	14.1086	0.000172554	0.000833567	2.16197	8.05	10.063	10.063	5.032	20.126	19.12	18.113	27.17
ENSDARG00000053702	il2rgb	1.11195	0.55537	10.2749	0.00134856	0.0051166	2.16137	1.988	5.965	16.901	4.971	15.906	17.895	17.895	22.865
ENSDARG00000004251	dhfr	1.11192	7.88502	368.079	4.9024e-82	1.82206e-79	2.16133	1182.05	1734.79	1668.19	1043.86	3006.31	3619.7	2820.41	4613.86
ENSDARG00000105187	gcshb	1.11079	2.5051	46.688	8.32391e-12	1.36488e-10	2.15965	25.848	35.789	38.772	26.842	68.596	89.474	55.672	109.357
ENSDARG00000023609	AL845324.1	1.10875	0.950362	14.3303	0.000153373	0.000749629	2.15659	4.971	10.936	17.895	6.959	23.86	28.83	22.865	25.848
ENSDARG00000053190	galnt16	1.10852	0.416676	9.28496	0.00231043	0.00815392	2.15625	7.953	7.953	2.982	6.959	14.912	9.942	11.93	30.819
ENSDARG00000079128	becn1	1.10775	0.805207	14.4358	0.000145019	0.000712708	2.15509	6.012	11.023	10.021	9.019	14.029	26.054	18.037	34.07
ENSDARG00000075714	si:dkey-27p23.3	1.10684	-0.319079	6.42066	0.01128	0.0314971	2.15373	2.962	2.962	5.924	1.975	6.911	9.874	5.924	12.836
ENSDARG00000101790	si:ch73-299h12.3	1.10651	2.59509	36.8125	1.30053e-09	1.62134e-08	2.15325	24.151	37.233	46.29	29.183	84.529	93.586	39.246	133.838
ENSDARG00000089862	si:dkey-16j16.4	1.1061	0.967524	15.8415	6.88746e-05	0.000366893	2.15263	12.076	12.076	9.057	8.05	26.164	19.12	23.145	36.227
ENSDARG00000057241	tnfsf10	1.10312	-0.172985	6.89138	0.00866122	0.0252601	2.14819	3.006	3.006	5.01	5.01	10.021	7.014	9.019	15.031
ENSDARG00000021885	cacul1	1.09858	0.442779	10.6611	0.00109409	0.00425892	2.14144	8.017	3.006	10.021	6.012	15.031	15.031	11.023	28.058
ENSDARG00000018529	lipf	1.09732	1.52852	21.6595	3.25592e-06	2.28234e-05	2.13957	14.967	23.947	13.969	9.978	24.945	42.905	32.927	57.872
ENSDARG00000074163	zgc:162879	1.09607	0.604682	8.15293	0.00429916	0.0139019	2.13771	9.019	9.019	10.021	4.008	18.037	8.017	29.06	22.045
ENSDARG00000038879	ift80	1.09583	4.66694	165.328	7.75564e-38	7.72964e-36	2.13736	130.269	170.351	183.378	116.24	331.684	352.728	287.593	532.097
ENSDARG00000035918	bzw2	1.0958	2.17035	32.3735	1.27211e-08	1.3663e-07	2.13732	17.96	25.942	33.925	22.949	44.9	53.881	55.876	99.779
ENSDARG00000058806	naxe	1.09488	1.98495	25.173	5.24098e-07	4.26742e-06	2.13595	18.958	36.918	24.945	8.98	51.885	63.858	44.9	58.869
ENSDARG00000117309	BX927081.3	1.0937	2.17557	31.0742	2.48353e-08	2.54341e-07	2.13421	22.949	38.914	33.925	6.985	51.885	66.852	52.883	81.819
ENSDARG00000105159	hdac8	1.09221	0.190824	8.75623	0.00308546	0.0104927	2.132	5.035	5.035	6.042	6.042	9.063	11.077	13.091	23.161
ENSDARG00000103226	dhcr7	1.0907	3.4578	80.485	2.92914e-19	1.01075e-17	2.12978	60.228	72.077	69.115	50.355	143.166	163.9	102.684	222.154
ENSDARG00000037865	cln3	1.0907	1.45776	20.2615	6.75446e-06	4.45141e-05	2.12977	15.089	20.118	10.059	15.089	31.184	38.225	35.207	46.273
ENSDARG00000054856	CSKMT	1.08762	1.71811	26.1667	3.13174e-07	2.65039e-06	2.12523	21.991	18.992	18.992	12.995	38.984	41.983	40.984	59.976
ENSDARG00000104442	aatkb	1.08762	0.60265	8.69956	0.00318287	0.0107624	2.12523	6.997	2.999	11.995	8.996	23.99	7.997	16.993	28.988
ENSDARG00000056750	si:ch211-254p10.2	1.08686	1.69912	24.4674	7.5577e-07	5.98178e-06	2.12411	19.12	26.164	18.113	9.057	30.189	49.309	36.227	65.41
ENSDARG00000087492	FO704810.1	1.08648	3.3639	58.5622	1.96969e-14	4.34892e-13	2.12355	49.309	65.41	79.498	46.29	153.964	122.769	91.573	236.481
ENSDARG00000095963	asgrl2	1.08558	0.745909	12.662	0.00037317	0.00165895	2.12222	6.997	11.995	8.996	6.997	15.994	27.989	18.992	23.99
ENSDARG00000014324	sh2d5	1.08507	1.12734	16.3221	5.34364e-05	0.000292335	2.12148	4.998	12.995	17.993	10.996	25.99	21.991	26.989	41.983
ENSDARG00000026762	fam126a	1.08467	1.78109	24.8931	6.05991e-07	4.88296e-06	2.12089	23.136	26.154	15.089	12.071	39.231	49.29	28.166	76.45
ENSDARG00000096700	FP565451.1	1.08161	0.634815	11.2398	0.000800603	0.00324904	2.11639	4.971	7.953	13.918	4.971	20.877	12.924	13.918	31.813
ENSDARG00000077245	si:dkey-225n22.4	1.08073	0.882345	11.7462	0.00060966	0.00256275	2.11511	11.077	6.042	9.063	12.084	22.154	29.202	8.056	39.272
ENSDARG00000096099	BX465862.3	1.08005	0.011373	6.63539	0.00999724	0.028436	2.1141	5.01	3.006	7.014	4.008	14.029	5.01	9.019	20.041
ENSDARG00000069192	zgc:163030	1.07907	1.10428	14.9136	0.000112546	0.000567984	2.11268	12.836	15.798	5.924	10.861	31.595	20.734	21.722	39.494
ENSDARG00000061373	znf142	1.0782	2.69837	48.9636	2.60754e-12	4.5967e-11	2.1114	43.3	40.279	38.265	28.195	82.572	90.628	62.433	138.963
ENSDARG00000029353	serpine2	1.0779	7.26672	366.266	1.21706e-81	4.43109e-79	2.11096	851.757	1161.39	1082.23	653.348	1922.97	2253.65	1806.73	3244.69
ENSDARG00000027907	si:ch211-216p19.6	1.0768	1.85301	29.121	6.79968e-08	6.46277e-07	2.10935	19.12	24.151	23.145	15.095	44.277	57.359	33.208	67.422
ENSDARG00000100257	zgc:174314	1.07531	2.14601	32.6972	1.07693e-08	1.1722e-07	2.10718	25.158	29.183	27.17	19.12	58.365	64.403	33.208	95.599
ENSDARG00000020328	plekha6	1.07327	0.419964	9.14207	0.00249799	0.00873497	2.10419	10.021	6.012	4.008	7.014	19.039	19.039	12.025	17.035
ENSDARG00000117751	CABZ01112025.1	1.07184	-0.00707748	5.55293	0.0184498	0.0473365	2.10211	3.998	1.999	2.999	8.996	6.997	11.995	4.998	23.99
ENSDARG00000005284	fbxl15	1.07043	0.279689	8.80401	0.00300569	0.0102527	2.10006	6.012	8.017	6.012	4.008	10.021	21.043	8.017	21.043
ENSDARG00000019438	rnf13	1.06974	3.48455	52.4633	4.38359e-13	8.46355e-12	2.09905	71.147	64.132	80.165	46.095	111.229	131.271	131.271	283.585
ENSDARG00000114910	FO704772.2	1.0697	0.278799	7.77222	0.00530557	0.0166259	2.099	5.03	12.071	5.03	2.012	16.095	9.053	9.053	26.154
ENSDARG00000026149	slc46a1	1.06918	1.66651	25.1866	5.20423e-07	4.23943e-06	2.09824	18.107	21.124	24.142	8.047	37.219	47.278	30.178	61.361
ENSDARG00000098758	znf1125	1.0679	-0.341085	5.70709	0.0168965	0.0439728	2.09638	2.013	5.032	5.032	2.013	10.063	7.044	5.032	13.082
ENSDARG00000092407	zmp:0000001316	1.0679	-0.0603946	6.80172	0.00910702	0.0263066	2.09638	0.987	4.937	7.899	3.949	9.874	12.836	4.937	16.785
ENSDARG00000099825	zgc:174944	1.06658	-0.194168	5.90145	0.0151284	0.0400491	2.09447	1.988	6.959	4.971	1.988	11.93	7.953	3.977	15.906
ENSDARG00000098647	ankdd1a	1.06609	1.3012	19.5767	9.66418e-06	6.18841e-05	2.09375	10.059	12.071	19.113	13.077	32.19	32.19	25.148	44.261
ENSDARG00000013837	spo11	1.06576	0.220554	8.48183	0.00358711	0.0119236	2.09327	3.019	9.057	8.05	3.019	10.063	11.069	13.082	23.145
ENSDARG00000104805	dre-mir-92a-1	1.06567	0.175085	8.59165	0.00337707	0.0113267	2.09315	6.012	7.014	4.008	5.01	11.023	14.029	8.017	22.045
ENSDARG00000042332	plin2	1.06551	2.57486	36.2963	1.69484e-09	2.09536e-08	2.09291	44.307	43.3	26.182	24.168	71.496	98.684	56.391	114.796
ENSDARG00000097666	CU076099.2	1.06479	-0.340875	5.57162	0.0182539	0.0469304	2.09187	1.999	5.998	2.999	2.999	6.997	5.998	7.997	13.994
ENSDARG00000097971	BX957251.1	1.06358	0.221091	8.72138	0.003145	0.0106606	2.09011	5.965	6.959	6.959	2.982	12.924	17.895	6.959	18.889
ENSDARG00000078835	mrpl58	1.06344	1.32301	18.8515	1.41298e-05	8.7103e-05	2.08991	17.96	13.969	13.969	8.98	33.925	36.918	22.949	40.909
ENSDARG00000092787	si:dkey-88p24.11	1.06302	2.18483	34.9536	3.37651e-09	3.99449e-08	2.0893	30.819	26.842	28.83	16.901	54.678	59.649	52.69	86.491
ENSDARG00000104549	arhgap44	1.063	1.24162	16.4163	5.0847e-05	0.0002798	2.08928	15.095	8.05	13.082	15.095	23.145	36.227	19.12	50.315
ENSDARG00000062634	kat2b	1.06126	0.658535	11.1685	0.000831962	0.00336177	2.08676	4.025	11.069	11.069	7.044	11.069	24.151	19.12	27.17
ENSDARG00000101867	si:ch1073-416d2.4	1.0603	3.46639	65.8859	4.77792e-16	1.25535e-14	2.08536	67.468	71.496	77.538	45.314	117.817	147.019	120.838	262.822
ENSDARG00000056045	si:ch73-139e5.4	1.05907	0.458004	10.0969	0.00148517	0.0055651	2.08358	9.996	4.998	5.998	6.997	15.994	14.994	15.994	21.991
ENSDARG00000094488	BX510923.1	1.05698	1.73732	25.7255	3.93597e-07	3.27813e-06	2.08058	22.949	16.962	21.951	12.971	37.916	49.889	31.929	63.858
ENSDARG00000096906	si:dkey-7i4.24	1.05407	0.26585	9.23167	0.00237865	0.00836819	2.07638	5.965	5.965	7.953	3.977	9.942	16.901	11.93	19.883
ENSDARG00000075191	oacyl	1.05407	-0.00433166	6.90523	0.00859441	0.0250899	2.07638	4.028	3.021	4.028	8.056	10.07	13.091	10.07	14.098
ENSDARG00000041750	ccdc92	1.05373	0.865375	14.0857	0.000174662	0.000843296	2.07588	9.057	10.063	14.088	6.038	22.139	20.126	22.139	31.195
ENSDARG00000105482	hist1h4l	1.05361	1.1161	15.9328	6.56319e-05	0.000350981	2.07572	10.861	14.81	14.81	5.924	21.722	28.633	15.798	48.38
ENSDARG00000068637	si:ch211-281l24.3	1.05262	2.90585	37.9921	7.10314e-10	9.17596e-09	2.07429	30.988	65.974	50.98	26.989	84.966	88.965	68.973	189.924
ENSDARG00000087262	zgc:63568	1.05197	1.51788	21.5299	3.48348e-06	2.42188e-05	2.07335	14.088	18.113	19.12	13.082	27.17	44.277	33.208	52.328
ENSDARG00000102946	si:ch73-167f10.1	1.05159	1.31076	15.2541	9.39745e-05	0.000484433	2.07281	11.023	19.039	11.023	14.029	35.072	43.089	22.045	33.068
ENSDARG00000068995	h2ax1	1.04833	8.59312	443.098	2.292e-98	1.07603e-95	2.06814	2121.38	2902.99	2737.65	1777.67	4808.92	5555.46	4350.97	8499.53
ENSDARG00000076255	znf1084	1.04551	1.01955	14.8571	0.000115972	0.000583621	2.0641	12.084	8.056	16.112	8.056	23.161	33.23	17.119	34.237
ENSDARG00000041078	chka	1.0445	1.52134	20.8815	4.88596e-06	3.29175e-05	2.06265	14.967	17.96	16.962	13.969	35.92	35.92	21.951	62.861
ENSDARG00000104399	tppp	1.04381	1.57229	18.3231	1.8643e-05	0.000112628	2.06167	20.118	18.107	18.107	10.059	29.172	34.201	25.148	76.45
ENSDARG00000104596	gtf2a1l	1.04112	2.24963	33.1825	8.39031e-09	9.25684e-08	2.05782	25.99	31.987	31.987	19.992	67.973	55.978	42.983	99.96
ENSDARG00000071658	ywhag2	1.04081	2.99559	38.8187	4.65059e-10	6.20079e-09	2.05738	26.842	57.661	78.538	27.836	92.456	128.246	92.456	135.205
ENSDARG00000015236	pycr3	1.04072	3.36766	72.5209	1.65275e-17	4.93886e-16	2.05726	61.975	65.974	65.974	50.98	130.948	146.941	108.957	205.918
ENSDARG00000111716	si:ch211-162i8.5	1.039	2.52376	38.0279	6.97413e-10	9.01583e-09	2.0548	34.214	41.258	46.29	14.088	72.454	87.548	51.321	115.725
ENSDARG00000019302	mid1ip1b	1.03823	5.23291	106.17	6.76687e-25	3.49916e-23	2.05371	201.185	343.02	219.292	160.948	435.565	543.199	453.672	784.621
ENSDARG00000097595	BX682556.3	1.03775	3.49302	67.8668	1.7492e-16	4.78617e-15	2.05302	59.372	95.599	68.428	47.296	132.832	152.958	127.8	239.5
ENSDARG00000103689	znf1148	1.03774	1.23394	16.999	3.73996e-05	0.000211611	2.053	10.976	13.969	17.96	8.98	19.956	28.936	27.938	48.892
ENSDARG00000086453	cx52.9	1.03759	3.04083	59.045	1.54108e-14	3.45822e-13	2.0528	51.321	54.34	56.353	34.214	102.643	114.718	94.592	160.002
ENSDARG00000042215	pias4b	1.03529	1.41626	19.5969	9.56256e-06	6.12993e-05	2.04952	17.772	17.772	18.76	4.937	30.608	35.545	28.633	47.393
ENSDARG00000099817	tusc2a	1.03452	-0.152793	5.92656	0.0149143	0.039588	2.04843	4.024	3.018	7.041	3.018	9.053	14.083	8.047	10.059
ENSDARG00000003219	bin2a	1.03379	2.3595	33.4446	7.33227e-09	8.1806e-08	2.04739	24.854	26.842	40.76	25.848	58.655	65.614	45.731	118.304
ENSDARG00000059231	hephl1a	1.03348	2.91547	51.8796	5.90111e-13	1.11877e-11	2.04695	29.06	53.11	61.126	36.074	94.194	106.219	81.167	148.306
ENSDARG00000062943	taco1	1.03296	1.08785	14.2991	0.000155943	0.000761142	2.04622	9.942	12.924	16.901	6.959	18.889	35.789	24.854	31.813
ENSDARG00000114236	znf974	1.03264	1.87732	26.372	2.81589e-07	2.40707e-06	2.04577	22.045	20.041	23.048	19.039	43.089	59.122	32.066	69.143
ENSDARG00000079396	lrfn5b	1.03258	0.655915	9.65369	0.00188972	0.0068647	2.04568	8.017	8.017	12.025	5.01	8.017	20.041	16.033	37.076
ENSDARG00000034430	zgc:172121	1.03245	2.03573	28.9485	7.43278e-08	7.02707e-07	2.0455	23.696	24.684	30.608	14.81	43.443	54.304	52.33	74.051
ENSDARG00000077098	trim65	1.03241	1.68731	14.9326	0.000111419	0.000562934	2.04544	12.924	28.83	19.883	9.942	19.883	40.76	28.83	88.479
ENSDARG00000056713	pskh1	1.03063	0.0958024	7.81711	0.0051754	0.0162877	2.04291	5.924	3.949	6.911	3.949	11.848	11.848	7.899	18.76
ENSDARG00000094149	BX323875.1	1.029	1.98821	28.3593	1.00764e-07	9.27568e-07	2.04061	22.154	28.195	29.202	13.091	53.37	58.405	41.286	67.468
ENSDARG00000105400	CU457819.3	1.02741	1.42081	18.862	1.40527e-05	8.66577e-05	2.03836	11.023	15.031	21.043	13.027	29.06	41.085	20.041	55.114
ENSDARG00000099607	si:ch73-160p18.4	1.02657	0.721613	11.6654	0.000636738	0.00266072	2.03718	8.98	10.976	8.98	5.987	18.958	18.958	10.976	35.92
ENSDARG00000110812	hist1h4l	1.02516	2.89564	45.1392	1.83518e-11	2.9076e-10	2.03519	43.3	54.377	44.307	35.244	93.649	122.852	60.419	150.04
ENSDARG00000010586	tex9	1.02497	1.1013	12.4556	0.000416741	0.0018321	2.03492	8.98	22.949	6.985	7.982	17.96	33.925	17.96	43.903
ENSDARG00000069878	snu13a	1.02407	7.16821	387.421	3.01602e-86	1.19568e-83	2.03365	789.946	987.181	1122.03	693.341	1796.25	2085.05	1608.07	3097.39
ENSDARG00000046133	b3galnt2	1.02362	2.38174	33.5185	7.05889e-09	7.91518e-08	2.03302	36.227	28.176	34.214	24.151	60.378	61.384	65.41	106.668
ENSDARG00000103458	znf1126	1.01983	0.029617	6.18299	0.0128984	0.0352225	2.02768	6.997	5.998	3.998	2.999	4.998	15.994	11.995	14.994
ENSDARG00000100434	znf1091	1.01939	0.94662	13.9605	0.000186691	0.000894592	2.02706	9.978	9.978	14.967	6.985	19.956	24.945	14.967	40.909
ENSDARG00000075158	igdcc3	1.01934	1.29944	17.5888	2.74199e-05	0.000159755	2.02699	10.07	15.105	17.119	13.091	29.202	37.258	18.126	48.335
ENSDARG00000100231	ccdc135	1.01888	0.46779	8.44345	0.0036636	0.0121304	2.02635	2.962	9.874	12.836	2.962	9.874	13.823	16.785	27.646
ENSDARG00000105682	BX957362.1	1.01684	3.14698	52.4357	4.44567e-13	8.56488e-12	2.02348	65.165	50.355	51.342	41.469	97.748	121.444	95.773	184.635
ENSDARG00000008811	cmtm3	1.01649	0.710808	11.3555	0.000752249	0.00307617	2.023	4.998	9.996	13.994	5.998	14.994	19.992	13.994	34.986
ENSDARG00000079516	cisd1	1.01621	5.04065	170.625	5.40468e-39	5.73925e-37	2.0226	203.273	225.411	240.506	144.907	390.445	487.049	373.338	681.266
ENSDARG00000054848	pdk4	1.01524	0.377833	7.69491	0.00553769	0.0172774	2.02124	5.924	14.81	3.949	1.975	14.81	18.76	9.874	19.747
ENSDARG00000069328	si:dkey-12e7.1	1.0129	2.16681	30.5458	3.26085e-08	3.274e-07	2.01796	26.154	28.166	32.19	19.113	55.326	50.296	48.284	97.575
ENSDARG00000044924	gdf11	1.01213	0.400942	7.03662	0.00798597	0.0235675	2.01689	6.985	4.989	12.971	1.996	12.971	11.973	6.985	33.925
ENSDARG00000074590	wdpcp	1.01154	-0.0409973	5.80864	0.0159476	0.0418575	2.01606	3.991	8.98	3.991	1.996	10.976	5.987	11.973	15.965
ENSDARG00000035889	zbtb8b	1.01022	5.32956	145.556	1.62349e-33	1.3165e-31	2.01421	241.675	250.738	325.255	182.264	448.107	563.909	442.065	935.485
ENSDARG00000102593	si:ch211-214b16.2	1.00925	2.41389	25.6902	4.00861e-07	3.33345e-06	2.01286	17.772	27.646	38.507	38.507	54.304	61.216	56.279	125.393
ENSDARG00000027088	ptgdsb.1	1.009	5.58016	193.762	4.79971e-44	6.07282e-42	2.01251	281.376	358.206	328.272	214.524	600.668	633.595	550.779	1005.77
ENSDARG00000101623	znf1109	1.00855	0.457743	8.78487	0.00303739	0.0103469	2.01189	2.993	8.98	10.976	5.987	12.971	20.954	15.965	17.96
ENSDARG00000070399	alg2	1.00748	5.23247	190.194	2.88339e-43	3.59718e-41	2.01039	202.191	256.511	295.742	181.066	484.856	542.194	395.329	786.633
ENSDARG00000041723	TUBB4B	1.00704	6.11182	240.674	2.80386e-54	4.63155e-52	2.00978	421.599	495.65	451.219	323.851	900.463	997.224	703.981	1406.97
ENSDARG00000093671	BX001030.1	1.00684	3.50973	68.6527	1.17427e-16	3.2479e-15	2.0095	64.856	75.832	74.834	58.869	123.726	158.648	123.726	246.453
ENSDARG00000094736	znf1157	1.00679	1.428	19.3873	1.06712e-05	6.76027e-05	2.00943	14.81	14.81	18.76	11.848	27.646	37.519	23.696	54.304
ENSDARG00000100127	znf1178	1.00494	-0.0967268	5.63736	0.0175816	0.045464	2.00686	1.975	6.911	4.937	3.949	3.949	12.836	9.874	15.798
ENSDARG00000103952	CABZ01054391.1	1.0048	0.941111	11.6931	0.000627334	0.00262714	2.00667	12.084	6.042	11.077	13.091	15.105	26.182	25.175	34.237
ENSDARG00000039770	dync2li1	1.00232	4.26838	101.399	7.51849e-24	3.60564e-22	2.00321	115.238	136.281	133.275	88.182	213.44	295.61	194.401	417.862
ENSDARG00000009844	dusp23a	1.00137	1.26918	14.2133	0.000163211	0.000793159	2.00189	15.105	16.112	15.105	8.056	15.105	33.23	26.182	55.384
ENSDARG00000096012	znf1115	1.00114	3.10511	47.9733	4.32067e-12	7.3691e-11	2.00158	40.909	56.874	76.83	33.925	88.803	137.695	97.783	161.642
ENSDARG00000074156	sgca	1.00017	2.04353	22.0719	2.6263e-06	1.8689e-05	2.00024	24.99	28.988	27.989	14.994	69.972	56.977	27.989	71.971
ENSDARG00000096708	si:dkeyp-104f11.8	0.999836	1.30812	16.5781	4.66875e-05	0.00025931	1.99977	15.994	17.993	11.995	9.996	22.991	38.984	25.99	43.982
ENSDARG00000099493	CR847906.1	0.999052	0.324254	7.42241	0.00644164	0.0196409	1.99869	3.949	12.836	2.962	5.924	14.81	16.785	11.848	16.785
ENSDARG00000061377	efcab1	0.997358	1.39459	15.0584	0.000104238	0.000530709	1.99634	9.942	18.889	11.93	17.895	20.877	35.789	24.854	59.649
ENSDARG00000016457	irf9	0.997255	-0.0979984	5.86258	0.0154661	0.0407918	1.9962	4.971	5.965	5.965	0.994	7.953	10.936	4.971	18.889
ENSDARG00000036293	gnb1l	0.996231	1.40201	17.2813	3.22343e-05	0.000184669	1.99478	18.113	15.095	16.101	11.069	22.139	35.221	29.183	56.353
ENSDARG00000056193	nme7	0.995575	2.97229	48.9333	2.64821e-12	4.65918e-11	1.99388	49.29	45.267	65.385	31.184	105.622	110.652	84.498	143.847
ENSDARG00000099693	AL935065.1	0.993604	2.98901	37.7847	7.89976e-10	1.01536e-08	1.99115	37.219	51.302	64.379	38.225	91.539	113.67	57.338	195.149
ENSDARG00000013976	anxa13	0.993539	4.09825	94.2265	2.81412e-22	1.21265e-20	1.99106	100.777	115.743	126.719	77.827	224.502	243.46	196.564	311.31
ENSDARG00000004502	rcor3	0.992763	0.41744	9.03123	0.00265406	0.00921355	1.98999	5.987	10.976	5.987	4.989	16.962	14.967	9.978	23.947
ENSDARG00000092889	zgc:194246	0.991529	0.406804	8.1085	0.00440583	0.0141903	1.98829	8.05	6.038	8.05	6.038	20.126	13.082	15.095	17.107
ENSDARG00000071594	TIMM21	0.988618	1.64888	18.2631	1.92398e-05	0.000116047	1.98428	15.994	13.994	24.99	17.993	48.98	39.984	30.988	48.98
ENSDARG00000030512	tsnaxip1	0.98861	4.59295	108.886	1.71918e-25	9.18268e-24	1.98427	126.88	174.208	189.312	112.782	265.843	391.716	245.703	506.511
ENSDARG00000027154	tpd52l2a	0.988426	5.66057	184.15	6.01708e-42	7.10892e-40	1.98402	280.351	380.76	381.754	220.702	636.257	659.122	598.479	1023.98
ENSDARG00000104949	slc27a1b	0.98831	0.323137	8.51381	0.00352462	0.0117422	1.98386	7.899	4.937	8.886	3.949	13.823	16.785	9.874	19.747
ENSDARG00000062122	klhl5	0.988274	1.01125	13.9271	0.000190037	0.000909162	1.98381	11.065	12.071	14.083	8.047	19.113	25.148	25.148	36.213
ENSDARG00000052468	gsk3bb	0.985769	3.12958	52.2377	4.9174e-13	9.42281e-12	1.98037	57.398	50.349	60.419	45.314	118.824	123.859	79.552	177.229
ENSDARG00000093306	CT025585.1	0.985171	0.0128846	6.06469	0.0137911	0.0371259	1.97955	9.053	3.018	4.024	4.024	13.077	12.071	8.047	14.083
ENSDARG00000036116	eif3hb	0.984965	1.30161	16.0501	6.16897e-05	0.00033239	1.97927	15.095	8.05	18.113	15.095	30.189	34.214	23.145	44.277
ENSDARG00000093452	BX511129.2	0.984753	1.28293	13.6367	0.000221809	0.00103997	1.97897	14.029	19.039	15.031	7.014	34.07	28.058	13.027	55.114
ENSDARG00000062352	sema4ab	0.98378	4.50451	102.652	3.99591e-24	1.94243e-22	1.97764	103.213	182.376	175.362	106.219	286.591	298.616	257.531	466.963
ENSDARG00000071667	si:dkey-222f2.7	0.983481	0.221669	7.3356	0.00676021	0.0204665	1.97723	6.911	4.937	8.886	2.962	10.861	18.76	8.886	16.785
ENSDARG00000003592	surf1	0.982384	2.88506	39.3079	3.61981e-10	4.90338e-09	1.97573	41.983	56.977	56.977	22.991	82.967	91.963	68.973	174.93
ENSDARG00000044441	MYO7B	0.97959	1.24851	15.1354	0.00010007	0.000512119	1.9719	11.848	17.772	14.81	8.886	32.583	30.608	14.81	46.405
ENSDARG00000029581	tbc1d7	0.97921	2.69235	41.1747	1.39213e-10	1.99483e-09	1.97139	32.066	42.087	50.103	32.066	82.169	85.176	59.122	137.283
ENSDARG00000099346	znf1079	0.979096	1.76889	22.4343	2.17458e-06	1.57509e-05	1.97123	17.119	19.133	29.202	15.105	36.251	43.3	41.286	65.454
ENSDARG00000102356	scp2b	0.978682	5.93062	204.177	2.5609e-46	3.46109e-44	1.97066	376.777	399.825	414.856	333.688	760.569	870.796	654.35	1278.64
ENSDARG00000104267	postnb	0.976877	1.26815	13.0697	0.000300113	0.00136339	1.9682	15.105	16.112	12.084	11.077	27.188	32.223	12.084	58.405
ENSDARG00000056921	ankk1	0.976332	1.01555	11.0601	0.000882035	0.0035321	1.96746	10.996	10.996	17.993	4.998	14.994	31.987	12.995	45.982
ENSDARG00000006797	nt5dc1	0.975841	0.111914	6.71139	0.0095799	0.0274635	1.96679	3.991	5.987	9.978	1.996	9.978	9.978	11.973	18.958
ENSDARG00000078178	art4	0.97483	1.58828	19.3867	1.06747e-05	6.76027e-05	1.96541	21.722	17.772	20.734	8.886	36.532	43.443	24.684	55.292
ENSDARG00000043012	napgb	0.974002	1.68898	19.5872	9.61085e-06	6.15647e-05	1.96428	19.883	24.854	13.918	15.906	30.819	48.713	29.825	64.62
ENSDARG00000114793	CU182823.4	0.972768	-0.00413242	5.77392	0.0162657	0.0425722	1.9626	5.035	6.042	5.035	4.028	11.077	16.112	9.063	10.07
ENSDARG00000091558	si:ch211-251f6.7	0.97266	3.59682	59.451	1.25375e-14	2.84205e-13	1.96246	63.858	94.79	82.816	55.876	141.686	141.686	131.708	275.389
ENSDARG00000068465	zgc:136254	0.970524	3.67002	59.3684	1.30751e-14	2.9564e-13	1.95955	77.013	74.051	77.013	78.988	136.254	172.786	137.242	272.509
ENSDARG00000054649	rac1l	0.969754	0.612316	9.21291	0.00240315	0.00844106	1.95851	8.98	7.982	9.978	5.987	8.98	21.951	14.967	30.931
ENSDARG00000052388	pcgf5b	0.96839	2.19746	27.7276	1.39653e-07	1.25575e-06	1.95666	32.19	26.154	33.196	19.113	50.296	73.433	50.296	79.468
ENSDARG00000100677	tmem205	0.965225	1.41743	17.7463	2.52414e-05	0.000148176	1.95237	12.924	17.895	18.889	11.93	27.836	36.784	30.819	45.731
ENSDARG00000099509	btr23	0.964932	-0.0589341	5.99475	0.0143485	0.03832	1.95197	7.044	4.025	5.032	3.019	11.069	9.057	9.057	15.095
ENSDARG00000073905	vwa5a	0.964793	6.28999	163.936	1.56252e-37	1.53161e-35	1.95178	379.632	537.728	631.377	444.079	990.869	1201.33	760.271	1662.53
ENSDARG00000105009	ddah2	0.964571	2.77924	39.723	2.92664e-10	4.01009e-09	1.95148	41.983	52.979	44.982	27.989	79.968	104.958	78.969	117.953
ENSDARG00000102265	smarcal1	0.96445	1.74287	21.6954	3.19556e-06	2.24268e-05	1.95132	16.095	26.154	23.136	14.083	34.201	51.302	35.207	61.361
ENSDARG00000109366	zgc:173720	0.964115	0.711984	10.6872	0.0010788	0.00421317	1.95087	7.953	12.924	9.942	4.971	20.877	18.889	11.93	30.819
ENSDARG00000042345	si:dkeyp-55f12.3	0.964028	2.87276	41.2406	1.34594e-10	1.93486e-09	1.95075	45.284	53.334	38.239	42.265	79.498	106.668	79.498	147.926
ENSDARG00000055607	cgna	0.963428	2.21129	26.236	3.02132e-07	2.56668e-06	1.94994	30.178	30.178	35.207	16.095	49.29	77.456	36.213	94.557
ENSDARG00000086775	top1	0.963117	0.874548	12.0609	0.000514893	0.00220916	1.94952	8.886	15.798	9.874	5.924	22.709	22.709	16.785	30.608
ENSDARG00000095969	si:ch73-106g13.1	0.961977	3.51313	59.2491	1.38923e-14	3.12534e-13	1.94798	84.966	72.971	78.969	45.982	140.944	165.934	127.949	208.917
ENSDARG00000097642	CU469568.3	0.961808	0.308571	6.91904	0.00852829	0.0249458	1.94775	6.012	10.021	6.012	4.008	19.039	9.019	9.019	23.048
ENSDARG00000101461	emp3b	0.960962	3.09889	46.7049	8.25231e-12	1.35688e-10	1.94661	56.391	52.363	69.482	34.237	92.642	140.977	86.6	165.145
ENSDARG00000013227	glulc	0.959832	1.37262	13.71	0.000213311	0.00100488	1.94508	11.848	19.747	12.836	13.823	25.671	28.633	18.76	64.178
ENSDARG00000024865	dscama	0.958331	0.0470252	6.04011	0.0139844	0.0375612	1.94306	3.991	7.982	4.989	3.991	7.982	10.976	13.969	14.967
ENSDARG00000109697	znf1025	0.95751	1.85358	22.5114	2.08903e-06	1.51838e-05	1.94196	25.848	27.836	20.877	10.936	40.76	46.725	39.766	67.602
ENSDARG00000038805	pigp	0.95748	2.50184	27.613	1.48182e-07	1.32443e-06	1.94191	30.931	40.909	51.885	13.969	62.861	65.854	53.881	132.706
ENSDARG00000060948	dync1i1	0.95677	1.25876	14.6879	0.000126858	0.000632869	1.94096	17.119	16.112	10.07	12.084	23.161	34.237	27.188	42.293
ENSDARG00000078509	socs4	0.955325	0.308016	7.32369	0.00680515	0.0205526	1.93902	3.977	5.965	9.942	5.965	15.906	14.912	5.965	22.865
ENSDARG00000097992	BX005450.1	0.953465	0.349691	7.52754	0.00607629	0.0186705	1.93652	2.982	10.936	7.953	4.971	8.947	14.912	12.924	24.854
ENSDARG00000099408	BX640537.1	0.952961	1.81363	21.2514	4.02806e-06	2.76387e-05	1.93584	15.906	29.825	26.842	10.936	34.795	51.696	38.772	63.626
ENSDARG00000107534	erich2	0.952506	2.4229	26.3248	2.88559e-07	2.46429e-06	1.93523	35.207	35.207	34.201	25.148	46.273	89.527	46.273	118.699
ENSDARG00000100280	znfx1	0.951954	2.83457	36.4565	1.56115e-09	1.93544e-08	1.93449	30.819	62.632	54.678	26.842	89.474	80.526	74.561	152.105
ENSDARG00000110323	znf986	0.951399	1.57013	17.6533	2.6505e-05	0.00015488	1.93375	16.901	23.86	20.877	7.953	28.83	47.719	26.842	54.678
ENSDARG00000060338	trmt12	0.950858	1.94939	22.2669	2.37266e-06	1.70335e-05	1.93302	20.118	31.184	26.154	16.095	52.308	43.255	48.284	66.391
ENSDARG00000017489	ifi45	0.950112	4.39796	93.5837	3.89376e-22	1.66582e-20	1.93202	129.948	155.938	137.945	104.958	250.9	268.893	226.91	463.815
ENSDARG00000040528	lgals3bpb	0.94978	0.430755	8.60866	0.00334568	0.0112336	1.93158	5.998	6.997	11.995	3.998	15.994	15.994	11.995	21.991
ENSDARG00000059582	sowahcb	0.948739	0.0959115	6.4193	0.0112886	0.0315163	1.93019	5.03	8.047	8.047	1.006	13.077	13.077	8.047	16.095
ENSDARG00000090304	CU929391.2	0.946933	1.25848	12.3667	0.000437058	0.00190919	1.92777	5.03	19.113	21.124	11.065	36.213	35.207	19.113	35.207
ENSDARG00000101445	klhl7	0.944703	5.61793	167.508	2.59051e-38	2.67136e-36	1.92479	267.857	356.471	400.778	239.661	588.077	766.313	478.316	1038.2
ENSDARG00000086471	pkig	0.94423	0.521776	7.19393	0.00731504	0.0218593	1.92416	6.042	9.063	12.084	5.035	18.126	14.098	22.154	16.112
ENSDARG00000010070	adam9	0.943993	2.44242	29.9762	4.37389e-08	4.30422e-07	1.92385	28.83	38.772	37.778	26.842	81.52	64.62	54.678	96.433
ENSDARG00000100904	CABZ01109021.1	0.942894	2.51548	35.8872	2.09078e-09	2.55301e-08	1.92238	36.074	37.076	42.087	25.052	68.141	81.167	59.122	108.223
ENSDARG00000093003	acy3.1	0.942092	1.73486	16.7582	4.24578e-05	0.000237668	1.92131	23.696	30.608	15.798	7.899	35.545	37.519	31.595	73.064
ENSDARG00000077519	si:dkey-6f10.4	0.939601	0.480435	6.90438	0.00859851	0.0250977	1.918	6.959	5.965	10.936	5.965	21.871	11.93	5.965	28.83
ENSDARG00000004460	desi2	0.938397	4.78806	128.479	8.81801e-30	5.74136e-28	1.9164	146.128	199.445	197.47	149.09	342.611	382.105	287.319	547.979
ENSDARG00000053575	gpat2	0.937438	3.62689	56.2871	6.26249e-14	1.31439e-12	1.91512	64.379	72.427	113.67	61.361	131.776	168.995	132.782	271.6
ENSDARG00000056007	cyb5d1	0.93701	1.65569	18.4761	1.72052e-05	0.000104508	1.91456	21.147	24.168	21.147	9.063	34.237	35.244	35.244	65.454
ENSDARG00000029232	FO704779.1	0.934279	0.250399	6.67371	0.00978452	0.0279379	1.91094	2.962	4.937	9.874	6.911	10.861	16.785	6.911	21.722
ENSDARG00000035808	clcn4	0.933978	3.05807	44.1055	3.11153e-11	4.82693e-10	1.91054	47.097	44.091	74.153	42.087	101.209	117.242	76.157	173.358
ENSDARG00000103614	pemt	0.932963	0.558304	6.87084	0.00876134	0.0254938	1.90919	8.98	6.985	10.976	5.987	25.942	12.971	16.962	15.965
ENSDARG00000078974	COA4	0.932422	2.08904	20.2217	6.89644e-06	4.53827e-05	1.90848	18.76	39.494	26.658	16.785	38.507	46.405	47.393	97.748
ENSDARG00000037174	nek12	0.932264	0.0969103	5.6342	0.0176134	0.0455397	1.90827	2.999	5.998	4.998	7.997	8.996	17.993	7.997	14.994
ENSDARG00000099577	si:dkey-182g1.10	0.931974	1.03472	11.1203	0.000853858	0.00343391	1.90789	10.021	10.021	20.041	7.014	29.06	21.043	14.029	42.087
ENSDARG00000079472	F2RL2	0.931101	0.543673	8.87152	0.00289654	0.009924	1.90673	9.996	8.996	7.997	4.998	12.995	16.993	16.993	24.99
ENSDARG00000102806	zgc:112234	0.930624	1.46236	17.1325	3.48598e-05	0.000198626	1.9061	13.823	15.798	18.76	15.798	29.621	39.494	26.658	48.38
ENSDARG00000056600	papss2b	0.930037	5.88012	196.119	1.46805e-44	1.89782e-42	1.90532	317.991	427.678	469.942	309.941	749.694	888.563	614.85	1150.2
ENSDARG00000029952	ampd2b	0.929802	4.65983	75.0396	4.61363e-18	1.42647e-16	1.90501	125.721	138.692	242.462	136.697	310.312	383.15	243.46	504.88
ENSDARG00000111659	BX322657.2	0.929794	2.44731	26.6111	2.4881e-07	2.1433e-06	1.905	17.107	41.258	45.284	31.195	56.353	66.416	62.391	117.737
ENSDARG00000104809	top1mt	0.927611	5.0385	124.857	5.46974e-29	3.41189e-27	1.90212	204.279	201.26	244.531	191.197	421.64	455.854	354.218	656.108
ENSDARG00000059658	mrm1	0.926843	2.1036	24.0521	9.37643e-07	7.28235e-06	1.90111	31.987	24.99	31.987	15.994	49.98	54.978	52.979	74.97
ENSDARG00000014556	serpinb1l3	0.926319	2.17648	19.9114	8.11141e-06	5.26592e-05	1.90042	30.189	22.139	35.221	22.139	47.296	78.491	28.176	96.605
ENSDARG00000014395	selenoo2	0.92625	0.504992	7.91821	0.00489396	0.0155323	1.90033	5.965	11.93	8.947	3.977	16.901	17.895	6.959	27.836
ENSDARG00000044355	CT030712.1	0.925948	3.86587	53.203	3.00797e-13	5.91645e-12	1.89993	107.957	83.967	99.96	73.971	148.941	182.927	173.931	321.872
ENSDARG00000104199	si:dkey-43p13.5	0.925795	0.33687	7.02088	0.00805644	0.0237369	1.89973	4.998	3.998	9.996	7.997	9.996	12.995	13.994	23.99
ENSDARG00000101720	CU459186.3	0.923661	3.28357	35.1486	3.05488e-09	3.63569e-08	1.89692	40.083	88.182	69.143	46.095	110.227	120.248	82.169	241.498
ENSDARG00000019962	dop1a	0.921976	1.58424	13.3283	0.000261433	0.00120392	1.89471	10.059	16.095	31.184	14.083	36.213	39.231	17.101	69.409
ENSDARG00000045705	meig1	0.921291	1.65206	17.2168	3.33467e-05	0.000190431	1.89381	14.083	25.148	16.095	20.118	43.255	37.219	28.166	60.355
ENSDARG00000104126	ccpg1	0.920709	0.238052	6.34119	0.0117965	0.0327142	1.89305	3.006	5.01	7.014	10.021	12.025	14.029	13.027	17.035
ENSDARG00000099090	znf1087	0.918312	0.364774	7.25994	0.00705096	0.0211838	1.8899	4.008	9.019	11.023	4.008	17.035	17.035	10.021	18.037
ENSDARG00000035519	histh1l	0.917563	7.9887	297.592	1.10234e-66	2.5876e-64	1.88892	1661.43	1971.07	1788.69	1210.5	3124.44	3687.61	2721.61	5213.75
ENSDARG00000090768	zp3.2	0.916448	6.987	276.986	3.40671e-62	7.06694e-60	1.88746	799.681	947.622	955.619	600.761	1515.4	1746.3	1369.45	2725.91
ENSDARG00000038095	socs1a	0.914357	2.18992	25.2848	4.94602e-07	4.04321e-06	1.88473	33.196	30.178	33.196	16.095	58.344	54.32	42.249	95.563
ENSDARG00000092919	zp3c	0.913937	2.48544	28.0258	1.19711e-07	1.08684e-06	1.88418	44.431	39.494	38.507	14.81	60.228	72.077	58.254	113.545
ENSDARG00000094181	shroom1	0.913657	1.35475	13.7623	0.000207463	0.000980956	1.88381	19.12	10.063	18.113	13.082	24.151	34.214	22.139	55.347
ENSDARG00000034211	capn2l	0.91255	4.66504	98.9492	2.59065e-23	1.20672e-21	1.88237	166.984	183.078	166.984	134.794	297.754	345.032	260.535	556.276
ENSDARG00000093684	tmem238a	0.911488	1.48844	15.0315	0.000105729	0.000537533	1.88098	15.994	24.99	11.995	13.994	36.985	31.987	29.988	48.98
ENSDARG00000103370	lrrc8da	0.910469	0.637295	8.50605	0.00353968	0.0117813	1.87966	3.021	9.063	14.098	9.063	17.119	20.14	17.119	23.161
ENSDARG00000102678	znf1181	0.90962	3.47755	45.7005	1.37785e-11	2.20653e-10	1.87855	63.373	85.504	84.498	52.308	124.735	130.77	151.895	216.274
ENSDARG00000063922	mt-nd6	0.90937	4.03573	63.0931	1.97161e-15	4.80513e-14	1.87822	115.238	113.234	100.207	89.184	204.422	260.537	166.343	291.601
ENSDARG00000092473	coa8	0.908762	1.88882	17.3984	3.03075e-05	0.00017464	1.87743	20.734	34.557	21.722	12.836	54.304	36.532	41.469	63.19
ENSDARG00000097944	BX664614.1	0.906962	0.334169	5.95123	0.014707	0.0391368	1.87509	8.98	8.98	7.982	0.998	8.98	15.965	6.985	28.936
ENSDARG00000020876	pdk2a	0.906601	1.03662	10.1885	0.00141318	0.00533409	1.87462	8.05	24.151	10.063	6.038	26.164	22.139	21.132	36.227
ENSDARG00000076182	stat1b	0.904871	2.20653	22.754	1.84123e-06	1.35454e-05	1.87238	18.113	36.227	35.221	25.158	69.435	55.347	38.239	89.561
ENSDARG00000012247	def6a	0.904147	1.70189	12.3205	0.00044802	0.00195038	1.87144	12.971	17.96	25.942	22.949	32.927	45.898	50.887	40.909
ENSDARG00000097122	AL772382.1	0.903954	2.30563	27.6555	1.44959e-07	1.29888e-06	1.87119	32.583	28.633	31.595	27.646	53.317	69.115	47.393	96.76
ENSDARG00000021149	cbr1l	0.903734	3.98318	76.4213	2.29169e-18	7.26177e-17	1.8709	81.52	105.38	130.234	85.497	194.854	213.743	157.076	321.111
ENSDARG00000102899	cremb	0.90194	0.743064	9.13873	0.00250255	0.00874886	1.86858	6.959	9.942	14.912	5.965	18.889	14.912	14.912	34.795
ENSDARG00000069169	cerk	0.901807	0.22287	6.14115	0.0132071	0.0358823	1.8684	6.042	7.049	6.042	6.042	11.077	10.07	16.112	18.126
ENSDARG00000016160	gmpr	0.901616	0.403839	6.59204	0.0102436	0.0290302	1.86816	6.911	8.886	9.874	2.962	13.823	22.709	5.924	20.734
ENSDARG00000020679	clpp	0.900904	3.77154	63.2284	1.84076e-15	4.50988e-14	1.86724	82.572	111.775	94.656	63.44	166.152	210.459	145.005	246.71
ENSDARG00000058803	grk1a	0.900674	0.741268	6.73181	0.00947084	0.027209	1.86694	8.017	8.017	20.041	2.004	9.019	26.054	13.027	36.074
ENSDARG00000062045	il1rapl1a	0.899615	2.73936	26.8581	2.18954e-07	1.90357e-06	1.86557	50.103	42.087	34.07	41.085	72.149	100.207	83.172	111.229
ENSDARG00000098059	fkbp3	0.899564	4.4039	94.0614	3.05893e-22	1.31497e-20	1.8655	131.776	149.883	149.883	115.681	248.463	286.689	227.339	443.613
ENSDARG00000078191	zbtb46	0.898828	0.483189	7.36176	0.00666256	0.0202074	1.86455	5.987	8.98	7.982	7.982	9.978	18.958	17.96	20.954
ENSDARG00000100584	ccdc40	0.898768	3.07864	44.7479	2.2411e-11	3.51639e-10	1.86447	48.892	64.856	60.865	38.914	88.803	113.748	94.79	170.622
ENSDARG00000115817	si:dkey-46g23.2	0.897981	5.18812	109.384	1.33701e-25	7.2061e-24	1.86346	258.897	220.912	256.898	201.92	428.829	532.788	392.843	715.715
ENSDARG00000104871	LEPROTL1	0.897887	6.94415	252.46	7.5548e-57	1.32135e-54	1.86333	715.48	916.74	1050.58	588.686	1521.53	1732.85	1406.81	2415.12
ENSDARG00000057975	plcd4a	0.896842	2.14838	23.8124	1.06195e-06	8.15897e-06	1.86199	25.671	29.621	25.671	26.658	49.368	63.19	36.532	88.862
ENSDARG00000074818	si:cabz01036022.1	0.896545	0.710859	8.84176	0.00294414	0.0100658	1.8616	8.996	7.997	13.994	5.998	13.994	20.992	11.995	34.986
ENSDARG00000035569	cyp1d1	0.896297	3.97883	68.8821	1.0453e-16	2.90018e-15	1.86128	77.013	126.381	134.28	65.165	194.508	199.445	166.862	313.977
ENSDARG00000062019	rufy2	0.895983	2.26324	22.3022	2.3294e-06	1.67702e-05	1.86088	28.176	26.164	41.258	25.158	61.384	53.334	64.403	81.51
ENSDARG00000099172	BX000701.1	0.895838	2.3335	25.5047	4.41311e-07	3.64153e-06	1.86069	34.201	33.196	37.219	21.124	49.29	77.456	43.255	107.634
ENSDARG00000025593	plekhj1	0.895307	1.71955	16.7848	4.18682e-05	0.000235031	1.86001	15.031	25.052	28.058	13.027	41.085	41.085	42.087	50.103
ENSDARG00000054389	rhof	0.895277	1.39808	14.3377	0.000152771	0.000747105	1.85997	17.101	15.089	17.101	14.083	28.166	43.255	24.142	43.255
ENSDARG00000100421	znf1129	0.89306	1.84371	20.5019	5.95724e-06	3.95376e-05	1.85711	23.696	25.671	24.684	12.836	43.443	50.355	31.595	64.178
ENSDARG00000070675	fam3a	0.891924	6.94017	269.196	1.69843e-60	3.36666e-58	1.85565	726.71	879.649	933.628	675.731	1539.39	1725.31	1298.48	2471.01
ENSDARG00000088672	zmp:0000000936	0.890939	0.582384	6.93421	0.00845624	0.0247846	1.85438	8.996	6.997	8.996	8.996	20.992	19.992	16.993	14.994
ENSDARG00000104090	june	0.890822	2.84821	36.23	1.75347e-09	2.16184e-08	1.85423	39.081	47.097	47.097	48.099	81.167	99.205	71.147	147.304
ENSDARG00000046090	dhrs11a	0.89069	0.309234	6.70671	0.00960509	0.0275225	1.85406	8.017	9.019	7.014	3.006	13.027	11.023	14.029	21.043
ENSDARG00000038186	zgc:103564	0.889833	2.22324	24.8353	6.24423e-07	5.02015e-06	1.85296	33.208	34.214	32.202	17.107	55.347	58.365	42.265	99.624
ENSDARG00000091298	pmela	0.889607	0.724932	8.3728	0.00380879	0.0125528	1.85267	5.035	16.112	10.07	7.049	21.147	24.168	15.105	22.154
ENSDARG00000010977	rab34b	0.889531	3.05261	44.7572	2.23047e-11	3.50278e-10	1.85257	56.353	60.378	60.378	35.221	103.649	112.706	83.523	162.014
ENSDARG00000104495	pltp	0.889419	4.01976	70.2505	5.22308e-17	1.50533e-15	1.85243	107.761	121.73	128.715	60.865	189.58	206.542	174.613	340.246
ENSDARG00000100912	zgc:162297	0.888772	1.06009	11.1346	0.000847303	0.00341293	1.8516	11.077	11.077	21.147	6.042	25.175	26.182	15.105	41.286
ENSDARG00000098377	tnfrsf11b	0.887713	4.90619	103.952	2.07241e-24	1.03739e-22	1.85024	188.925	179.928	244.902	163.935	381.848	420.832	282.887	618.753
ENSDARG00000093713	si:dkey-256i11.2	0.886906	3.9522	62.3279	2.90776e-15	6.96301e-14	1.84921	92.794	136.697	113.748	57.872	168.626	222.507	174.613	298.338
ENSDARG00000039820	mea1	0.886899	4.49253	80.1716	3.43261e-19	1.18219e-17	1.8492	134.277	194.401	158.327	101.209	258.533	330.682	262.541	411.849
ENSDARG00000055370	zgc:163121	0.886115	4.46312	86.971	1.10122e-20	4.25231e-19	1.84819	151.047	158.096	148.026	116.81	290.011	294.038	219.522	450.121
ENSDARG00000104647	surf4	0.885966	2.5724	31.3573	2.14649e-08	2.22248e-07	1.848	32.202	40.252	49.309	29.183	61.384	87.548	66.416	111.699
ENSDARG00000002779	pdx1	0.882766	2.57975	27.3292	1.716e-07	1.51626e-06	1.84391	33.925	43.903	50.887	22.949	57.872	88.803	74.834	102.772
ENSDARG00000099302	AL954741.1	0.882009	1.03558	11.1251	0.000851669	0.0034282	1.84294	10.861	11.848	13.823	10.861	15.798	26.658	19.747	41.469
ENSDARG00000075008	pask	0.881797	4.75627	100.516	1.17449e-23	5.58745e-22	1.84267	190.577	191.575	204.546	117.739	350.223	347.23	292.352	528.827
ENSDARG00000031814	dhrs13b.1	0.880217	3.63805	46.7676	7.99258e-12	1.31782e-10	1.84065	66.416	81.51	120.756	57.359	178.115	156.983	137.863	219.374
ENSDARG00000060308	urb1	0.88005	5.79218	178.447	1.0582e-40	1.20244e-38	1.84044	338.25	406.099	460.978	255.434	678.495	826.168	558.761	1081.6
ENSDARG00000010267	dpydb	0.878173	2.14963	24.6338	6.93239e-07	5.51623e-06	1.83805	25.175	32.223	36.251	18.126	55.384	55.384	47.328	82.572
ENSDARG00000097495	CU467639.1	0.876538	0.784587	7.10056	0.00770597	0.0228629	1.83596	3.991	11.973	8.98	13.969	9.978	26.94	13.969	35.92
ENSDARG00000000563	ttn.1	0.876491	2.64446	31.3933	2.10702e-08	2.18542e-07	1.8359	32.807	47.719	38.772	37.778	66.608	83.509	68.596	121.286
ENSDARG00000043271	morc3b	0.87567	4.98657	78.0923	9.83344e-19	3.22479e-17	1.83486	171.619	262.418	235.478	157.65	335.257	418.073	304.325	763.307
ENSDARG00000054300	dhrs1	0.87532	0.940607	10.1304	0.00145844	0.00547761	1.83441	10.936	10.936	13.918	8.947	18.889	18.889	24.854	33.801
ENSDARG00000092702	si:dkeyp-20e4.8	0.87295	4.97725	67.302	2.3294e-16	6.31557e-15	1.8314	208.917	287.885	198.921	129.948	355.858	406.838	308.877	731.708
ENSDARG00000040910	ildr1b	0.872775	2.7046	25.9435	3.51549e-07	2.95275e-06	1.83118	32.066	51.105	47.097	37.076	85.176	73.151	88.182	107.221
ENSDARG00000103761	ugt1b6p	0.871773	1.79961	17.2537	3.27061e-05	0.000187072	1.82991	24.684	24.684	22.709	12.836	44.431	53.317	25.671	59.241
ENSDARG00000116992	znf1051	0.87139	2.65366	31.7013	1.79803e-08	1.88466e-07	1.82942	31.195	52.328	46.29	31.195	64.403	90.567	67.422	123.775
ENSDARG00000027495	elovl4b	0.870635	2.67179	29.2266	6.43884e-08	6.13944e-07	1.82847	46.273	45.267	38.225	32.19	80.474	76.45	57.338	137.812
ENSDARG00000115778	chrnb5a	0.870138	0.496856	6.65635	0.00988033	0.0281655	1.82784	7.953	7.953	8.947	6.959	12.924	15.906	20.877	17.895
ENSDARG00000105756	CR788316.3	0.870022	0.565409	6.91438	0.00855054	0.0249948	1.82769	9.019	7.014	8.017	9.019	16.033	14.029	9.019	34.07
ENSDARG00000090793	si:ch211-207j7.2	0.869209	0.481002	6.75871	0.00932913	0.0268309	1.82666	11.93	7.953	4.971	5.965	12.924	15.906	9.942	28.83
ENSDARG00000060518	pcsk5b	0.868906	0.755577	8.16937	0.00426037	0.0138015	1.82628	8.05	12.076	10.063	9.057	17.107	13.082	22.139	32.202
ENSDARG00000095891	si:ch73-30l9.1	0.867377	1.7883	17.3881	3.04729e-05	0.00017548	1.82434	22.13	21.124	23.136	19.113	46.273	40.237	27.16	71.421
ENSDARG00000110152	hist1h4l	0.866502	1.6502	11.9217	0.000554847	0.00236128	1.82324	15.095	10.063	28.176	23.145	26.164	51.321	26.164	64.403
ENSDARG00000052855	ctso	0.866104	3.7735	50.295	1.32283e-12	2.3983e-11	1.82273	89.964	105.958	96.961	62.975	135.946	223.911	150.94	247.901
ENSDARG00000074531	spag9a	0.86549	3.1327	39.1712	3.8823e-10	5.23905e-09	1.82196	61.361	57.338	55.326	51.302	99.587	124.735	79.468	185.09
ENSDARG00000096770	CU571074.2	0.86409	0.875514	9.69404	0.00184866	0.00673065	1.82019	6.985	15.965	9.978	9.978	21.951	22.949	17.96	28.936
ENSDARG00000101979	eps8l3a	0.863691	2.78716	29.0985	6.879e-08	6.53121e-07	1.81969	32.987	42.983	59.976	40.984	67.973	102.959	83.967	120.952
ENSDARG00000070538	hey1	0.862773	4.68095	77.3292	1.44713e-18	4.67694e-17	1.81853	155.918	198.167	193.138	128.758	281.659	358.109	232.369	600.537
ENSDARG00000070951	hmga1b	0.861939	0.64863	7.40636	0.00649937	0.0197966	1.81748	11.848	5.924	10.861	6.911	16.785	12.836	19.747	26.658
ENSDARG00000035515	tm2d2	0.861423	3.87188	62.0695	3.31542e-15	7.85487e-14	1.81683	76.55	106.374	126.257	71.579	170	179.941	162.047	299.24
ENSDARG00000095556	CR318588.4	0.861289	3.46658	50.0913	1.46759e-12	2.64731e-11	1.81666	64.974	77.969	100.96	43.982	124.95	145.942	116.953	224.91
ENSDARG00000059798	kcnq1.1	0.857932	0.745409	7.49779	0.00617749	0.0189293	1.81244	10.059	10.059	12.071	7.041	29.172	18.107	10.059	26.154
ENSDARG00000073909	ppip5k1b	0.856748	1.05706	9.63771	0.00190623	0.0069092	1.81095	9.063	17.119	12.084	12.084	27.188	25.175	26.182	27.188
ENSDARG00000117369	FO834799.2	0.85489	2.83565	26.7742	2.28664e-07	1.98124e-06	1.80862	41.243	50.296	54.32	39.231	82.486	129.764	67.397	110.652
ENSDARG00000088560	tmem104	0.854708	1.70707	13.9013	0.000192668	0.00091993	1.80839	19.039	25.052	30.062	7.014	27.056	49.101	27.056	70.145
ENSDARG00000096026	si:dkey-4e4.1	0.854516	1.81549	16.6973	4.38444e-05	0.000244509	1.80815	28.166	29.172	21.124	10.059	44.261	42.249	38.225	62.367
ENSDARG00000038559	h1-0	0.853729	4.79894	108.474	2.11566e-25	1.12667e-23	1.80717	174.613	199.557	226.498	134.701	353.217	358.206	294.347	551.776
ENSDARG00000089616	coro7	0.851392	1.35385	12.6261	0.000380392	0.00168727	1.80424	14.029	16.033	20.041	12.025	29.06	32.066	17.035	55.114
ENSDARG00000093562	si:dkey-20i20.7	0.85028	1.46763	13.7588	0.000207846	0.000982244	1.80285	18.889	22.865	17.895	7.953	25.848	39.766	27.836	49.708
ENSDARG00000071014	s100u	0.850142	4.63904	95.4504	1.51641e-22	6.6797e-21	1.80268	141.888	181.134	191.197	146.92	302.896	332.079	264.657	505.163
ENSDARG00000098122	BX005085.2	0.849069	1.34288	13.3294	0.000261279	0.00120352	1.80134	13.091	17.119	22.154	10.07	27.188	36.251	25.175	43.3
ENSDARG00000104367	casp20	0.846823	3.04259	39.1407	3.94341e-10	5.30946e-09	1.79854	52.363	52.363	64.447	45.314	97.677	111.775	75.524	171.187
ENSDARG00000089869	zgc:172218	0.846373	0.947922	7.68517	0.00556764	0.0173496	1.79798	10.976	14.967	5.987	12.971	10.976	26.94	18.958	40.909
ENSDARG00000016613	mcat	0.845971	0.921347	9.42197	0.00214401	0.0076544	1.79747	8.047	12.071	17.101	8.047	20.118	30.178	15.089	30.178
ENSDARG00000073850	hdac7b	0.845638	0.191222	5.58104	0.018156	0.046719	1.79706	5.032	6.038	10.063	4.025	10.063	17.107	9.057	17.107
ENSDARG00000079415	dnajc30b	0.844492	2.8271	32.3723	1.27287e-08	1.3663e-07	1.79563	44.431	42.456	58.254	35.545	68.127	101.697	71.089	142.178
ENSDARG00000006603	csrp1a	0.842864	4.25346	61.2148	5.11746e-15	1.19185e-13	1.79361	122.252	137.283	136.281	106.219	209.432	225.465	210.434	426.88
ENSDARG00000103815	BX950855.1	0.842667	0.365683	5.82099	0.0158361	0.0416198	1.79336	2.962	9.874	7.899	7.899	9.874	14.81	16.785	18.76
ENSDARG00000099843	nedd4a	0.841142	1.95296	16.4735	4.9335e-05	0.000272404	1.79147	24.854	20.877	25.848	24.854	50.702	60.643	26.842	66.608
ENSDARG00000099205	RAB19	0.840892	0.956978	7.43697	0.00638975	0.0195127	1.79116	3.021	9.063	20.14	14.098	17.119	32.223	14.098	35.244
ENSDARG00000002299	arsh	0.839978	1.71885	15.2296	9.52013e-05	0.000490015	1.79002	20.992	15.994	23.99	20.992	45.982	42.983	27.989	55.978
ENSDARG00000101617	BX530032.1	0.839586	1.39346	11.5695	0.000670419	0.00278535	1.78954	9.942	18.889	19.883	15.906	27.836	38.772	31.813	35.789
ENSDARG00000075263	ankrd1a	0.837681	0.530223	6.73144	0.00947282	0.027209	1.78717	7.041	11.065	9.053	6.036	15.089	11.065	14.083	30.178
ENSDARG00000017093	emc8	0.835391	5.43664	123.296	1.20125e-28	7.4153e-27	1.78434	274.386	313.158	355.906	212.748	512.982	613.391	497.076	770.467
ENSDARG00000091633	si:dkey-177p2.18	0.83328	1.69247	14.1109	0.000172345	0.000833008	1.78173	12.971	20.954	33.925	12.971	39.911	39.911	23.947	65.854
ENSDARG00000095459	si:ch211-191j22.3	0.832871	4.28179	74.0026	7.8014e-18	2.38317e-16	1.78123	142.943	134.946	143.943	93.963	242.903	263.895	203.919	366.854
ENSDARG00000074079	si:dkey-3d4.3	0.83056	0.391211	5.51763	0.0188257	0.0481438	1.77838	6.012	7.014	15.031	2.004	10.021	20.041	13.027	19.039
ENSDARG00000033361	asl	0.829686	3.23394	40.264	2.21856e-10	3.07292e-09	1.7773	47.278	77.456	77.456	46.273	101.598	139.824	87.515	191.126
ENSDARG00000034605	zgc:153169	0.828016	3.64016	56.6915	5.09836e-14	1.08538e-12	1.77524	74.466	94.592	104.655	58.365	148.932	170.065	127.8	244.531
ENSDARG00000019213	CTBP1	0.82586	1.63101	10.7452	0.00104549	0.00409655	1.77259	28.058	17.035	9.019	22.045	35.072	41.085	28.058	59.122
ENSDARG00000091792	akap12a	0.825758	0.555883	7.05422	0.00790787	0.0233764	1.77247	5.01	7.014	13.027	9.019	15.031	19.039	14.029	23.048
ENSDARG00000071196	cavin2b	0.82427	6.0149	165.718	6.37369e-38	6.4606e-36	1.77064	394.814	536.106	519.071	308.637	803.658	872.8	705.455	1244.57
ENSDARG00000076153	lca5	0.823259	3.58508	50.8382	1.00305e-12	1.8391e-11	1.7694	77.538	87.607	102.712	52.363	141.984	154.068	119.831	250.738
ENSDARG00000045355	eloca	0.823203	3.00466	33.4195	7.42765e-09	8.28183e-08	1.76933	60.643	58.655	60.643	29.825	105.38	102.398	84.503	140.175
ENSDARG00000025386	lsm14b	0.82262	2.30976	8.94161	0.00278747	0.00960567	1.76861	22.154	46.321	52.363	14.098	74.517	25.175	77.538	82.572
ENSDARG00000058968	haus1	0.822581	4.85072	102.406	4.52414e-24	2.19322e-22	1.76857	177.606	232.484	212.529	149.668	356.21	403.106	302.33	536.81
ENSDARG00000060987	C25H12orf4	0.822577	1.49284	13.369	0.000255812	0.00118077	1.76856	16.033	21.043	19.039	14.029	25.052	34.07	32.066	55.114
ENSDARG00000105690	zgc:194215	0.822366	0.403093	6.17096	0.0129864	0.0354084	1.7683	5.032	10.063	10.063	5.032	11.069	15.095	10.063	27.17
ENSDARG00000105389	mmel1	0.820447	1.12859	9.42797	0.00213701	0.00763401	1.76595	10.063	10.063	16.101	17.107	31.195	26.164	16.101	38.239
ENSDARG00000104697	si:dkey-57k17.1	0.819961	3.09778	29.2036	6.51587e-08	6.20957e-07	1.76536	53.317	45.418	84.912	39.494	89.849	138.229	84.912	146.128
ENSDARG00000038489	b3gnt7	0.819756	0.817973	6.9243	0.00850324	0.0248889	1.76511	7.953	7.953	13.918	11.93	19.883	31.813	12.924	21.871
ENSDARG00000098608	AL840638.1	0.819526	2.08832	19.8292	8.46806e-06	5.48548e-05	1.76483	31.929	28.936	33.925	13.969	48.892	50.887	42.905	82.816
ENSDARG00000098368	aplp1	0.818533	0.958661	8.88158	0.00288062	0.00988086	1.76361	9.978	11.973	16.962	7.982	28.936	19.956	16.962	30.931
ENSDARG00000097119	AL928657.1	0.817962	0.966185	8.69131	0.0031973	0.0108071	1.76291	14.994	15.994	9.996	5.998	14.994	23.99	20.992	37.985
ENSDARG00000077654	grm8a	0.817416	0.725056	7.51878	0.00610591	0.0187454	1.76225	10.07	13.091	7.049	9.063	18.126	25.175	14.098	24.168
ENSDARG00000057437	apodb	0.816707	1.5575	10.6789	0.00108366	0.00422569	1.76138	23.86	27.836	10.936	9.942	30.819	32.807	24.854	64.62
ENSDARG00000112670	smim20	0.816521	0.309061	5.76934	0.0163081	0.0426657	1.76115	5.987	9.978	8.98	2.993	13.969	16.962	8.98	17.96
ENSDARG00000074074	rnf26	0.814863	5.10211	111.073	5.70355e-26	3.10217e-24	1.75913	209.452	257.787	266.85	196.361	397.758	498.456	336.332	703.88
ENSDARG00000036481	tcn2	0.814689	1.90364	16.3133	5.36871e-05	0.000293437	1.75892	16.101	30.189	32.202	18.113	41.258	50.315	46.29	59.372
ENSDARG00000087453	si:ch73-57f22.2	0.814616	2.86953	29.8155	4.75181e-08	4.63998e-07	1.75883	40.481	63.19	50.355	35.545	87.874	112.558	66.152	123.419
ENSDARG00000115717	pigbos1	0.813349	3.08711	31.3479	2.15689e-08	2.23117e-07	1.75729	64.62	67.602	50.702	39.766	107.368	125.263	84.503	140.175
ENSDARG00000070713	prss60.1	0.811488	4.29292	68.3848	1.34512e-16	3.70894e-15	1.75502	131.708	158.648	140.688	93.792	223.504	297.341	197.562	361.199
ENSDARG00000105499	zgc:175135	0.811446	2.18061	19.9571	7.92002e-06	5.14542e-05	1.75497	25.158	34.214	36.227	22.139	46.29	51.321	55.347	89.561
ENSDARG00000008920	mrpl53	0.811242	3.33169	36.0721	1.90151e-09	2.33307e-08	1.75472	72.454	66.416	67.422	61.384	130.819	133.838	114.718	170.065
ENSDARG00000102153	nrp1a	0.807853	3.34203	31.9995	1.54214e-08	1.62888e-07	1.7506	66.391	64.379	98.581	44.261	141.835	146.865	105.622	155.918
ENSDARG00000115962	LO017799.1	0.807611	0.753613	7.8916	0.00496648	0.0157319	1.75031	9.063	12.084	12.084	7.049	16.112	18.126	14.098	35.244
ENSDARG00000069100	aldh9a1a.1	0.806329	7.96975	304.794	2.97334e-68	7.26637e-66	1.74876	1539.17	2011.15	2043.21	1308.7	2993.17	3477.17	2634.43	5075.47
ENSDARG00000015731	ano5a	0.805238	3.89674	54.4243	1.61552e-13	3.27509e-12	1.74743	88.965	98.961	134.946	75.97	179.928	207.917	129.948	304.879
ENSDARG00000098236	zgc:174698	0.804907	0.6462	5.95309	0.0146915	0.0391073	1.74703	7.049	5.035	20.14	5.035	19.133	17.119	11.077	29.202
ENSDARG00000060889	mettl7a	0.804257	0.745829	7.18056	0.00736978	0.0219997	1.74625	10.059	16.095	7.041	7.041	22.13	16.095	17.101	27.16
ENSDARG00000101184	BX510922.1	0.803692	0.639408	6.1467	0.0131658	0.0357936	1.74556	8.98	9.978	8.98	8.98	23.947	18.958	14.967	16.962
ENSDARG00000026829	cotl1	0.803293	6.18155	157.265	4.47865e-36	4.07649e-34	1.74508	408.834	604.189	587.07	397.758	838.815	1031.15	767.32	1459.12
ENSDARG00000098224	tlcd4b	0.802722	2.96035	31.4282	2.06952e-08	2.14902e-07	1.74439	43.089	51.105	60.124	51.105	83.172	117.242	80.165	141.291
ENSDARG00000057378	selenou1a	0.802698	4.98392	98.2138	3.75564e-23	1.74028e-21	1.74436	202.807	208.772	253.509	183.918	393.684	427.485	307.193	620.35
ENSDARG00000006754	mllt3	0.80248	0.865961	7.38754	0.00656771	0.019971	1.7441	10.021	12.025	13.027	9.019	11.023	29.06	22.045	28.058
ENSDARG00000079126	znfl1i	0.800799	1.39581	12.0831	0.000508821	0.00218521	1.74207	13.091	21.147	23.161	9.063	30.209	37.258	21.147	47.328
ENSDARG00000054026	mustn1a	0.800386	0.612802	6.97213	0.00827888	0.024328	1.74157	5.032	10.063	14.088	7.044	13.082	19.12	14.088	28.176
ENSDARG00000038563	pitrm1	0.798962	4.3358	53.5	2.58591e-13	5.12586e-12	1.73985	146.14	111.345	170.994	110.351	206.783	295.263	207.778	401.637
ENSDARG00000080188	CR847523.1	0.798698	1.11113	9.86973	0.0016802	0.00620297	1.73953	12.995	14.994	13.994	10.996	16.993	28.988	21.991	40.984
ENSDARG00000103441	znf1060	0.797774	3.41344	43.6057	4.01672e-11	6.17743e-10	1.73842	69.115	81.95	84.912	45.418	135.267	132.305	101.697	204.382
ENSDARG00000095057	si:dkey-103d23.3	0.797739	1.62218	13.9334	0.000189408	0.000906394	1.73837	19.747	23.696	21.722	11.848	32.583	43.443	23.696	58.254
ENSDARG00000067851	lcn15	0.797534	0.468635	5.91888	0.0149795	0.0397434	1.73813	6.012	9.019	10.021	7.014	11.023	12.025	15.031	28.058
ENSDARG00000093249	si:ch211-226h8.11	0.796463	1.64985	12.1195	0.000498966	0.00214754	1.73684	16.112	31.216	23.161	10.07	31.216	31.216	36.251	65.454
ENSDARG00000003655	tmem59l	0.795455	4.73732	85.7405	2.0517e-20	7.65741e-19	1.73563	167.345	219.453	216.446	124.256	304.628	341.705	280.579	558.151
ENSDARG00000089138	si:ch1073-440b2.1	0.795013	2.374	22.6262	1.96784e-06	1.4376e-05	1.73509	24.854	40.76	47.719	21.871	63.626	67.602	48.713	94.444
ENSDARG00000104660	si:ch73-132f6.5	0.794854	0.73416	7.00689	0.00811966	0.0238916	1.7349	9.019	8.017	19.039	4.008	17.035	22.045	16.033	26.054
ENSDARG00000097815	CU928129.2	0.793981	4.54866	62.2742	2.98817e-15	7.1364e-14	1.73385	170.065	187.172	203.273	82.517	288.808	311.953	221.386	484.031
ENSDARG00000104885	CABZ01033178.1	0.793436	2.26104	19.4227	1.04752e-05	6.65282e-05	1.7332	37.916	33.925	32.927	19.956	58.869	72.838	41.907	79.823
ENSDARG00000060580	tasp1	0.793385	3.14859	37.177	1.07876e-09	1.36006e-08	1.73314	46.273	72.427	67.397	51.302	102.604	114.675	92.545	174.025
ENSDARG00000105800	CABZ01015815.5	0.787954	3.6779	48.6461	3.0657e-12	5.34102e-11	1.72662	83.523	88.554	110.693	64.403	160.002	156.983	140.882	243.525
ENSDARG00000013438	sycp3	0.787746	1.41498	11.1518	0.000839505	0.00338994	1.72638	14.098	26.182	15.105	12.084	26.182	32.223	24.168	55.384
ENSDARG00000100128	CU861477.1	0.787447	0.806263	7.55264	0.00599224	0.0184599	1.72602	10.996	8.996	10.996	10.996	17.993	15.994	17.993	33.986
ENSDARG00000105011	pigb	0.787234	3.3466	34.8982	3.47405e-09	4.0963e-08	1.72576	60.419	72.503	90.628	52.363	141.984	145.005	101.705	163.131
ENSDARG00000074909	dcaf17	0.78655	3.26225	40.7523	1.72802e-10	2.43699e-09	1.72495	57.872	68.847	81.819	47.894	112.75	130.71	90.799	185.588
ENSDARG00000114245	PLBD2	0.785867	5.50067	130.591	3.04222e-30	2.07149e-28	1.72413	291.718	349.056	346.038	257.517	535.152	635.745	462.725	896.279
ENSDARG00000053966	cyp17a2	0.78578	1.65199	13.5233	0.000235625	0.0010981	1.72402	21.132	25.158	17.107	17.107	31.195	45.284	29.183	58.365
ENSDARG00000069594	kif13a	0.785134	1.9797	16.9185	3.90188e-05	0.000219866	1.72325	22.709	19.747	33.57	24.684	43.443	50.355	39.494	71.089
ENSDARG00000100420	tpcn2	0.782051	4.18798	61.0305	5.61986e-15	1.30545e-13	1.71957	127.752	120.711	165.978	84.498	228.345	240.416	178.049	360.121
ENSDARG00000098991	znf1095	0.781618	1.2137	9.89845	0.00165418	0.00611619	1.71906	8.98	15.965	19.956	12.971	19.956	31.929	25.942	38.914
ENSDARG00000089236	mettl15	0.781577	1.18953	8.73698	0.00311821	0.0105818	1.71901	8.017	21.043	18.037	10.021	34.07	22.045	17.035	42.087
ENSDARG00000075177	ribc2	0.78156	1.52833	9.90816	0.00164547	0.00609132	1.71899	14.083	24.142	29.172	7.041	28.166	51.302	21.124	48.284
ENSDARG00000100259	zgc:171759	0.78091	3.18987	33.467	7.24842e-09	8.10733e-08	1.71821	58.365	72.454	68.428	47.296	119.75	136.857	87.548	149.939
ENSDARG00000062003	myo5b	0.780102	5.98776	140.171	2.4422e-32	1.86191e-30	1.71725	366.541	526.651	512.553	355.464	800.55	877.081	614.258	1269.8
ENSDARG00000017386	sobpb	0.779581	3.99826	58.9426	1.62342e-14	3.6293e-13	1.71663	96.198	114.236	132.273	91.188	188.389	229.473	148.306	311.643
ENSDARG00000059817	mtmr12	0.779335	2.32026	17.4404	2.96457e-05	0.000171103	1.71634	36.918	23.947	36.918	31.929	63.858	70.843	35.92	94.79
ENSDARG00000103186	si:ch73-389k6.1	0.778219	2.53832	23.4238	1.29958e-06	9.81975e-06	1.71501	42.265	41.258	50.315	21.132	64.403	70.441	61.384	115.725
ENSDARG00000093165	si:dkey-16p6.2	0.77794	1.07035	9.65806	0.00188523	0.00684979	1.71468	12.076	16.101	15.095	9.057	22.139	27.17	19.12	37.233
ENSDARG00000045014	tuba2	0.777838	1.30096	10.5896	0.00113723	0.00440873	1.71456	18.107	17.101	18.107	9.053	21.124	33.196	27.16	44.261
ENSDARG00000010332	zgc:56231	0.777752	1.22143	7.0322	0.00800569	0.0236108	1.71446	16.901	20.877	14.912	5.965	34.795	12.924	26.842	41.754
ENSDARG00000036438	ndufv1	0.777715	4.80566	67.1531	2.5122e-16	6.74965e-15	1.71441	176.037	253.493	216.274	129.764	355.092	395.329	312.843	467.755
ENSDARG00000040510	ca15b	0.77719	2.78772	24.516	7.36948e-07	5.84318e-06	1.71379	43.271	61.384	42.265	37.233	87.548	96.605	52.328	137.863
ENSDARG00000093233	si:ch211-215d8.2	0.777061	1.64522	13.6463	0.000220677	0.00103547	1.71364	18.992	23.99	20.992	15.994	29.988	42.983	27.989	60.976
ENSDARG00000110100	si:ch73-92e7.4	0.777042	1.98851	15.7661	7.16756e-05	0.000380224	1.71361	29.183	27.17	26.164	21.132	45.284	40.252	46.29	77.485
ENSDARG00000100731	zgc:101540	0.77571	1.24475	8.89801	0.00285481	0.00981119	1.71203	18.113	19.12	17.107	6.038	35.221	23.145	25.158	36.227
ENSDARG00000103146	nlrc3	0.775182	2.80121	25.6874	4.01442e-07	3.33569e-06	1.71141	42.265	47.296	56.353	41.258	71.447	105.662	80.504	116.731
ENSDARG00000098831	gcdhb	0.774909	1.09566	8.60959	0.00334398	0.0112305	1.71108	14.994	19.992	8.996	8.996	25.99	28.988	15.994	35.986
ENSDARG00000098603	BX914220.1	0.774732	1.41247	9.95904	0.00160062	0.00594858	1.71087	17.107	24.151	17.107	10.063	41.258	30.189	25.158	39.246
ENSDARG00000041576	nudt18	0.774165	0.520048	5.59877	0.0179731	0.0463018	1.7102	9.057	14.088	7.044	4.025	18.113	20.126	11.069	19.12
ENSDARG00000097391	si:dkey-33c14.7	0.774036	2.0013	14.2336	0.000161461	0.000785297	1.71005	22.13	27.16	28.166	26.154	34.201	57.338	31.184	90.533
ENSDARG00000091131	cry3b	0.772282	3.11158	33.0627	8.9236e-09	9.80277e-08	1.70797	46.725	67.602	65.614	50.702	97.427	101.403	95.439	169.006
ENSDARG00000100872	otud1	0.770656	2.61376	23.7931	1.07269e-06	8.23439e-06	1.70604	36.784	47.719	36.784	39.766	66.608	79.532	60.643	118.304
ENSDARG00000042698	si:dkey-15j16.6	0.767945	7.58318	146.291	1.12109e-33	9.17443e-32	1.70284	1475.23	1538.67	1485.3	890.171	2363.39	2612.11	1982.75	3809.41
ENSDARG00000069888	cldna	0.767436	1.65173	8.8693	0.00290006	0.00993415	1.70224	14.912	40.76	17.895	7.953	34.795	50.702	25.848	48.713
ENSDARG00000079753	kiz	0.766883	4.67533	80.5707	2.80493e-19	9.69767e-18	1.70159	169.059	197.235	201.26	137.863	293.84	371.325	239.5	513.213
ENSDARG00000116210	CABZ01102038.1	0.7666	1.64917	11.7058	0.000623045	0.00261225	1.70126	20.877	19.883	22.865	16.901	31.813	51.696	31.813	44.737
ENSDARG00000045837	si:dkey-14d8.20	0.766577	1.2496	10.2714	0.00135109	0.00512511	1.70123	14.088	19.12	19.12	8.05	22.139	32.202	23.145	43.271
ENSDARG00000009594	nr1d2b	0.765694	1.99343	14.9108	0.000112715	0.000568674	1.70019	21.124	34.201	35.207	15.089	56.332	55.326	35.207	61.361
ENSDARG00000078042	il10rb	0.764282	5.05647	75.4101	3.82433e-18	1.19068e-16	1.69853	241.901	229.065	267.572	166.862	418.637	379.143	356.433	651.651
ENSDARG00000079035	zgc:174573	0.76381	3.24054	36.5136	1.51606e-09	1.88347e-08	1.69797	64.856	68.847	70.843	49.889	105.765	117.739	94.79	191.575
ENSDARG00000098031	si:ch73-144d13.8	0.761762	1.8445	14.4564	0.000143443	0.000706326	1.69556	23.145	32.202	28.176	11.069	41.258	42.265	40.252	63.397
ENSDARG00000069373	crcp	0.761489	3.15223	34.1207	5.17967e-09	5.97319e-08	1.69524	55.978	68.973	65.974	48.98	109.956	127.949	79.968	159.936
ENSDARG00000042683	si:dkey-15j16.3	0.760696	6.54528	149.519	2.2085e-34	1.86728e-32	1.69431	649.339	785.62	741.529	440.909	1143.36	1217.51	943.947	1906.93
ENSDARG00000074316	itga1	0.76038	3.25349	28.1076	1.14755e-07	1.04504e-06	1.69394	55.292	78.001	62.203	59.241	139.216	116.507	90.836	157.976
ENSDARG00000003675	cryl1	0.759905	3.60692	45.7393	1.35088e-11	2.16529e-10	1.69338	84.966	95.962	93.963	56.977	139.944	157.937	122.951	239.904
ENSDARG00000089940	znf1008	0.758858	2.61517	15.9858	6.38199e-05	0.000342009	1.69215	34.201	41.243	51.302	35.207	60.355	61.361	51.302	160.948
ENSDARG00000074565	pusl1	0.758526	2.09154	16.1674	5.79839e-05	0.000314226	1.69176	37.258	26.182	28.195	21.147	45.314	60.419	44.307	74.517
ENSDARG00000095750	fdxacb1	0.757611	1.73947	13.1403	0.000289015	0.00131901	1.69069	15.906	21.871	30.819	17.895	42.749	46.725	28.83	52.69
ENSDARG00000104768	akap17a	0.757491	4.91639	89.3095	3.37631e-21	1.35967e-19	1.69055	181.672	241.901	245.85	156.001	347.547	377.168	306.079	612.157
ENSDARG00000078807	paxx	0.756624	3.40393	38.3323	5.96656e-10	7.80377e-09	1.68953	65.385	83.492	92.545	49.29	119.705	138.818	122.723	191.126
ENSDARG00000037909	timm29	0.755623	3.53068	42.1999	8.24029e-11	1.22099e-09	1.68836	75.444	99.587	93.551	49.29	130.77	152.901	120.711	224.321
ENSDARG00000104489	CR855389.2	0.755553	0.744279	6.52846	0.0106162	0.0299245	1.68828	9.978	11.973	15.965	2.993	12.971	21.951	17.96	27.938
ENSDARG00000036214	dazl	0.755235	1.68729	11.4735	0.000705974	0.00291204	1.68791	21.722	19.747	25.671	14.81	38.507	30.608	24.684	71.089
ENSDARG00000021135	dhrs4	0.755218	2.54496	22.1795	2.48313e-06	1.77622e-05	1.68789	31.064	47.097	50.103	28.058	62.128	74.153	52.107	123.254
ENSDARG00000013926	slc16a9a	0.755175	1.0267	8.00206	0.00467241	0.0149249	1.68784	11.069	18.113	18.113	4.025	18.113	23.145	21.132	39.246
ENSDARG00000088640	znf1115	0.755092	0.968168	7.09309	0.00773817	0.0229432	1.68774	15.906	12.924	15.906	3.977	15.906	25.848	24.854	28.83
ENSDARG00000005034	crppa	0.754674	1.55934	9.74812	0.00179506	0.00656765	1.68725	15.105	28.195	28.195	6.042	24.168	44.307	33.23	49.342
ENSDARG00000012499	per1b	0.754505	1.81494	12.3461	0.000441911	0.00192708	1.68705	12.995	32.987	25.99	19.992	50.98	40.984	27.989	61.975
ENSDARG00000095427	FP101887.1	0.752741	5.63091	130.04	4.01678e-30	2.67386e-28	1.68499	341.009	384.263	412.429	251.481	570.359	700.124	501.957	979.771
ENSDARG00000070052	tdrd6	0.752392	3.18892	30.7234	2.97553e-08	3.00756e-07	1.68458	67.85	57.872	75.832	45.898	108.759	131.708	96.785	148.67
ENSDARG00000021853	ntpcr	0.751702	4.30812	58.8072	1.73906e-14	3.87059e-13	1.68378	135.205	139.181	170	99.415	259.473	241.579	206.783	360.877
ENSDARG00000102601	si:dkey-15h8.15	0.750492	3.85864	50.6181	1.12207e-12	2.05311e-11	1.68237	93.192	118.244	112.231	75.155	161.333	209.432	135.279	284.587
ENSDARG00000105328	si:dkey-23a13.17	0.749798	1.41447	7.90424	0.00493192	0.0156363	1.68156	7.982	14.967	20.954	22.949	30.931	28.936	16.962	59.867
ENSDARG00000103537	ttll12	0.749647	3.01439	24.2391	8.50887e-07	6.66074e-06	1.68138	44.737	61.637	77.544	33.801	92.456	115.322	55.672	170
ENSDARG00000094674	si:dkeyp-98a7.8	0.749015	0.648405	5.91021	0.0150534	0.0398919	1.68065	12.071	7.041	13.077	6.036	12.071	19.113	19.113	25.148
ENSDARG00000044588	emp2	0.748776	1.11578	7.13254	0.00756976	0.0225149	1.68037	11.93	9.942	17.895	14.912	27.836	31.813	22.865	23.86
ENSDARG00000058874	zgc:113227	0.748597	4.29264	60.9971	5.71581e-15	1.32601e-13	1.68016	133.704	162.639	147.673	95.788	234.48	279.38	176.608	377.164
ENSDARG00000053535	lmo7b	0.747422	4.02593	38.3025	6.05862e-10	7.901e-09	1.67879	101.774	115.743	137.695	89.801	219.513	192.573	123.726	357.208
ENSDARG00000099945	CU467646.5	0.747138	2.32607	17.5938	2.73478e-05	0.000159388	1.67846	38.772	39.766	37.778	16.901	55.672	52.69	54.678	99.415
ENSDARG00000062632	duox	0.745615	6.67279	149.805	1.91277e-34	1.62494e-32	1.67669	708.915	855.934	761.278	548.805	1279.87	1397.69	997.918	2012.95
ENSDARG00000077583	b4gat1	0.743912	3.10789	31.2041	2.3228e-08	2.38565e-07	1.67471	59.867	61.863	74.834	37.916	90.799	106.763	93.792	169.624
ENSDARG00000104864	klhdc2	0.743879	2.17482	18.3272	1.86031e-05	0.000112425	1.67467	28.166	30.178	36.213	26.154	51.302	60.355	46.273	79.468
ENSDARG00000100261	si:ch1073-266p11.2	0.743174	3.39038	35.2435	2.90948e-09	3.47424e-08	1.67385	67.422	82.517	84.529	54.34	110.693	125.788	122.769	208.304
ENSDARG00000042452	p2rx4b	0.742562	0.637241	5.78764	0.0161393	0.0422859	1.67314	9.053	10.059	15.089	4.024	14.083	22.13	17.101	21.124
ENSDARG00000078335	amot	0.742365	2.24162	16.7645	4.23179e-05	0.000237033	1.67292	33.57	38.507	40.481	12.836	47.393	64.178	52.33	79.975
ENSDARG00000020488	arhgap17a	0.742105	2.23845	18.1448	2.04733e-05	0.00012273	1.67261	21.147	35.244	42.293	28.195	54.377	65.454	46.321	82.572
ENSDARG00000054934	zgc:101765	0.74106	0.735431	6.45241	0.0110802	0.0310461	1.6714	6.911	10.861	15.798	6.911	19.747	17.772	17.772	23.696
ENSDARG00000078179	fndc3ba	0.740929	0.681925	5.94513	0.014758	0.0392431	1.67125	9.057	9.057	10.063	11.069	12.076	18.113	20.126	27.17
ENSDARG00000018936	zcchc17	0.740796	5.41031	102.821	3.66825e-24	1.79292e-22	1.6711	285.321	336.023	330.058	228.655	484.152	621.345	437.427	766.491
ENSDARG00000039255	klhl21	0.740497	1.2374	9.32352	0.00226231	0.00801742	1.67075	15.798	16.785	12.836	13.823	23.696	28.633	25.671	38.507
ENSDARG00000103813	ATE1	0.740078	0.941636	5.9148	0.0150142	0.0398176	1.67027	10.936	12.924	11.93	11.93	21.871	10.936	26.842	33.801
ENSDARG00000089326	arhgap20	0.738687	0.938802	6.67979	0.00975121	0.0278695	1.66866	12.836	18.76	12.836	2.962	20.734	28.633	11.848	31.595
ENSDARG00000096415	raf1a	0.738555	1.26313	6.80455	0.00909261	0.0262734	1.6685	16.101	19.12	19.12	9.057	28.176	32.202	35.221	23.145
ENSDARG00000112874	znf1067	0.737727	4.21615	50.919	9.62586e-13	1.76672e-11	1.66755	131.271	146.302	143.296	94.194	186.384	280.579	175.362	374.773
ENSDARG00000105694	CABZ01015815.3	0.737526	1.81771	11.3461	0.00075608	0.00308731	1.66731	26.989	23.99	23.99	16.993	24.99	55.978	30.988	70.972
ENSDARG00000057973	dph1	0.736832	1.475	9.16098	0.00247229	0.00865837	1.66651	8.947	25.848	28.83	8.947	28.83	38.772	29.825	41.754
ENSDARG00000089418	si:dkey-164f24.2	0.735587	1.09459	8.65243	0.00326625	0.0110068	1.66507	14.098	17.119	15.105	8.056	23.161	27.188	17.119	39.272
ENSDARG00000035649	ext1c	0.734358	1.85821	13.7103	0.000213287	0.00100488	1.66366	19.133	35.244	28.195	14.098	44.307	42.293	35.244	66.461
ENSDARG00000029609	macrod1	0.733765	3.93041	51.516	7.10155e-13	1.33219e-11	1.66297	99.691	115.803	127.887	81.565	163.131	215.494	157.089	295.045
ENSDARG00000112145	znf1174	0.733622	2.37724	18.7008	1.52916e-05	9.38107e-05	1.66281	32.807	47.719	38.772	19.883	54.678	60.643	55.672	100.409
ENSDARG00000103582	znf1166	0.732864	1.48845	10.8707	0.000976958	0.00386108	1.66194	13.969	23.947	20.954	13.969	30.931	38.914	27.938	43.903
ENSDARG00000104644	CABZ01085177.1	0.73245	1.14416	8.36222	0.00383103	0.0126122	1.66146	17.107	13.082	14.088	12.076	18.113	31.195	22.139	39.246
ENSDARG00000061774	mbd3a	0.732346	7.55378	228.505	1.26305e-51	2.00794e-49	1.66134	1198.95	1440.53	1591.64	1049.82	2246.78	2584.79	1835.2	3679.35
ENSDARG00000040920	si:dkey-49n23.1	0.732216	1.7033	11.4159	0.000728167	0.00299113	1.66119	26.154	23.136	24.142	12.071	31.184	42.249	25.148	70.415
ENSDARG00000035391	ptcd2	0.731819	4.53992	65.4551	5.94529e-16	1.54612e-14	1.66073	140.829	176.037	206.215	129.764	278.641	281.659	247.458	465.743
ENSDARG00000043797	cdc5l	0.731576	8.69751	220.968	5.56333e-50	8.55602e-48	1.66045	2648.42	3350.29	3234.97	2405.85	4783.86	5691.52	4308.65	8047.65
ENSDARG00000093875	zgc:174224	0.730522	1.58564	8.88591	0.00287379	0.00986692	1.65924	19.992	27.989	20.992	8.996	37.985	25.99	21.991	67.973
ENSDARG00000110106	si:dkey-20i20.4	0.729819	1.62984	11.2706	0.000787424	0.00320284	1.65843	12.071	22.13	27.16	20.118	40.237	39.231	25.148	54.32
ENSDARG00000008461	anapc5	0.729599	3.66979	40.5231	1.94308e-10	2.71879e-09	1.65818	82.486	91.539	119.705	61.361	137.812	184.084	136.806	228.345
ENSDARG00000024546	pla2g4aa	0.729293	1.6792	11.4726	0.000706309	0.00291275	1.65783	19.747	20.734	26.658	15.798	25.671	49.368	30.608	56.279
ENSDARG00000100262	BX936382.1	0.72845	0.784993	5.7881	0.016135	0.0422809	1.65686	7.014	17.035	16.033	3.006	24.05	18.037	12.025	29.06
ENSDARG00000086218	nkd3	0.726755	0.702311	6.17791	0.0129355	0.0353021	1.65491	5.998	9.996	14.994	8.996	19.992	16.993	12.995	27.989
ENSDARG00000032353	tiprl	0.726243	4.99972	75.7744	3.17992e-18	9.95258e-17	1.65433	219.453	236.488	272.562	170.351	371.767	377.779	341.705	662.366
ENSDARG00000025174	zgc:103482	0.726046	5.77173	90.9331	1.48611e-21	6.08077e-20	1.6541	316.985	481.012	460.886	294.846	654.095	749.694	481.012	1164.29
ENSDARG00000055445	slc22a15	0.726027	2.47382	19.075	1.2568e-05	7.84236e-05	1.65408	30.819	45.731	52.69	20.877	68.596	61.637	53.684	106.374
ENSDARG00000092471	si:dkey-7j22.1	0.724278	1.82547	13.3148	0.000263322	0.00121168	1.65207	28.058	26.054	27.056	13.027	43.089	46.095	33.068	60.124
ENSDARG00000097692	si:ch211-116o3.5	0.723033	1.30838	9.80711	0.00173839	0.00639572	1.65065	15.031	19.039	20.041	10.021	26.054	31.064	25.052	42.087
ENSDARG00000090687	rcbtb2	0.723003	1.20449	8.68899	0.00320137	0.0108188	1.65061	9.942	13.918	21.871	12.924	22.865	28.83	18.889	43.743
ENSDARG00000040081	zp3d.1	0.722226	3.16548	32.3502	1.28744e-08	1.38112e-07	1.64973	51.105	72.149	74.153	50.103	101.209	116.24	94.194	167.345
ENSDARG00000110020	zgc:56628	0.722216	0.824036	6.20215	0.0127595	0.0348965	1.64971	6.911	9.874	18.76	7.899	17.772	21.722	10.861	34.557
ENSDARG00000070986	sergef	0.721522	1.26306	7.64421	0.00569549	0.0176832	1.64892	7.899	15.798	17.772	18.76	23.696	30.608	14.81	50.355
ENSDARG00000068193	tmem44	0.721515	1.15675	7.71813	0.00546691	0.0170745	1.64891	13.823	13.823	22.709	5.924	21.722	22.709	18.76	46.405
ENSDARG00000074466	gdpd3a	0.721432	4.69154	70.3911	4.86385e-17	1.40634e-15	1.64882	180.372	215.444	203.42	127.262	303.626	347.717	238.492	524.081
ENSDARG00000080016	si:cabz01032454.3	0.720791	3.95999	48.1312	3.98642e-12	6.83168e-11	1.64809	91.635	124.866	134.935	85.593	167.159	229.592	160.11	286.99
ENSDARG00000058094	ciarta	0.720698	1.76945	10.8742	0.000975125	0.00385726	1.64798	26.989	27.989	19.992	14.994	42.983	29.988	34.986	66.973
ENSDARG00000052512	tsga10	0.720456	0.865532	6.32041	0.0119356	0.0330177	1.6477	10.996	10.996	19.992	3.998	17.993	24.99	18.992	25.99
ENSDARG00000077176	zgc:174888	0.720299	5.47514	81.1695	2.07165e-19	7.21839e-18	1.64752	273.899	343.381	403.799	243.689	515.574	648.496	376.611	935.485
ENSDARG00000043511	prdx6	0.720015	5.30001	96.5836	8.55519e-23	3.82518e-21	1.6472	266.433	328.07	325.087	187.895	438.421	542.807	381.754	783.391
ENSDARG00000045945	syn2a	0.719989	2.10068	15.6983	7.42928e-05	0.000392939	1.64717	23.99	31.987	36.985	21.991	40.984	50.98	45.982	84.966
ENSDARG00000076844	plin6	0.719867	1.82187	6.02894	0.0140732	0.0377429	1.64703	11.848	48.38	15.798	14.81	25.671	32.583	30.608	93.798
ENSDARG00000104869	CABZ01085878.1	0.719795	3.5337	35.2906	2.83997e-09	3.40262e-08	1.64695	77.827	80.821	95.788	65.854	150.666	141.686	124.723	198.56
ENSDARG00000101085	ss18l2	0.719467	4.91045	71.6125	2.61895e-17	7.74828e-16	1.64657	225.327	236.392	239.41	148.877	376.216	374.204	286.689	615.626
ENSDARG00000105465	BX005228.2	0.719323	4.76283	61.2512	5.02384e-15	1.17157e-13	1.64641	177.953	243.567	224.678	116.316	325.087	393.684	235.614	515.964
ENSDARG00000095577	cybrd1	0.719102	0.946912	5.88895	0.0152362	0.0402747	1.64616	10.861	16.785	9.874	9.874	9.874	22.709	18.76	42.456
ENSDARG00000097322	si:dkey-81l17.6	0.718687	1.00256	6.77412	0.00924891	0.026656	1.64568	10.936	7.953	23.86	7.953	23.86	23.86	17.895	31.813
ENSDARG00000112234	endouc	0.718425	1.67094	10.705	0.00106846	0.00417918	1.64539	27.16	23.136	19.113	15.089	34.201	35.207	39.231	54.32
ENSDARG00000071450	tdrd5	0.717744	1.35123	9.33673	0.00224606	0.00796772	1.64461	13.969	15.965	17.96	17.96	24.945	36.918	23.947	41.907
ENSDARG00000003257	zgc:101559	0.715846	3.54453	34.7956	3.66204e-09	4.30108e-08	1.64245	91.824	85.899	90.836	51.342	117.495	158.963	122.431	218.204
ENSDARG00000100506	crb1	0.714953	1.1794	7.16918	0.00741669	0.0221186	1.64143	13.994	11.995	24.99	6.997	22.991	22.991	16.993	49.98
ENSDARG00000032808	tdrd7a	0.714069	3.81956	39.5611	3.17961e-10	4.33671e-09	1.64042	79.823	118.737	132.706	63.858	156.653	213.527	127.717	259.425
ENSDARG00000057910	mrps34	0.713997	6.05485	114.685	9.22576e-27	5.18843e-25	1.64034	416.077	536.81	541.799	384.148	696.456	917.964	695.458	1333.04
ENSDARG00000040338	hvcn1	0.713872	3.00808	24.2721	8.3642e-07	6.56188e-06	1.6402	44.9	75.832	64.856	35.92	87.805	122.728	64.856	151.664
ENSDARG00000074764	zgc:171426	0.71323	6.04472	122.984	1.40583e-28	8.64825e-27	1.63947	475.295	524.637	524.637	358.485	754.229	904.269	718.984	1241.61
ENSDARG00000076241	txlnbb	0.713054	1.70286	10.8592	0.000983064	0.0038792	1.63927	20.734	20.734	31.595	11.848	29.621	39.494	26.658	69.115
ENSDARG00000015869	slc22a16	0.712971	1.60055	10.37	0.00128083	0.0048856	1.63918	17.119	20.14	29.202	14.098	36.251	46.321	21.147	51.356
ENSDARG00000098324	si:cabz01054394.6	0.712096	3.21437	27.4801	1.5872e-07	1.41155e-06	1.63818	60.228	68.127	80.963	44.431	79.975	130.33	99.722	178.71
ENSDARG00000100361	znf1174	0.712039	3.26155	27.2749	1.76488e-07	1.5556e-06	1.63812	61.863	75.832	76.83	50.887	86.808	135.699	115.743	169.624
ENSDARG00000099757	wdr47b	0.711517	5.16521	89.0955	3.76209e-21	1.51161e-19	1.63753	241.465	262.418	305.323	201.553	441.022	501.887	342.241	657.542
ENSDARG00000076870	piezo1	0.711344	3.59349	28.1912	1.09904e-07	1.00445e-06	1.63733	69.482	83.579	132.922	55.384	149.033	187.298	103.719	208.445
ENSDARG00000086256	si:ch211-236p5.2	0.710064	2.44692	16.2218	5.63406e-05	0.000306718	1.63588	31.184	37.219	55.326	26.154	50.296	89.527	52.308	94.557
ENSDARG00000103996	spdl1	0.707727	6.81704	130.932	2.56174e-30	1.76453e-28	1.63323	764.503	944.564	839.947	666.928	1294.62	1616.52	1116.58	2199.96
ENSDARG00000070845	si:dkey-56d12.4	0.707687	1.58256	9.79656	0.00174839	0.00642721	1.63318	25.175	22.154	23.161	9.063	37.258	41.286	20.14	54.377
ENSDARG00000035859	angptl4	0.707248	5.55998	99.062	2.44725e-23	1.1429e-21	1.63269	321.227	402.792	374.597	250.738	580.021	672.663	476.302	842.843
ENSDARG00000007720	sub1b	0.70625	5.94655	125.289	4.40057e-29	2.7643e-27	1.63156	397.758	531.686	517.588	325.255	732.075	797.529	643.461	1217.44
ENSDARG00000024278	adh8b	0.705441	4.17599	54.6829	1.41633e-13	2.89764e-12	1.63064	120.292	142.164	146.14	96.433	225.672	230.643	170.994	340
ENSDARG00000086310	cabcoco1	0.705118	1.25031	7.0481	0.00793492	0.0234486	1.63028	22.045	18.037	18.037	4.008	23.048	22.045	29.06	44.091
ENSDARG00000104874	fzd6	0.704639	3.84182	37.104	1.11992e-09	1.40799e-08	1.62974	84.586	128.894	112.782	79.552	183.271	168.166	165.145	251.745
ENSDARG00000001578	echs1	0.704536	5.76439	102.256	4.87876e-24	2.35873e-22	1.62962	386.681	459.183	437.03	276.92	625.335	714.957	611.238	1013.02
ENSDARG00000098892	si:ch211-223a21.1	0.70403	2.44836	19.787	8.6568e-06	5.59556e-05	1.62905	34.557	43.443	40.481	28.633	60.228	70.102	54.304	96.76
ENSDARG00000061335	galnt1	0.703988	1.76907	9.20465	0.00241401	0.00847756	1.629	31.216	13.091	35.244	12.084	36.251	36.251	37.258	65.454
ENSDARG00000053820	pcmtd2a	0.702435	0.814336	6.08901	0.0136025	0.036742	1.62725	10.059	16.095	11.065	7.041	17.101	20.118	12.071	36.213
ENSDARG00000052697	fam172a	0.702294	1.35147	8.08736	0.0044575	0.0143438	1.62709	15.798	24.684	15.798	9.874	25.671	40.481	23.696	35.545
ENSDARG00000104818	ces2b	0.700376	3.93178	43.8312	3.57947e-11	5.52881e-10	1.62493	91.824	118.482	134.28	78.988	165.875	193.521	138.229	315.952
ENSDARG00000079010	si:dkey-7i4.5	0.700108	2.28184	14.9377	0.000111121	0.000561744	1.62463	33.068	36.074	45.093	19.039	71.147	56.116	41.085	84.174
ENSDARG00000091574	suox	0.699888	2.94973	24.4638	7.57204e-07	5.98782e-06	1.62438	52.33	59.241	60.228	39.494	84.912	117.495	72.077	127.368
ENSDARG00000115281	hist1h4l	0.699502	1.84113	12.6421	0.000377146	0.00167495	1.62394	24.168	30.209	23.161	19.133	37.258	46.321	39.272	61.426
ENSDARG00000002197	pygl	0.699406	3.72781	34.6538	3.93874e-09	4.60768e-08	1.62384	62.861	123.726	113.748	71.841	152.661	158.648	140.688	254.436
ENSDARG00000055838	mettl16	0.699003	2.72602	17.3115	3.1726e-05	0.000181943	1.62338	28.176	70.441	49.309	36.227	83.523	96.605	55.347	113.712
ENSDARG00000003877	pbrm1	0.698317	1.14929	7.29791	0.00690349	0.0207827	1.62261	9.978	16.962	17.96	11.973	15.965	27.938	18.958	46.896
ENSDARG00000062727	cep290	0.698219	5.65954	87.0877	1.03817e-20	4.01755e-19	1.6225	340.703	358.74	450.93	292.603	623.286	688.42	546.126	863.782
ENSDARG00000088225	STRADB	0.697855	1.22242	7.95933	0.00478401	0.0152378	1.62209	11.848	18.76	20.734	8.886	24.684	27.646	27.646	33.57
ENSDARG00000079324	ano9b	0.697852	6.71856	89.6918	2.78304e-21	1.12584e-19	1.62209	653.551	936.922	797.232	610.646	1151.45	1433.82	953.885	2309.88
ENSDARG00000076829	ankib1b	0.6977	3.81135	29.0918	6.9027e-08	6.54964e-07	1.62192	73.567	127.251	117.31	72.573	133.216	176.959	123.275	325.087
ENSDARG00000104511	AL929282.1	0.697476	3.26019	27.0747	1.95743e-07	1.716e-06	1.62166	78.161	80.165	63.13	45.093	107.221	122.252	88.182	194.401
ENSDARG00000093797	BX005254.1	0.696953	1.39891	7.58348	0.00589055	0.0182096	1.62108	15.965	20.954	25.942	5.987	24.945	32.927	15.965	58.869
ENSDARG00000031981	pcbd1	0.6966	3.90435	36.3746	1.62808e-09	2.01421e-08	1.62068	99.779	127.717	100.777	88.803	167.628	195.566	126.719	318.294
ENSDARG00000070142	cart4	0.694053	5.34106	95.707	1.33209e-22	5.8969e-21	1.61782	287.885	320.872	339.865	207.917	480.808	549.781	380.848	791.685
ENSDARG00000043661	cadpsa	0.693193	1.44038	7.32829	0.00678776	0.0205212	1.61686	15.906	17.895	20.877	16.901	35.789	45.731	21.871	30.819
ENSDARG00000032868	pde4ba	0.692295	1.04569	7.42513	0.00643192	0.019618	1.61585	14.098	13.091	15.105	11.077	19.133	24.168	21.147	37.258
ENSDARG00000101150	RAB19	0.69214	1.97355	12.6888	0.000367859	0.00163934	1.61568	20.041	34.07	30.062	22.045	47.097	57.118	27.056	71.147
ENSDARG00000052658	pptc7b	0.691892	5.13015	70.5563	4.47307e-17	1.30179e-15	1.6154	199.382	290.011	317.199	200.389	438.037	463.211	308.136	710.929
ENSDARG00000002644	rgs5a	0.690717	1.47377	7.75078	0.00536894	0.0168009	1.61409	10.861	34.557	18.76	8.886	26.658	34.557	27.646	48.38
ENSDARG00000027501	usp20	0.689807	1.1351	7.19482	0.00731144	0.0218559	1.61307	15.906	11.93	21.871	6.959	23.86	20.877	21.871	40.76
ENSDARG00000038270	PIGG	0.688905	1.14581	7.01645	0.00807641	0.0237761	1.61206	13.027	18.037	20.041	7.014	28.058	24.05	26.054	30.062
ENSDARG00000079257	gemin5	0.688819	5.81641	106.113	6.96325e-25	3.5903e-23	1.61196	366.854	441.824	515.794	295.882	677.73	804.679	558.777	1000.6
ENSDARG00000089213	adam15	0.688723	1.42434	9.20019	0.0024199	0.0084949	1.61186	17.119	17.119	25.175	12.084	26.182	37.258	28.195	43.3
ENSDARG00000013279	znf76	0.687542	1.5836	10.332	0.00130743	0.00497538	1.61054	14.029	26.054	26.054	14.029	32.066	35.072	31.064	53.11
ENSDARG00000104516	polr3d	0.687377	2.57938	18.0268	2.17819e-05	0.000129919	1.61035	40.237	59.35	37.219	29.172	67.397	74.438	61.361	110.652
ENSDARG00000038858	setd7	0.686937	3.07168	19.3769	1.07295e-05	6.78612e-05	1.60986	57.338	66.391	76.45	36.213	70.415	144.853	75.444	156.924
ENSDARG00000089172	si:ch1073-391i24.1	0.686482	1.34566	8.32036	0.00392031	0.0128629	1.60935	15.965	18.958	17.96	13.969	32.927	34.923	22.949	34.923
ENSDARG00000024189	pnocb	0.685602	2.64681	18.1757	2.01435e-05	0.000120834	1.60837	40.481	54.304	55.292	21.722	63.19	69.115	66.152	125.393
ENSDARG00000058606	sik1	0.685081	3.95248	35.4485	2.61889e-09	3.15256e-08	1.60779	89.561	135.851	129.813	87.548	202.266	226.418	152.958	242.518
ENSDARG00000074820	si:dkey-253d23.9	0.684735	4.45677	58.5176	2.01479e-14	4.443e-13	1.60741	137.863	174.09	201.26	116.731	255.6	277.739	217.361	439.753
ENSDARG00000059028	srrd	0.684172	2.56806	18.094	2.10267e-05	0.000125709	1.60678	46.405	44.431	41.469	29.621	73.064	76.026	60.228	94.786
ENSDARG00000028889	ndufb10	0.68385	3.23311	28.1292	1.1348e-07	1.03448e-06	1.60642	55.114	62.128	84.174	62.128	106.219	128.265	92.19	171.353
ENSDARG00000031366	rtn4ip1	0.68271	1.54372	8.83468	0.00295559	0.0100992	1.60515	12.924	21.871	26.842	15.906	33.801	45.731	23.86	41.754
ENSDARG00000003109	rcan1a	0.681902	4.09512	38.8887	4.48676e-10	6.00478e-09	1.60425	98.617	126.794	169.059	95.599	176.103	216.355	202.266	322.016
ENSDARG00000044626	ccdc90b	0.681293	3.40325	30.8413	2.8002e-08	2.83839e-07	1.60358	64.379	87.515	94.557	53.314	109.646	152.901	94.557	209.232
ENSDARG00000062271	slc25a15b	0.681076	3.05729	20.4068	6.26064e-06	4.1428e-05	1.60334	60.378	60.378	75.473	39.246	79.498	137.863	88.554	132.832
ENSDARG00000097057	fxyd6l	0.680497	5.9979	64.6224	9.07198e-16	2.30547e-14	1.60269	401.364	513.022	539.176	385.269	692.076	855.036	540.182	1487.76
ENSDARG00000035570	C5H9orf85	0.680493	5.69481	99.3121	2.1569e-23	1.01261e-21	1.60269	329.283	468.246	443.072	265.843	586.063	693.81	548.805	991.876
ENSDARG00000097635	wu:fb18f06	0.680444	3.51574	28.3337	1.02102e-07	9.38916e-07	1.60263	71.421	101.598	72.427	76.45	126.747	144.853	110.652	231.363
ENSDARG00000089345	si:ch73-109d9.4	0.680252	1.2078	6.76632	0.00928942	0.0267511	1.60242	6.959	16.901	23.86	12.924	27.836	31.813	22.865	29.825
ENSDARG00000009046	nphp1	0.680185	2.20145	11.4708	0.000706997	0.00291491	1.60234	30.189	29.183	28.176	38.239	66.416	60.378	39.246	72.454
ENSDARG00000088298	si:ch211-235i11.4	0.679548	4.18965	44.1259	3.07923e-11	4.79349e-10	1.60164	134.794	146.865	150.889	90.533	227.339	266.57	177.043	304.795
ENSDARG00000092348	CT027702.1	0.679348	1.01757	5.86835	0.0154155	0.0406822	1.60142	16.962	13.969	15.965	4.989	17.96	30.931	10.976	38.914
ENSDARG00000102725	CABZ01081909.1	0.679216	2.54263	12.3014	0.000452613	0.00196702	1.60127	20.877	60.643	55.672	23.86	48.713	69.591	57.661	127.251
ENSDARG00000039887	c1qbp	0.678759	8.09413	188.494	6.77676e-43	8.28065e-41	1.60076	1865.68	2369.84	2262.16	1484.29	3071.23	3655.89	2901.16	5378.68
ENSDARG00000092354	si:ch211-284e13.6	0.678693	1.47011	7.45474	0.00632698	0.0193409	1.60069	14.967	28.936	24.945	5.987	33.925	38.914	27.938	35.92
ENSDARG00000019260	dhrs9	0.678579	4.00972	28.2085	1.08925e-07	9.97032e-07	1.60056	120.292	82.515	170	81.52	181.93	222.69	141.169	313.158
ENSDARG00000055225	dock8	0.677312	1.30233	7.64099	0.00570567	0.0176963	1.59916	17.993	21.991	13.994	10.996	28.988	36.985	18.992	36.985
ENSDARG00000045542	lamtor4	0.677269	5.21752	69.3384	8.294e-17	2.33383e-15	1.59911	241.465	304.325	299.336	217.518	398.117	448.007	390.135	779.272
ENSDARG00000039356	zgc:194209	0.677129	3.85167	35.1717	3.01885e-09	3.59762e-08	1.59895	95.196	138.285	103.213	73.151	163.337	202.417	123.254	285.589
ENSDARG00000092057	si:dkey-90l23.1	0.676992	6.56208	142.567	7.30872e-33	5.76936e-31	1.5988	665.922	795.687	762.491	520.063	1113.56	1278.53	929.475	1851.91
ENSDARG00000102371	CU570769.1	0.676981	5.93177	103.117	3.15862e-24	1.55234e-22	1.59879	420.611	473.928	562.79	290.281	669.424	812.589	593.398	1206.54
ENSDARG00000079862	kl	0.676394	1.03638	6.51287	0.0107096	0.0301547	1.59814	8.047	11.065	21.124	13.077	24.142	24.142	15.089	37.219
ENSDARG00000086317	si:ch211-67e16.4	0.675196	3.32665	28.1471	1.12437e-07	1.02602e-06	1.59681	61.216	64.178	89.849	63.19	100.71	134.28	100.71	188.584
ENSDARG00000097795	zgc:162952	0.674443	1.37712	7.2558	0.00706722	0.0212255	1.59598	23.99	13.994	13.994	15.994	27.989	24.99	23.99	52.979
ENSDARG00000055092	pora	0.67422	2.42068	17.7831	2.47576e-05	0.000145719	1.59573	34.795	37.778	46.725	27.836	56.667	68.596	49.708	101.403
ENSDARG00000029692	rufy3	0.672214	2.25224	13.5354	0.000234103	0.00109273	1.59352	29.621	45.418	29.621	24.684	50.355	48.38	51.342	92.811
ENSDARG00000045887	mmp30	0.671926	7.1609	82.9272	8.51334e-20	3.03756e-18	1.5932	1003.6	915.635	1412.44	814.675	1752.3	2004.2	1314.48	2720.92
ENSDARG00000101823	si:ch211-243p7.3	0.670357	3.9991	31.0145	2.56113e-08	2.61687e-07	1.59147	105.38	159.064	97.427	88.479	177.953	214.737	139.181	321.111
ENSDARG00000117662	CABZ01090219.1	0.669758	2.93498	19.8472	8.38847e-06	5.43985e-05	1.59081	45.267	59.35	68.403	42.249	69.409	121.717	64.379	149.883
ENSDARG00000111759	ccdc62	0.669522	3.28359	28.4131	9.79982e-08	9.05379e-07	1.59055	69.435	71.447	78.491	56.353	109.687	124.781	86.542	198.241
ENSDARG00000006878	phf21aa	0.669375	3.44334	26.6115	2.48765e-07	2.1433e-06	1.59038	72.454	103.649	97.611	38.239	135.851	134.844	96.605	212.329
ENSDARG00000094300	nupr1a	0.669092	5.45645	73.586	9.63455e-18	2.91323e-16	1.59007	310.175	380.76	344.97	224.678	450.35	645.204	447.368	808.245
ENSDARG00000044373	atg4c	0.668945	5.15725	79.0524	6.04834e-19	2.02003e-17	1.58991	243.502	273.564	310.641	201.415	425.878	476.984	322.665	707.459
ENSDARG00000102772	klhdc3	0.668826	1.34891	7.69156	0.00554795	0.0172943	1.58978	17.107	14.088	19.12	17.107	20.126	32.202	23.145	52.328
ENSDARG00000105507	zgc:112234	0.668568	1.6894	10.1363	0.00145379	0.00546587	1.58949	23.048	22.045	28.058	14.029	33.068	48.099	24.05	58.12
ENSDARG00000079571	mfsd4b	0.668363	2.10251	9.52624	0.00202555	0.00727958	1.58927	22.949	42.905	34.923	17.96	26.94	61.863	55.876	73.836
ENSDARG00000087863	cd44a	0.668323	6.02741	106.037	7.23545e-25	3.7199e-23	1.58922	437.031	510.867	538.805	390.135	811.201	816.19	630.602	1263.2
ENSDARG00000079244	pigw	0.666796	3.09117	20.9069	4.82142e-06	3.25072e-05	1.58754	63.19	59.241	64.178	48.38	73.064	112.558	78.988	181.672
ENSDARG00000014081	fam184a	0.666451	2.52237	15.0442	0.000105021	0.000534482	1.58716	27.17	48.302	58.365	28.176	54.34	69.435	70.441	104.655
ENSDARG00000078018	si:dkey-79d12.4	0.666091	2.14921	12.3097	0.000450616	0.00195977	1.58677	31.987	25.99	32.987	29.988	49.98	44.982	40.984	92.963
ENSDARG00000038094	clec16a	0.666045	2.48122	15.0407	0.000105216	0.000535231	1.58672	35.545	35.545	38.507	42.456	54.304	67.14	60.228	104.659
ENSDARG00000105384	si:dkey-23a13.22	0.665587	3.06411	24.298	8.25233e-07	6.47982e-06	1.58621	54.978	77.969	61.975	40.984	98.961	115.954	78.969	143.943
ENSDARG00000098465	si:ch73-366l1.5	0.665559	4.63935	34.9612	3.36342e-09	3.98429e-08	1.58618	155.32	219.453	213.44	127.262	273.564	277.572	212.438	603.244
ENSDARG00000060282	rnf121	0.665258	3.8935	39.3744	3.49852e-10	4.76077e-09	1.58585	104.958	120.952	116.953	80.968	180.928	189.924	158.937	254.898
ENSDARG00000008727	ranbp3a	0.665219	2.95968	22.3008	2.33114e-06	1.67759e-05	1.58581	42.456	69.115	64.178	40.481	95.773	104.659	61.216	141.191
ENSDARG00000068438	gucd1	0.664734	5.27409	73.0051	1.29318e-17	3.88391e-16	1.58528	306.878	294.882	332.867	183.927	459.817	519.793	370.852	730.709
ENSDARG00000052375	zgc:66455	0.664413	1.44591	7.88407	0.00498721	0.0157898	1.58492	21.124	20.118	18.107	14.083	27.16	30.178	36.213	42.249
ENSDARG00000109646	si:ch211-153a8.4	0.664036	5.77994	85.4027	2.43391e-20	9.04604e-19	1.58451	419.624	433.447	430.485	285.344	657.575	735.576	559.828	948.844
ENSDARG00000095378	gdf10a	0.663516	1.80501	8.81094	0.00299429	0.0102197	1.58394	14.088	28.176	39.246	14.088	35.221	48.302	22.139	73.46
ENSDARG00000034174	mrrf	0.6633	1.52226	9.1045	0.00254981	0.0088845	1.5837	17.96	18.958	26.94	12.971	28.936	36.918	21.951	55.876
ENSDARG00000069280	tsen15	0.663174	2.60888	17.9187	2.30544e-05	0.000136596	1.58356	45.093	51.105	51.105	24.05	64.132	76.157	69.143	107.221
ENSDARG00000105418	CU457819.4	0.663158	2.84467	18.8738	1.39661e-05	8.62126e-05	1.58354	39.494	63.19	56.279	39.494	71.089	79.975	67.14	155.014
ENSDARG00000040707	chchd4b	0.662443	2.31892	12.9658	0.000317231	0.00143203	1.58276	38.265	45.314	42.293	14.098	42.293	70.489	53.37	92.642
ENSDARG00000088247	si:ch1073-303k11.2	0.659994	2.6749	18.2607	1.92643e-05	0.000116146	1.58008	43.255	47.278	53.314	36.213	85.504	70.415	65.385	111.658
ENSDARG00000100260	them6	0.659223	5.26247	72.7526	1.46964e-17	4.39907e-16	1.57923	255.898	328.869	288.885	231.908	438.825	521.792	354.859	754.699
ENSDARG00000057879	p3h3	0.659195	3.39738	26.0441	3.33706e-07	2.81347e-06	1.5792	72.971	79.968	85.966	60.976	122.951	142.943	120.952	162.935
ENSDARG00000102110	CABZ01080375.1	0.658495	1.11336	6.4482	0.0111065	0.031105	1.57843	14.81	14.81	17.772	8.886	30.608	26.658	16.785	29.621
ENSDARG00000086786	mfsd10	0.658484	1.55733	7.96167	0.00477784	0.0152219	1.57842	15.798	14.81	32.583	14.81	26.658	36.532	22.709	60.228
ENSDARG00000006350	nkx1.2la	0.65802	2.41547	14.9424	0.000110842	0.000560494	1.57792	43.443	46.405	39.494	17.772	62.203	71.089	47.393	90.836
ENSDARG00000054400	si:ch211-198n5.11	0.657371	3.80718	35.2882	2.84355e-09	3.40463e-08	1.57721	106.628	109.646	108.64	77.456	173.019	181.066	148.877	238.404
ENSDARG00000052178	eif2s1b	0.657348	4.58172	53.9608	2.04533e-13	4.11835e-12	1.57718	151.895	193.138	216.274	133.788	247.458	307.813	256.511	477.814
ENSDARG00000058574	abcg2c	0.657343	4.74852	63.9996	1.24447e-15	3.12255e-14	1.57718	163.041	217.719	240.585	151.111	315.146	365.848	247.544	502.046
ENSDARG00000053318	lrrc6	0.657289	1.09579	5.85004	0.0155767	0.0410227	1.57712	15.994	16.993	13.994	8.996	13.994	35.986	19.992	33.986
ENSDARG00000102471	trak2	0.65703	2.3642	11.0044	0.000908936	0.00362275	1.57683	19.113	34.201	62.367	30.178	69.409	70.415	47.278	77.456
ENSDARG00000113367	insig2	0.655794	2.7399	17.0023	3.73339e-05	0.000211306	1.57548	41.085	47.097	54.112	45.093	60.124	79.163	79.163	130.269
ENSDARG00000071774	eef1e1	0.655631	4.59541	56.6042	5.3298e-14	1.12926e-12	1.5753	151.047	182.264	227.578	141.984	277.927	333.311	245.703	439.044
ENSDARG00000116625	znf1141	0.654841	2.77614	16.8646	4.01439e-05	0.000225992	1.57444	30.819	58.655	69.591	33.801	67.602	77.544	78.538	130.234
ENSDARG00000005172	dynll2b	0.654725	6.50968	138.572	5.46315e-32	4.12977e-30	1.57432	606.432	772.455	790.35	482.163	1088.6	1196.96	879.824	1727.84
ENSDARG00000013023	nsun3	0.654594	1.88027	9.46097	0.0020989	0.00750989	1.57417	23.99	36.985	27.989	11.995	34.986	34.986	39.984	76.969
ENSDARG00000083519	NC_002333.24	0.653935	4.10664	32.8215	1.0102e-08	1.10497e-07	1.57345	121.73	169.624	115.743	86.808	203.549	253.438	151.664	303.327
ENSDARG00000078442	AL954696.1	0.653504	5.53284	94.5703	2.36535e-22	1.03163e-20	1.57298	312.875	393.843	399.841	241.904	516.794	607.758	461.816	906.639
ENSDARG00000103811	agla	0.653021	2.13809	10.8364	0.000995232	0.00392201	1.57246	34.557	41.469	22.709	21.722	55.292	62.203	39.494	64.178
ENSDARG00000059367	mfap2	0.651979	3.39311	27.5002	1.57075e-07	1.39831e-06	1.57132	66.852	72.838	99.779	59.867	131.708	128.715	108.759	179.602
ENSDARG00000031968	cpped1	0.65193	2.31076	11.9434	0.000548416	0.00233725	1.57127	38.079	27.056	49.101	25.052	71.147	59.122	49.101	74.153
ENSDARG00000058390	acot9.2	0.651919	1.46897	7.04507	0.00794836	0.0234844	1.57126	29.988	18.992	13.994	10.996	28.988	36.985	22.991	48.98
ENSDARG00000039272	pls1	0.651346	1.20478	6.87231	0.00875413	0.025477	1.57063	12.971	22.949	14.967	9.978	18.958	26.94	22.949	43.903
ENSDARG00000111474	cfap100	0.651193	1.91183	8.54487	0.00346498	0.0115839	1.57047	27.188	32.223	16.112	28.195	46.321	55.384	37.258	52.363
ENSDARG00000037324	klhl17	0.651018	0.864869	5.62865	0.0176692	0.0456442	1.57028	11.065	10.059	17.101	9.053	18.107	26.154	13.077	30.178
ENSDARG00000018077	rbp1.1	0.650652	3.71636	30.2337	3.83006e-08	3.80871e-07	1.56988	78.825	118.737	104.768	72.838	128.715	159.646	132.706	276.387
ENSDARG00000115545	clec19a	0.650514	0.94934	5.89796	0.0151584	0.0401107	1.56973	15.105	10.07	13.091	12.084	19.133	20.14	18.126	36.251
ENSDARG00000004059	galk2	0.650437	2.18439	11.8924	0.000563645	0.0023913	1.56964	31.595	35.545	29.621	27.646	39.494	55.292	57.266	77.013
ENSDARG00000079773	nox5	0.650363	1.60427	7.88263	0.00499118	0.0157989	1.56956	14.088	18.113	32.202	18.113	25.158	44.277	23.145	61.384
ENSDARG00000043658	cxadr	0.64962	4.30166	36.951	1.21135e-09	1.51759e-08	1.56876	125.721	155.655	159.646	122.728	189.58	243.46	193.571	432.042
ENSDARG00000102791	zgc:174704	0.648535	1.92471	10.7733	0.00102975	0.00404375	1.56758	32.223	32.223	21.147	19.133	39.272	48.335	34.237	72.503
ENSDARG00000010962	fkbp7	0.648427	5.67928	79.1827	5.66229e-19	1.89878e-17	1.56746	376.611	461.197	418.904	251.745	592.105	637.419	516.581	1036.18
ENSDARG00000098592	zgc:92140	0.64766	3.55413	30.9638	2.6289e-08	2.68151e-07	1.56663	82.515	90.468	97.427	63.626	115.322	153.099	125.263	221.696
ENSDARG00000101462	setdb2	0.646232	4.53537	53.9798	2.02558e-13	4.08321e-12	1.56508	154.093	196.842	185.906	130.234	244.561	316.14	235.614	430.467
ENSDARG00000101190	cyp2k8	0.646085	5.32668	54.7375	1.37754e-13	2.82151e-12	1.56492	272.396	331.265	278.383	270.4	426.055	528.827	418.073	775.281
ENSDARG00000067544	tcf15	0.645385	1.5859	7.86649	0.00503593	0.015918	1.56416	16.112	21.147	29.202	15.105	28.195	42.293	18.126	63.44
ENSDARG00000110510	ybey	0.645034	1.37066	7.06106	0.00787772	0.0233065	1.56378	15.105	18.126	29.202	8.056	30.209	25.175	29.202	43.3
ENSDARG00000059835	zfyve27	0.64253	4.9682	67.2666	2.37166e-16	6.41066e-15	1.56106	213.336	261.638	265.663	176.103	368.306	428.684	326.041	547.428
ENSDARG00000104181	tmsb1	0.641866	6.73325	132.128	1.40269e-30	9.85199e-29	1.56035	732.614	930.084	873.805	554.891	1252.95	1380.32	1034.74	1984.57
ENSDARG00000005126	large1	0.640868	1.59404	8.85974	0.00291529	0.00997673	1.55927	15.095	20.126	29.183	18.113	30.189	38.239	25.158	58.365
ENSDARG00000058939	b4galnt3b	0.639098	2.40211	13.7745	0.000206115	0.000975873	1.55736	31.184	38.225	45.267	34.201	69.409	53.314	48.284	102.604
ENSDARG00000059035	porb	0.638905	3.43946	24.135	8.98153e-07	7.00308e-06	1.55715	64.974	78.969	120.952	47.981	114.954	138.945	101.959	214.914
ENSDARG00000027381	ccdc171	0.63889	2.30068	9.1498	0.00248746	0.00870464	1.55713	35.072	25.052	44.091	35.072	59.122	51.105	70.145	69.143
ENSDARG00000045842	zgc:113263	0.638254	5.30646	67.6423	1.96019e-16	5.35525e-15	1.55644	273.564	343.709	308.637	230.475	494.019	516.064	407.841	682.407
ENSDARG00000000476	pms1	0.638103	3.40707	26.7911	2.26677e-07	1.96688e-06	1.55628	73.51	88.614	90.628	53.37	116.81	132.922	91.635	222.543
ENSDARG00000075899	si:ch1073-186i23.1	0.637436	1.77141	9.08603	0.00257569	0.00896349	1.55556	26.94	26.94	24.945	14.967	47.894	44.9	25.942	51.885
ENSDARG00000071065	g6pd	0.637415	4.52364	45.4455	1.56945e-11	2.50439e-10	1.55554	165.145	165.145	227.578	117.817	292.025	305.115	224.557	401.785
ENSDARG00000061472	gba2	0.6367	2.74377	17.4513	2.94763e-05	0.000170291	1.55477	45.418	40.481	67.14	34.557	71.089	94.786	58.254	118.482
ENSDARG00000104392	eri2	0.636452	5.10502	70.9179	3.72402e-17	1.0927e-15	1.5545	212.28	283.37	295.218	201.419	375.193	468.991	345.573	618.081
ENSDARG00000025854	ddx51	0.636338	6.45448	109.734	1.12076e-25	6.05887e-24	1.55438	610.259	678.399	759.567	526.085	942.945	1167.41	885.827	1745.6
ENSDARG00000069250	uacaa	0.635826	3.60765	28.3729	1.00054e-07	9.21982e-07	1.55383	82.515	108.362	88.479	68.596	132.222	176.959	101.403	228.655
ENSDARG00000087249	znf1011	0.635597	2.08469	11.7284	0.000615523	0.00258496	1.55358	29.988	36.985	25.99	24.99	48.98	57.977	40.984	66.973
ENSDARG00000013576	gadd45bb	0.635147	6.42815	92.1903	7.87305e-22	3.25882e-20	1.5531	603.244	703.451	743.534	485	930.92	1245.57	758.565	1755.62
ENSDARG00000030805	znhit2	0.634694	4.41928	43.2239	4.88195e-11	7.41857e-10	1.55261	160.938	157.976	175.748	117.495	213.268	267.572	217.217	427.523
ENSDARG00000041904	ankzf1	0.634504	5.45589	69.8454	6.4141e-17	1.82791e-15	1.5524	312.164	319.213	378.625	276.92	504.498	541.756	439.044	886.143
ENSDARG00000100186	CU655842.1	0.634131	3.13636	20.0795	7.4288e-06	4.85457e-05	1.552	50.103	54.112	95.196	53.11	90.186	115.238	93.192	160.331
ENSDARG00000105403	abcc6b.1	0.633547	0.992962	5.47288	0.0193137	0.0492365	1.55137	18.126	9.063	15.105	10.07	20.14	22.154	15.105	39.272
ENSDARG00000073893	dnase2	0.633541	2.04686	11.0224	0.000900185	0.00359188	1.55137	30.608	27.646	27.646	26.658	40.481	53.317	31.595	82.937
ENSDARG00000082753	NC_002333.17	0.633003	7.80418	111.529	4.53041e-26	2.47922e-24	1.55079	1468.74	2167.19	1814.97	1176.39	2628.17	3035.27	2199.12	4118.87
ENSDARG00000092715	CR847503.1	0.632998	1.6215	7.65573	0.00565924	0.0175951	1.55078	22.865	26.842	23.86	10.936	29.825	38.772	39.766	42.749
ENSDARG00000100587	zgc:113886	0.631745	2.73278	17.3496	3.10966e-05	0.000178898	1.54944	47.981	50.98	55.978	33.986	87.965	70.972	64.974	118.953
ENSDARG00000017329	cdkl1	0.631505	2.39112	11.2206	0.000808923	0.00327758	1.54918	38.772	53.684	33.801	19.883	56.667	72.573	33.801	106.374
ENSDARG00000074289	tuba4l	0.630798	4.22772	41.7462	1.03924e-10	1.511e-09	1.54842	137.695	166.631	152.661	87.805	204.546	236.476	198.56	347.23
ENSDARG00000103887	carmil1	0.630764	1.19876	6.36715	0.0116252	0.0323194	1.54839	17.101	10.059	18.107	16.095	23.136	31.184	18.107	40.237
ENSDARG00000104037	si:dkey-74k8.4	0.6295	1.53406	6.64091	0.0099663	0.0283616	1.54703	20.734	21.722	16.785	18.76	22.709	45.418	33.57	39.494
ENSDARG00000043734	trmu	0.629356	3.03723	22.0724	2.62563e-06	1.8689e-05	1.54687	59.372	65.41	66.416	45.284	96.605	110.693	84.529	135.851
ENSDARG00000104906	mtr	0.629159	2.8256	18.2498	1.93748e-05	0.000116711	1.54666	58.254	47.393	61.216	32.583	86.887	82.937	64.178	128.356
ENSDARG00000112454	FO744833.2	0.628959	4.16442	40.8751	1.62279e-10	2.29767e-09	1.54645	105.217	163.337	144.298	109.225	204.422	239.494	172.355	332.686
ENSDARG00000031200	ppp2r5cb	0.62772	3.68997	31.7559	1.74822e-08	1.83676e-07	1.54512	85.899	93.798	112.558	76.026	153.039	148.103	129.343	237.951
ENSDARG00000012035	zgc:100832	0.62698	3.80861	30.8419	2.79931e-08	2.83839e-07	1.54433	96.76	129.343	98.735	76.026	174.761	173.774	134.28	241.901
ENSDARG00000016156	fam53b	0.626626	6.11373	89.0158	3.91679e-21	1.56672e-19	1.54395	513.976	605.438	547.777	362.865	767.485	907.66	729.707	1261.58
ENSDARG00000030053	eef1db	0.626614	4.51335	43.1092	5.17672e-11	7.83314e-10	1.54394	149.883	178.049	187.102	151.895	276.629	265.564	223.315	454.678
ENSDARG00000099274	atxn3	0.625525	4.4025	43.3561	4.56306e-11	6.95175e-10	1.54277	128.356	172.786	184.635	124.406	262.635	261.648	217.217	354.459
ENSDARG00000112593	hist1h2a3	0.625109	1.37097	6.79718	0.00913018	0.0263521	1.54233	17.993	17.993	20.992	12.995	24.99	42.983	18.992	39.984
ENSDARG00000039007	eno3	0.624929	6.3231	105.258	1.07207e-24	5.44894e-23	1.54213	597.14	640.44	707.908	436.023	862.983	1077.47	818.676	1567.87
ENSDARG00000006128	cep170aa	0.624143	1.77686	8.55526	0.00344525	0.0115272	1.5413	25.175	25.175	28.195	17.119	29.202	55.384	36.251	51.356
ENSDARG00000103914	THEM6	0.623621	1.26728	6.35835	0.011683	0.0324548	1.54074	15.095	25.158	13.082	12.076	29.183	27.17	25.158	36.227
ENSDARG00000056167	hspe1	0.623292	6.38139	90.7704	1.61352e-21	6.58699e-20	1.54039	566.168	667.376	824.701	429.887	963.988	1090.25	904.866	1468.03
ENSDARG00000040571	ube4a	0.623174	3.21416	22.8352	1.76504e-06	1.30386e-05	1.54026	71.447	68.428	81.51	47.296	109.687	102.643	92.58	182.14
ENSDARG00000079123	ikbkb	0.622036	2.13994	11.8008	0.000592048	0.00249755	1.53905	26.94	35.92	43.903	16.962	47.894	60.865	33.925	80.821
ENSDARG00000102963	sirt6	0.622025	4.85799	58.8376	1.7124e-14	3.81864e-13	1.53903	200.432	248.812	228.078	161.925	328.788	373.218	299.167	510.46
ENSDARG00000024708	slc25a23b	0.621235	1.59445	7.30352	0.00688197	0.0207494	1.53819	14.81	21.722	20.734	23.696	35.545	35.545	18.76	59.241
ENSDARG00000117659	CABZ01079280.1	0.620786	3.94149	32.8522	9.94377e-09	1.08832e-07	1.53771	94.656	145.005	143.998	69.482	178.236	218.515	135.942	280.948
ENSDARG00000087961	avd	0.620679	5.09023	51.4744	7.25386e-13	1.35791e-11	1.5376	224.678	311.169	292.28	170.994	358.889	397.66	341.988	715.789
ENSDARG00000018146	gpx1a	0.620432	4.06468	30.3524	3.60252e-08	3.59647e-07	1.53734	130.234	155.088	107.368	90.468	181.93	205.789	173.976	314.152
ENSDARG00000094668	si:ch211-51a19.5	0.620285	2.28055	9.46301	0.00209657	0.00750308	1.53718	18.992	53.978	33.986	28.988	52.979	52.979	36.985	106.957
ENSDARG00000089954	si:ch211-189e2.3	0.61981	1.25135	6.9011	0.00861429	0.0251397	1.53667	15.798	16.785	15.798	14.81	26.658	27.646	19.747	40.481
ENSDARG00000105154	creg1	0.619549	1.93047	9.81938	0.00172682	0.0063571	1.53639	16.993	37.985	34.986	16.993	42.983	51.979	36.985	58.976
ENSDARG00000018871	henmt1	0.619414	1.8113	9.46878	0.00208999	0.00748251	1.53625	21.147	30.209	21.147	25.175	37.258	42.293	34.237	63.44
ENSDARG00000037244	gpr137	0.619278	6.43413	70.3226	5.03586e-17	1.45372e-15	1.53611	573.728	689.471	920.958	407.097	986.812	1225.28	802.221	1604.44
ENSDARG00000104217	gpc2	0.618801	1.37101	6.03396	0.0140332	0.0376811	1.5356	18.107	26.154	12.071	14.083	25.148	23.136	30.178	49.29
ENSDARG00000093354	si:ch211-57i17.2	0.618792	3.82416	30.4955	3.34644e-08	3.35208e-07	1.53559	84.586	117.817	113.789	96.67	168.166	177.229	123.859	282.962
ENSDARG00000039328	ccndbp1	0.618594	5.35762	68.6852	1.15503e-16	3.19965e-15	1.53538	287.31	295.263	352.924	259.473	458.304	527.894	400.643	784.385
ENSDARG00000038720	zp3f.1	0.618271	4.15207	39.7824	2.83886e-10	3.90179e-09	1.53503	121.951	147.941	150.94	97.961	215.914	224.91	151.939	346.862
ENSDARG00000043635	cmc2	0.618133	1.75778	8.38329	0.00378687	0.0124899	1.53489	25.848	17.895	30.819	18.889	41.754	37.778	37.778	49.708
ENSDARG00000076632	zdhhc12a	0.617294	2.72766	17.598	2.72872e-05	0.00015919	1.534	48.98	48.98	54.978	35.986	78.969	79.968	55.978	126.949
ENSDARG00000025233	lipt1	0.617109	1.43389	6.8	0.00911581	0.0263224	1.5338	20.118	19.113	20.118	15.089	34.201	37.219	27.16	34.201
ENSDARG00000095126	si:dkey-82i20.2	0.617089	2.89505	19.7822	8.67888e-06	5.60577e-05	1.53378	45.284	61.384	73.46	35.221	83.523	94.592	68.428	140.882
ENSDARG00000013828	snx13	0.616648	3.44186	27.0406	1.99229e-07	1.74399e-06	1.53331	62.367	84.498	103.61	66.391	126.747	138.818	103.61	201.185
ENSDARG00000094821	si:ch73-44m9.2	0.61597	3.88845	31.7533	1.75049e-08	1.83806e-07	1.53259	98.203	128.265	115.238	90.186	157.324	219.453	145.3	254.525
ENSDARG00000117419	CABZ01086029.1	0.615666	2.15367	10.1608	0.00143462	0.00540376	1.53227	26.054	41.085	43.089	17.035	52.107	52.107	55.114	64.132
ENSDARG00000073769	magi2b	0.615484	1.15292	5.53999	0.0185867	0.047617	1.53207	10.063	26.164	14.088	10.063	23.145	25.158	25.158	34.214
ENSDARG00000099006	CABZ01029938.1	0.613949	2.0933	11.1506	0.000840032	0.0033913	1.53044	26.054	40.083	33.068	21.043	50.103	60.124	31.064	75.155
ENSDARG00000086529	si:dkey-90l23.2	0.613085	3.71755	31.4158	2.08278e-08	2.16153e-07	1.52953	78.969	106.957	126.949	70.972	147.941	175.93	116.953	248.901
ENSDARG00000102608	zgc:109986	0.612872	3.45594	25.7926	3.8014e-07	3.1705e-06	1.5293	75.555	83.509	97.427	60.643	117.31	143.158	122.281	182.924
ENSDARG00000013056	itpk1a	0.612395	4.20483	33.9433	5.67419e-09	6.50145e-08	1.52879	111.775	172.194	174.208	88.614	222.543	217.508	164.138	378.625
ENSDARG00000032769	slc38a9	0.610523	3.52642	22.2319	2.41627e-06	1.73187e-05	1.52681	79.552	70.489	119.831	68.475	139.97	160.11	114.796	186.291
ENSDARG00000093304	si:dkey-221j11.3	0.610429	2.44517	13.4853	0.000240435	0.00111848	1.52671	30.178	55.326	38.225	32.19	64.379	67.397	50.296	97.575
ENSDARG00000017086	asb12a	0.609418	4.33091	42.4636	7.201e-11	1.07546e-09	1.52564	130.908	176.222	184.278	105.733	217.508	287.997	200.389	358.485
ENSDARG00000102367	ndfip1l	0.608298	4.62191	48.1947	3.8592e-12	6.62639e-11	1.52446	170.622	187.584	237.473	129.712	297.341	304.325	225.5	471.953
ENSDARG00000014963	triap1	0.607925	5.52216	79.907	3.92446e-19	1.34123e-17	1.52407	305.323	364.192	419.071	270.4	503.883	627.608	458.982	839.139
ENSDARG00000087749	ccser2a	0.607695	1.36266	5.99038	0.0143841	0.0383978	1.52382	15.089	27.16	16.095	12.071	31.184	21.124	23.136	51.302
ENSDARG00000069790	dynll2a	0.60734	7.98691	125.575	3.80976e-29	2.40163e-27	1.52345	1842.54	2357.76	2064.93	1374.61	2913.24	3361.04	2586.19	4772.88
ENSDARG00000098362	CABZ01081747.1	0.607212	2.4963	14.239	0.000160997	0.000783678	1.52331	29.988	46.981	50.98	32.987	54.978	78.969	48.98	105.958
ENSDARG00000020871	ptprz1b	0.607179	2.52524	12.063	0.000514335	0.0022073	1.52328	24.05	44.091	69.143	29.06	66.136	75.155	55.114	97.2
ENSDARG00000037873	cyp3c3	0.607114	2.09428	10.9915	0.000915283	0.0036456	1.52321	25.175	34.237	44.307	18.126	48.335	60.419	38.265	69.482
ENSDARG00000006758	fam234b	0.605532	2.37426	12.3305	0.000445611	0.00194037	1.52154	30.931	34.923	51.885	29.934	63.858	73.836	43.903	80.821
ENSDARG00000103717	CT978957.2	0.605249	2.17725	7.65	0.00567724	0.0176388	1.52124	39.494	35.545	34.557	14.81	44.431	45.418	28.633	111.571
ENSDARG00000098242	brcc3	0.604383	2.45816	11.8452	0.000578095	0.0024444	1.52033	30.178	35.207	49.29	42.249	72.427	69.409	41.243	99.587
ENSDARG00000112922	SLC66A2	0.60424	1.31667	6.61715	0.0101001	0.0286692	1.52018	16.095	19.113	21.124	12.071	28.166	36.213	21.124	36.213
ENSDARG00000090568	mrpl52	0.604238	2.9088	15.6837	7.48675e-05	0.000395042	1.52018	41.469	66.152	69.115	38.507	90.836	114.533	61.216	113.545
ENSDARG00000043781	psmb10	0.604235	2.66043	14.1704	0.000166979	0.000809044	1.52017	47.981	44.982	53.978	33.986	50.98	84.966	66.973	121.951
ENSDARG00000053625	anxa2b	0.603308	5.00257	62.8126	2.27337e-15	5.48809e-14	1.5192	207.221	265.564	307.813	177.043	360.121	418.465	321.896	603.555
ENSDARG00000038378	sagb	0.603125	3.18724	16.3705	5.20883e-05	0.000285774	1.519	47.393	63.19	76.026	71.089	101.697	108.609	71.089	189.571
ENSDARG00000092373	BX005340.1	0.602872	3.59255	28.3812	9.96287e-08	9.19016e-07	1.51874	86.178	105.217	94.194	67.138	129.267	166.343	113.234	221.457
ENSDARG00000008433	unc45b	0.602819	4.94427	47.003	7.08765e-12	1.17513e-10	1.51868	223.315	265.564	247.458	179.055	388.287	441.601	286.689	505.98
ENSDARG00000055743	ankrd54	0.60239	3.87482	30.8788	2.7466e-08	2.79312e-07	1.51823	102.211	133.275	127.262	70.145	157.324	188.389	164.339	254.525
ENSDARG00000091366	si:dkey-84k17.2	0.602074	2.17157	9.83519	0.00171205	0.00630792	1.5179	31.216	34.237	43.3	19.133	43.3	52.363	33.23	102.712
ENSDARG00000008413	atp11a	0.602049	2.65547	16.7942	4.166e-05	0.000234009	1.51787	44.091	50.103	54.112	33.068	71.147	79.163	57.118	116.24
ENSDARG00000096548	CR925879.1	0.602047	2.63947	14.765	0.000121776	0.000610248	1.51787	42.905	56.874	43.903	34.923	77.827	83.814	55.876	99.779
ENSDARG00000008740	esf1	0.600714	7.16802	107.736	3.07104e-25	1.62093e-23	1.51647	1051.53	1154.21	1138.41	869.856	1635.05	1900.65	1443.51	2545.39
ENSDARG00000030573	nudt1	0.600239	3.68324	26.4287	2.73448e-07	2.34309e-06	1.51597	83.967	120.952	101.959	69.972	163.935	149.94	131.947	219.912
ENSDARG00000079378	phldb1b	0.599976	5.72594	69.1618	9.07082e-17	2.53642e-15	1.51569	385.413	398.495	511.201	292.833	625.919	757.744	471.955	971.08
ENSDARG00000021556	ubl3b	0.599878	4.7882	52.6681	3.94949e-13	7.67526e-12	1.51559	175.031	228.345	250.475	168.995	305.801	376.216	287.695	488.88
ENSDARG00000101508	nr6a1a	0.599658	6.33538	75.8088	3.12504e-18	9.79801e-17	1.51536	491.075	651.076	738.625	535.352	994.225	1081.77	738.625	1508.44
ENSDARG00000054250	crbn	0.599305	1.53928	6.70168	0.00963222	0.0275869	1.51499	17.895	26.842	22.865	12.924	40.76	36.784	25.848	37.778
ENSDARG00000106989	ZNF821	0.598901	1.96969	9.15462	0.00248091	0.00868514	1.51456	19.12	23.145	40.252	28.176	44.277	51.321	30.189	72.454
ENSDARG00000105208	zgc:85843	0.598787	6.37286	67.1568	2.5075e-16	6.74719e-15	1.51444	626.691	564.324	795.687	494.915	976.753	1172.91	806.752	1448.53
ENSDARG00000063358	micu1	0.598443	2.79704	16.9883	3.76107e-05	0.000212738	1.51408	50.355	56.279	48.38	42.456	70.102	85.899	70.102	126.381
ENSDARG00000096270	BX548046.2	0.59773	2.89559	15.179	9.77835e-05	0.000501281	1.51333	65.41	65.41	52.328	34.214	93.586	93.586	78.491	116.731
ENSDARG00000061728	acot13	0.597488	1.62918	8.20993	0.00416619	0.0135382	1.51308	24.05	24.05	26.054	12.025	34.07	36.074	27.056	56.116
ENSDARG00000061651	marveld2b	0.596287	5.67313	62.9659	2.10312e-15	5.09777e-14	1.51182	313.647	510.052	423.874	282.583	591.219	656.354	497.025	964.99
ENSDARG00000077605	frrs1b	0.596261	4.13906	32.095	1.46817e-08	1.56091e-07	1.51179	123.419	154.027	125.393	108.609	200.432	233.015	182.66	288.306
ENSDARG00000059311	dpysl5b	0.595656	1.68667	7.75562	0.00535457	0.0167589	1.51116	19.956	29.934	23.947	15.965	28.936	48.892	31.929	48.892
ENSDARG00000095741	si:ch1073-75o15.3	0.595592	2.11855	10.1883	0.00141335	0.00533409	1.51109	24.168	32.223	33.23	34.237	49.342	57.398	45.314	67.468
ENSDARG00000033735	ncf1	0.595329	2.04537	9.49222	0.00206345	0.00740048	1.51082	23.161	24.168	44.307	26.182	40.279	48.335	47.328	72.503
ENSDARG00000058372	mcph1	0.594761	4.51577	39.1287	3.96768e-10	5.33812e-09	1.51022	179.243	193.34	183.271	125.873	268.864	280.948	254.766	395.744
ENSDARG00000055538	avl9	0.594538	4.35624	39.7605	2.87093e-10	3.9398e-09	1.50999	168.995	161.954	171.007	106.628	230.357	264.558	206.215	378.228
ENSDARG00000115015	PSTK	0.593977	3.03149	19.4967	1.00773e-05	6.43678e-05	1.5094	53.317	70.102	62.203	48.38	85.899	99.722	72.077	159.951
ENSDARG00000036942	gpd1c	0.593926	3.29906	21.5393	3.46649e-06	2.41288e-05	1.50935	58.655	81.52	100.409	46.725	110.351	139.181	90.468	165.029
ENSDARG00000094836	si:ch211-195b15.8	0.59357	1.39685	6.09992	0.0135188	0.0365694	1.50898	19.956	17.96	18.958	14.967	17.96	39.911	22.949	47.894
ENSDARG00000097753	slirp	0.593455	4.94415	50.5701	1.14986e-12	2.09964e-11	1.50886	226.91	283.887	240.904	162.935	376.85	381.848	287.885	574.771
ENSDARG00000042120	C1orf112	0.592799	5.33947	60.0479	9.25763e-15	2.1283e-13	1.50817	287.593	333.688	350.723	235.486	404.835	516.064	431.891	795.641
ENSDARG00000020278	si:dkeyp-120h9.1	0.592624	4.92021	48.9389	2.64058e-12	4.65035e-11	1.50799	220.38	281.764	256.607	149.939	370.319	357.237	294.846	583.654
ENSDARG00000078941	ano9a	0.592525	4.19272	33.7196	6.36561e-09	7.2149e-08	1.50788	135.851	153.964	163.021	92.58	211.323	270.695	176.103	298.871
ENSDARG00000076360	rpl37	0.592425	2.78197	15.969	6.43883e-05	0.000344641	1.50778	50.355	59.241	57.266	29.621	66.152	82.937	63.19	137.242
ENSDARG00000092870	BX936337.1	0.591876	5.62218	69.9502	6.08213e-17	1.74446e-15	1.5072	360.383	416.662	412.712	262.635	504.536	673.373	460.105	948.844
ENSDARG00000079034	zpax4	0.591801	5.46983	62.3999	2.80337e-15	6.72206e-14	1.50713	329.943	378.228	418.465	212.25	530.122	596.513	450.654	759.473
ENSDARG00000025670	fstl3	0.591438	2.22968	10.4104	0.00125309	0.00479166	1.50675	40.279	31.216	36.251	26.182	57.398	48.335	39.272	94.656
ENSDARG00000060361	cep104	0.591329	2.82967	15.3923	8.73437e-05	0.000454422	1.50663	55.292	54.304	49.368	43.443	74.051	105.646	59.241	121.444
ENSDARG00000039828	zp3b	0.590415	5.17166	47.1339	6.62989e-12	1.10539e-10	1.50568	237.602	270.409	363.859	198.83	383.742	417.544	356.9	746.608
ENSDARG00000036359	riox2	0.588769	5.40844	59.3706	1.30605e-14	2.9564e-13	1.50396	338.346	330.29	351.436	250.738	453.141	543.77	436.023	829.752
ENSDARG00000104540	cyp2aa8	0.587787	6.86748	59.527	1.20625e-14	2.74483e-13	1.50294	718.407	1191.36	1008.76	613.639	1307.1	1629.39	995.792	2330.83
ENSDARG00000056764	hydin	0.587264	2.66194	13.5448	0.000232941	0.00108759	1.50239	36.251	48.335	67.468	32.223	65.454	82.572	49.342	129.901
ENSDARG00000090656	tomm20a	0.587026	2.01833	9.14482	0.00249423	0.00872492	1.50215	25.175	23.161	44.307	23.161	38.265	59.412	36.251	70.489
ENSDARG00000057708	phtf1	0.586491	4.70847	40.9423	1.56787e-10	2.22875e-09	1.50159	209.766	198.83	232.631	133.216	277.368	366.842	270.409	441.403
ENSDARG00000030357	zgc:66313	0.586138	1.32771	5.47223	0.0193209	0.0492407	1.50122	13.994	18.992	14.994	19.992	22.991	27.989	17.993	53.978
ENSDARG00000099148	bzw1b	0.586079	9.59227	204.573	2.09913e-46	2.88065e-44	1.50116	5422.94	6623.01	6887.57	4509.56	8660.01	10247.4	7672.19	14910.8
ENSDARG00000105629	BX470211.1	0.585096	2.90735	15.7002	7.42172e-05	0.000392772	1.50014	54.112	55.114	77.159	33.068	74.153	113.234	65.134	133.275
ENSDARG00000086416	med11	0.585011	4.54357	44.0695	3.16916e-11	4.91207e-10	1.50005	177.043	196.155	194.144	129.764	253.493	307.813	245.446	418.465
ENSDARG00000093366	acer3	-0.586886	2.03457	8.56411	0.00342855	0.0114792	0.665778	36.251	55.384	65.454	25.175	33.23	45.314	16.112	46.321
ENSDARG00000035151	drll.1	-0.58716	3.6979	26.1221	3.20492e-07	2.70877e-06	0.665652	139.181	166.023	177.953	101.403	80.526	109.357	81.52	188.889
ENSDARG00000077909	rce1a	-0.587299	1.42723	5.81632	0.0158781	0.0416878	0.665588	13.969	34.923	44.9	21.951	19.956	21.951	18.958	27.938
ENSDARG00000098852	smdt1b	-0.587368	3.7623	26.2934	2.93292e-07	2.49753e-06	0.665556	157.976	158.963	176.736	112.558	90.836	102.684	109.596	169.824
ENSDARG00000040966	zgc:113149	-0.587464	4.60512	46.889	7.51223e-12	1.24206e-10	0.665512	264.657	318.997	328.054	203.273	165.033	217.361	162.014	330.067
ENSDARG00000032963	her12	-0.5875	2.07121	10.0821	0.0014972	0.00560664	0.665495	55.347	50.315	53.334	27.17	36.227	32.202	26.164	50.315
ENSDARG00000007678	ttyh3b	-0.587635	3.27997	20.4201	6.2173e-06	4.1187e-05	0.665433	124.269	119.298	113.333	77.544	77.544	75.555	65.614	121.286
ENSDARG00000012019	glra1	-0.587996	3.30693	20.5311	5.86694e-06	3.89964e-05	0.665266	104.386	121.286	144.152	75.555	83.509	101.403	57.661	101.403
ENSDARG00000042004	nfya	-0.588237	7.2521	134.931	3.41849e-31	2.44923e-29	0.665155	1571.86	2008.27	2041.84	1249.99	1179.88	1355.63	930.084	1898.67
ENSDARG00000059209	abhd13	-0.588415	1.39313	6.11496	0.0134043	0.0363147	0.665073	27.16	38.225	37.219	11.065	19.113	26.154	14.083	28.166
ENSDARG00000052537	cptp	-0.589282	2.71204	15.4133	8.63786e-05	0.000450452	0.664673	70.585	93.45	76.55	50.702	54.678	55.672	33.801	83.509
ENSDARG00000097406	si:dkey-81e3.2	-0.589493	3.06365	21.1789	4.18334e-06	2.86051e-05	0.664576	92.811	105.646	104.659	68.127	64.178	74.051	52.33	98.735
ENSDARG00000015946	slc44a1a	-0.589551	6.06344	97.105	6.57483e-23	2.9846e-21	0.66455	699.852	886.143	894.199	588.077	491.407	615.265	440.051	850.899
ENSDARG00000075793	prex1	-0.589812	4.11382	24.6836	6.75579e-07	5.39254e-06	0.664429	197.47	168.837	260.66	150.077	160.938	136.254	115.52	186.609
ENSDARG00000013128	pdk1	-0.590074	3.14027	16.5484	4.74239e-05	0.000263073	0.664309	68.141	127.262	136.281	68.141	57.118	80.165	51.105	123.254
ENSDARG00000060729	trim8b	-0.590722	3.62119	26.4699	2.67679e-07	2.29697e-06	0.664011	130.234	152.105	187.895	86.491	96.433	110.351	77.544	146.14
ENSDARG00000052061	col4a6	-0.59105	2.2686	11.7005	0.000624827	0.00261849	0.66386	38.507	67.14	68.127	37.519	28.633	43.443	32.583	59.241
ENSDARG00000040615	ilkap	-0.591529	3.74202	24.6355	6.92623e-07	5.51379e-06	0.663639	140.977	148.026	187.298	132.922	122.852	94.656	93.649	163.131
ENSDARG00000031240	kidins220a	-0.5916	1.06702	5.6389	0.0175662	0.0454307	0.663607	23.048	22.045	27.056	16.033	17.035	17.035	15.031	19.039
ENSDARG00000040487	zgc:113176	-0.591639	1.98039	10.5507	0.00116145	0.00448683	0.663588	46.981	44.982	47.981	32.987	27.989	34.986	22.991	48.98
ENSDARG00000105014	mre11a	-0.591852	2.6675	14.9971	0.000107674	0.000546022	0.663491	52.883	85.81	82.816	61.863	52.883	46.896	41.907	78.825
ENSDARG00000007727	rgl2	-0.592	1.38908	7.05549	0.00790227	0.0233637	0.663423	26.94	29.934	30.931	23.947	16.962	25.942	16.962	26.94
ENSDARG00000104793	dgke	-0.593256	1.91068	9.4641	0.00209532	0.0075001	0.662845	33.801	50.702	50.702	28.83	20.877	40.76	21.871	43.743
ENSDARG00000062280	hace1	-0.593334	2.50204	13.3828	0.000253936	0.00117363	0.662809	62.128	68.141	68.141	54.112	50.103	37.076	41.085	68.141
ENSDARG00000005993	prc1b	-0.593488	3.40958	20.5187	5.90506e-06	3.92059e-05	0.662739	118.743	118.743	175.096	73.46	71.447	93.586	71.447	139.876
ENSDARG00000104491	ampd2a	-0.593715	1.63278	7.80684	0.00520488	0.0163679	0.662634	37.219	32.19	40.237	25.148	19.113	30.178	14.083	42.249
ENSDARG00000055216	tuba1c	-0.593845	2.20729	11.0576	0.000883267	0.00353465	0.662575	58.344	60.355	60.355	27.16	38.225	41.243	29.172	50.296
ENSDARG00000052368	cltb	-0.594209	1.87357	9.39097	0.00218057	0.00776629	0.662408	33.196	39.231	50.296	38.225	23.136	29.172	24.142	49.29
ENSDARG00000019907	dscc1	-0.594694	3.54448	26.4436	2.71349e-07	2.32622e-06	0.662185	111.345	151.111	167.017	97.427	88.479	104.386	85.497	127.251
ENSDARG00000101279	ndr2	-0.595297	4.05742	34.0438	5.38844e-09	6.18994e-08	0.661908	170.18	236.641	201.396	153.061	130.908	151.047	98.684	213.48
ENSDARG00000104653	btbd2b	-0.595433	3.87958	33.1874	8.36893e-09	9.25041e-08	0.661846	146.012	206.431	206.431	116.81	117.817	133.928	90.628	180.25
ENSDARG00000099876	BX908401.1	-0.59593	3.71349	29.7872	4.82161e-08	4.69784e-07	0.661618	132.832	180.128	183.147	104.655	85.536	118.743	90.567	171.071
ENSDARG00000095912	si:dkey-229b18.3	-0.596527	4.30893	35.1279	3.0874e-09	3.6695e-08	0.661344	234.627	213.48	275.913	182.264	165.145	184.278	126.88	226.571
ENSDARG00000018600	retsat	-0.596814	2.97284	19.2162	1.1672e-05	7.32682e-05	0.661212	75.473	103.649	110.693	66.416	64.403	54.34	55.347	101.636
ENSDARG00000016470	anxa5b	-0.597585	5.73678	65.4515	5.95624e-16	1.54671e-14	0.660859	518.793	758.698	706.718	456.818	372.851	432.828	367.853	726.71
ENSDARG00000035470	sh3glb2b	-0.597936	3.14887	21.2135	4.10857e-06	2.81576e-05	0.660698	86.6	122.852	127.887	67.468	66.461	70.489	68.475	105.733
ENSDARG00000078760	cacna2d3	-0.598018	2.66866	13.5224	0.00023573	0.00109831	0.660661	59.867	95.788	86.808	43.903	55.876	45.898	49.889	65.854
ENSDARG00000020387	nipsnap3a	-0.598151	2.48826	12.3915	0.0004313	0.00188773	0.6606	73.567	58.655	68.596	46.725	39.766	45.731	28.83	80.526
ENSDARG00000074094	tgm2b	-0.598275	3.38115	24.555	7.22175e-07	5.73369e-06	0.660543	98.203	142.293	138.285	94.194	77.159	103.213	65.134	120.248
ENSDARG00000103795	zgc:113348	-0.598411	3.01262	17.9188	2.30536e-05	0.000136596	0.660481	70.145	106.219	126.26	63.13	62.128	62.128	46.095	113.234
ENSDARG00000037677	fgf24	-0.598668	4.29106	41.906	9.57661e-11	1.39695e-09	0.660363	225.5	250.445	246.453	166.631	141.686	176.608	124.723	248.449
ENSDARG00000038812	e2f5	-0.600332	2.27482	11.9409	0.000549142	0.00233979	0.659602	56.279	49.368	68.127	38.507	27.646	45.418	35.545	55.292
ENSDARG00000075618	slc36a1	-0.600704	1.87514	9.44185	0.00212089	0.00757946	0.659432	36.532	34.557	55.292	32.583	30.608	28.633	23.696	39.494
ENSDARG00000077983	GPR89B	-0.601253	1.30337	6.13418	0.0132593	0.0359985	0.659181	17.772	32.583	28.633	24.684	11.848	18.76	14.81	35.545
ENSDARG00000043684	bpnt1	-0.601876	1.37161	6.69825	0.00965074	0.0276178	0.658897	19.992	36.985	34.986	18.992	17.993	18.992	11.995	36.985
ENSDARG00000008377	epn2	-0.60215	7.0485	119.06	1.01629e-27	5.94449e-26	0.658772	1427.9	1662.53	1772.29	1207.37	1101.64	1124.8	806.592	1691.73
ENSDARG00000076121	smpd1	-0.602247	3.48059	19.1284	1.22215e-05	7.64489e-05	0.658727	98.203	131.271	198.409	83.172	79.163	101.209	62.128	151.312
ENSDARG00000016753	ipo9	-0.602483	6.15721	90.5373	1.81524e-21	7.39359e-20	0.658619	795.237	920.958	885.037	640.58	521.843	648.562	447.009	910.98
ENSDARG00000099722	zgc:153993	-0.602665	2.14969	10.2435	0.0013717	0.00519335	0.658536	48.892	70.843	45.898	30.931	33.925	40.909	28.936	46.896
ENSDARG00000007277	myf5	-0.602892	2.98961	18.0447	2.15784e-05	0.000128835	0.658433	83.492	92.545	124.735	61.361	61.361	70.415	62.367	81.48
ENSDARG00000005002	brf1b	-0.603114	1.53013	7.83637	0.00512054	0.016134	0.658331	30.209	30.209	40.279	25.175	20.14	28.195	20.14	28.195
ENSDARG00000105127	si:ch211-155e24.3	-0.603154	6.80526	134.386	4.49846e-31	3.2101e-29	0.658313	1154.21	1461.28	1518.55	927.122	851.096	979.452	713.854	1353.66
ENSDARG00000076239	C7H20orf27	-0.603504	4.2094	40.6664	1.80563e-10	2.54041e-09	0.658153	201.92	232.907	250.9	157.937	152.939	165.934	123.951	204.918
ENSDARG00000022767	apobb.1	-0.603532	6.75968	37.4207	9.52054e-10	1.21146e-08	0.658141	1252.58	1002.07	1774.66	940.941	901.86	999.061	748.544	1103.28
ENSDARG00000014378	slc12a4	-0.606348	3.08067	20.0586	7.51046e-06	4.90255e-05	0.656857	83.967	90.964	121.951	84.966	60.976	78.969	58.976	94.962
ENSDARG00000010946	cbsb	-0.606888	8.87312	158.169	2.84293e-36	2.60092e-34	0.656612	5014	6309.49	6289.49	3879.45	3610.56	4038.39	2839.87	6186.53
ENSDARG00000038737	phf20b	-0.608902	5.07534	61.5648	4.28416e-15	1.00301e-13	0.655696	371.325	421.64	490.068	274.72	272.707	275.726	241.512	398.495
ENSDARG00000117291	CU633745.1	-0.609445	3.97373	30.6304	3.12167e-08	3.14281e-07	0.655449	191.871	209.766	190.877	120.292	131.228	146.14	84.503	186.9
ENSDARG00000078109	usp12a	-0.61019	1.93736	8.53151	0.00349049	0.0116546	0.65511	57.359	43.271	36.227	32.202	31.195	29.183	25.158	45.284
ENSDARG00000004930	lmo7a	-0.610621	4.66075	43.4824	4.27787e-11	6.5621e-10	0.654915	257.429	310.312	363.195	225.5	207.54	256.431	138.692	283.372
ENSDARG00000110361	FQ976913.1	-0.611765	5.1099	59.9573	9.69371e-15	2.21997e-13	0.654396	405.838	416.834	475.81	283.887	265.894	267.893	239.904	441.824
ENSDARG00000113780	zgc:173615	-0.61181	1.30327	6.2842	0.0121819	0.0336001	0.654375	23.145	40.252	29.183	14.088	19.12	23.145	10.063	29.183
ENSDARG00000087205	akt3b	-0.612332	1.20086	6.43263	0.0112042	0.0313101	0.654139	20.992	34.986	25.99	15.994	17.993	18.992	10.996	26.989
ENSDARG00000006494	asb7	-0.612723	4.054	32.9432	9.48891e-09	1.03982e-07	0.653961	155.938	216.914	256.898	132.947	116.953	128.949	107.957	231.908
ENSDARG00000044422	acvr2ba	-0.612881	3.82737	32.5987	1.1329e-08	1.23013e-07	0.653889	132.706	192.573	189.58	131.708	101.774	111.752	94.79	189.58
ENSDARG00000042791	git2b	-0.613199	4.01655	28.0033	1.21109e-07	1.09842e-06	0.653745	146.128	200.432	246.838	138.229	127.368	134.28	75.039	231.04
ENSDARG00000101076	irx3a	-0.6137	2.91627	15.3761	8.80958e-05	0.000457335	0.653518	77.544	112.339	108.362	43.743	64.62	74.561	36.784	82.515
ENSDARG00000115869	ATP9A	-0.613977	1.09735	5.46859	0.0193613	0.0493211	0.653393	18.76	28.633	20.734	20.734	13.823	11.848	10.861	32.583
ENSDARG00000005842	cd9a	-0.614386	2.21161	10.968	0.000926998	0.00368076	0.653208	45.731	62.632	56.667	40.76	33.801	45.731	37.778	37.778
ENSDARG00000031587	flvcr1	-0.614712	3.45094	23.0275	1.59701e-06	1.18711e-05	0.65306	105.622	117.693	174.025	103.61	80.474	109.646	62.367	131.776
ENSDARG00000045785	C25H12orf29	-0.614852	1.76489	9.93575	0.00162099	0.00600999	0.652997	29.934	44.9	41.907	31.929	25.942	27.938	20.954	38.914
ENSDARG00000075754	mri1	-0.615258	4.25532	37.4964	9.15802e-10	1.1695e-08	0.652813	184.278	276.92	273.899	150.04	125.873	166.152	126.88	258.794
ENSDARG00000101778	ca5a	-0.615295	3.62853	22.6281	1.96584e-06	1.43673e-05	0.652796	96.605	169.059	207.298	99.624	94.592	115.725	76.479	145.914
ENSDARG00000045006	ptprga	-0.6154	1.27007	6.60791	0.0101527	0.028791	0.652749	22.709	28.633	25.671	24.684	21.722	21.722	9.874	24.684
ENSDARG00000013598	tnfb	-0.61586	2.31818	11.8912	0.00056401	0.00239228	0.652541	63.858	63.858	51.885	41.907	44.9	43.903	22.949	58.869
ENSDARG00000103409	uhrf1	-0.616651	7.8228	149.822	1.89633e-34	1.61868e-32	0.652183	2296.91	2971.41	3226.84	1911.76	1827.95	1986.6	1369.96	2747.91
ENSDARG00000070961	lepr	-0.616658	3.09439	21.8744	2.91094e-06	2.05749e-05	0.65218	82.515	98.421	122.281	81.52	62.632	74.561	45.731	113.333
ENSDARG00000058259	celsr1b	-0.616803	2.54524	12.8294	0.000341213	0.00153254	0.652114	66.461	54.377	98.684	45.314	50.349	43.3	37.258	70.489
ENSDARG00000099411	zgc:158343	-0.616903	2.30904	13.2091	0.000278591	0.00127503	0.652069	51.321	73.46	64.403	34.214	41.258	35.221	32.202	61.384
ENSDARG00000030411	crygn2	-0.617263	1.04933	5.70377	0.0169285	0.0440432	0.651906	20.877	19.883	22.865	22.865	16.901	17.895	7.953	23.86
ENSDARG00000021688	mxa	-0.617395	2.80709	14.7901	0.000120163	0.000602505	0.651847	65.41	97.611	93.586	61.384	34.214	51.321	57.359	101.636
ENSDARG00000103011	CABZ01090373.1	-0.617587	2.8704	18.5532	1.65231e-05	0.000100743	0.65176	69.845	85.81	109.757	64.856	64.856	51.885	42.905	92.794
ENSDARG00000103038	pik3r3a	-0.618325	3.46931	23.7508	1.09648e-06	8.40261e-06	0.651427	114.236	150.31	171.353	74.153	90.186	102.211	74.153	116.24
ENSDARG00000021343	wsb1	-0.618482	5.5009	82.1001	1.29367e-19	4.5701e-18	0.651356	499.029	590.217	633.306	367.759	365.754	374.773	282.583	573.182
ENSDARG00000062465	pgap1	-0.618712	2.75798	16.4237	5.06476e-05	0.000278788	0.651252	69.409	83.492	94.557	59.35	34.201	56.332	47.278	98.581
ENSDARG00000032856	ccdc120	-0.618974	0.961428	5.55883	0.0183877	0.0471996	0.651134	13.969	24.945	27.938	14.967	12.971	12.971	15.965	19.956
ENSDARG00000105287	mpp1	-0.619192	6.71216	56.278	6.29155e-14	1.31893e-12	0.651036	1184.44	1049.16	1655.41	931.922	808.668	1021.11	651.343	1185.44
ENSDARG00000104223	lmbrd1	-0.620142	3.68103	29.7182	4.99638e-08	4.84168e-07	0.650607	134.946	183.927	162.935	104.958	85.966	106.957	98.961	153.939
ENSDARG00000005085	ggctb	-0.620297	1.51195	8.11342	0.00439387	0.0141653	0.650537	34.201	31.184	37.219	22.13	21.124	21.124	23.136	29.172
ENSDARG00000068926	si:ch211-137a8.2	-0.620529	2.37158	11.0003	0.000910959	0.00363	0.650433	47.894	61.863	64.856	56.874	32.927	40.909	50.887	49.889
ENSDARG00000070453	gch1	-0.620531	2.41825	14.9828	0.000108498	0.000549886	0.650432	54.112	65.134	75.155	46.095	47.097	46.095	34.07	55.114
ENSDARG00000075140	sat2a	-0.620633	2.18706	10.4451	0.00122975	0.00471195	0.650386	31.929	52.883	63.858	52.883	33.925	41.907	20.954	58.869
ENSDARG00000005218	wrnip1	-0.622831	2.1236	11.1406	0.000844563	0.00340584	0.649396	46.405	60.228	61.216	24.684	36.532	42.456	20.734	45.418
ENSDARG00000045749	ppfibp1a	-0.623156	3.48505	21.0456	4.48486e-06	3.04568e-05	0.649249	97.783	186.586	127.717	98.781	82.816	93.792	74.834	136.697
ENSDARG00000017960	sfxn2	-0.623215	4.49527	49.9149	1.60564e-12	2.88756e-11	0.649223	232.907	303.879	310.876	189.924	151.939	190.924	159.936	286.886
ENSDARG00000099774	cyb5b	-0.623476	4.0988	40.1288	2.37759e-10	3.28808e-09	0.649105	191.326	223.55	223.55	152.054	149.033	133.928	108.754	210.459
ENSDARG00000114948	zgc:194551	-0.624069	3.26803	21.6386	3.29157e-06	2.30461e-05	0.648838	117.495	128.356	129.343	60.228	74.051	90.836	60.228	102.684
ENSDARG00000026224	fanci	-0.624474	3.83956	33.5671	6.88475e-09	7.75403e-08	0.648656	165.029	173.976	189.883	122.281	91.462	116.316	96.433	194.854
ENSDARG00000028082	mapkapk5	-0.624658	3.19698	22.3217	2.30584e-06	1.66274e-05	0.648574	108.223	120.248	129.267	62.128	71.147	91.188	51.105	104.215
ENSDARG00000035221	zgc:110249	-0.625067	2.16364	9.29035	0.00230364	0.00813801	0.648389	52.363	66.461	58.405	24.168	22.154	29.202	32.223	70.489
ENSDARG00000088290	foxj1b	-0.625206	2.10258	12.4114	0.000426711	0.00187224	0.648327	46.273	56.332	49.29	40.237	35.207	38.225	27.16	45.267
ENSDARG00000030020	agfg1a	-0.625699	4.20526	33.4575	7.284e-09	8.14202e-08	0.648106	195.566	211.531	287.363	152.661	146.675	183.593	88.803	226.498
ENSDARG00000105003	scn1bb	-0.626154	1.31354	6.53803	0.0105592	0.0297969	0.647901	26.182	20.14	37.258	24.168	18.126	26.182	14.098	23.161
ENSDARG00000059751	abtb2a	-0.62755	6.42621	77.624	1.24647e-18	4.05787e-17	0.647275	852.083	946.869	1338.85	777.045	681.272	743.475	521.321	1020.92
ENSDARG00000031343	rab6bb	-0.627782	2.85049	18.6902	1.53768e-05	9.43012e-05	0.647171	78.545	91.635	104.726	55.384	63.44	47.328	53.37	84.586
ENSDARG00000069543	galt	-0.62889	1.39662	7.71979	0.00546189	0.0170648	0.646674	25.671	28.633	33.57	24.684	16.785	25.671	18.76	23.696
ENSDARG00000100862	gprc5c	-0.628995	3.04225	20.1393	7.20018e-06	4.72074e-05	0.646627	83.523	105.662	109.687	77.485	69.435	80.504	33.208	104.655
ENSDARG00000086075	ttc3	-0.629452	5.49689	80.0324	3.68315e-19	1.26118e-17	0.646422	481.827	557.853	582.537	423.573	359.396	367.294	274.483	560.815
ENSDARG00000095170	lrrfip1b	-0.629654	4.35248	31.8113	1.699e-08	1.78821e-07	0.646331	193.138	266.57	318.878	173.019	201.185	179.055	116.687	211.244
ENSDARG00000055543	appb	-0.629794	2.28353	14.1401	0.000169692	0.000821519	0.646269	49.889	55.876	64.856	46.896	37.916	46.896	28.936	50.887
ENSDARG00000077492	atp8a2	-0.631127	4.32965	35.5565	2.47757e-09	2.98647e-08	0.645672	187.584	226.498	327.274	184.591	158.648	190.577	121.73	225.5
ENSDARG00000054302	ehd4	-0.631696	1.12132	5.87603	0.0153484	0.0405351	0.645417	17.107	34.214	29.183	13.082	17.107	11.069	13.082	29.183
ENSDARG00000071673	ctdspla	-0.632088	2.96723	21.4383	3.65398e-06	2.53153e-05	0.645242	80.821	107.761	110.754	56.874	61.863	58.869	56.874	89.801
ENSDARG00000096011	si:dkeyp-4f2.3	-0.633458	1.91469	10.9717	0.000925137	0.003675	0.644629	40.083	48.099	48.099	31.064	25.052	38.079	15.031	49.101
ENSDARG00000040777	inhbb	-0.633578	1.26156	7.0018	0.0081428	0.0239518	0.644576	29.202	31.216	25.175	18.126	14.098	25.175	12.084	27.188
ENSDARG00000104727	ino80da	-0.633907	1.77947	10.1351	0.00145474	0.00546829	0.644429	36.918	39.911	52.883	21.951	27.938	25.942	21.951	37.916
ENSDARG00000075346	tmem129	-0.634334	3.28311	26.9525	2.08513e-07	1.81812e-06	0.644238	102.604	129.764	139.824	76.45	73.433	74.438	62.367	128.758
ENSDARG00000016044	gins4	-0.634574	3.79447	35.6089	2.41184e-09	2.91908e-08	0.644131	146.675	195.566	179.602	114.746	94.79	129.712	87.805	168.626
ENSDARG00000008816	glud1a	-0.635296	5.97039	92.509	6.70182e-22	2.81982e-20	0.643809	644.798	864.09	872.137	538.17	535.152	534.146	377.222	748.408
ENSDARG00000103858	arf4a	-0.635334	1.14655	5.87211	0.0153826	0.0406075	0.643792	22.13	21.124	38.225	14.083	20.118	21.124	8.047	22.13
ENSDARG00000027279	numb	-0.635653	4.17697	38.5966	5.21105e-10	6.90165e-09	0.643649	174.613	238.471	278.383	143.681	125.721	154.657	103.77	248.449
ENSDARG00000101982	spryd3	-0.635876	1.00447	5.9898	0.0143888	0.0384046	0.64355	17.119	30.209	24.168	14.098	11.077	13.091	14.098	26.182
ENSDARG00000037810	adtrp1	-0.637654	1.46119	8.16167	0.00427849	0.0138476	0.642757	22.991	29.988	39.984	26.989	16.993	21.991	21.991	28.988
ENSDARG00000099313	naga	-0.637719	3.53081	29.31	6.16761e-08	5.89954e-07	0.642728	140.688	133.704	160.644	93.792	76.83	96.785	76.83	149.668
ENSDARG00000033327	unc5b	-0.638918	3.52949	27.2463	1.79116e-07	1.57643e-06	0.642194	104.616	170.001	162.96	97.575	94.557	110.652	69.409	124.735
ENSDARG00000079340	slc47a4	-0.638976	5.92723	63.087	1.97774e-15	4.81349e-14	0.642169	638.584	647.564	957.876	560.757	466.965	573.728	375.168	689.471
ENSDARG00000113609	TMEM164	-0.639509	1.85207	10.1619	0.00143371	0.00540177	0.641932	43.089	36.074	49.101	32.066	21.043	36.074	27.056	36.074
ENSDARG00000054858	tp53bp2b	-0.64063	1.93882	10.6593	0.00109519	0.00426226	0.641433	40.237	54.32	51.302	26.154	32.19	20.118	27.16	49.29
ENSDARG00000079327	hmcn2	-0.64117	4.55204	36.9128	1.2353e-09	1.54543e-08	0.641193	246.902	271.892	348.861	216.914	213.915	179.928	171.931	234.906
ENSDARG00000026835	slc25a32b	-0.642175	1.58237	7.73043	0.00542979	0.0169705	0.640746	17.772	35.545	41.469	34.557	17.772	22.709	19.747	37.519
ENSDARG00000004282	zgc:77375	-0.642516	2.15253	14.0661	0.000176499	0.000850552	0.640595	44.982	51.979	58.976	42.983	31.987	36.985	24.99	55.978
ENSDARG00000007349	dmrt1	-0.643236	0.988078	6.55465	0.0104611	0.0295621	0.640275	22.13	22.13	24.142	16.095	13.077	15.089	12.071	23.136
ENSDARG00000030289	jag1a	-0.643421	2.68615	12.9575	0.000318649	0.00143807	0.640193	48.98	65.974	123.951	54.978	47.981	52.979	37.985	79.968
ENSDARG00000075931	acsl5	-0.643568	3.25752	20.4147	6.23498e-06	4.12888e-05	0.640128	109.357	89.474	155.088	82.515	68.596	89.474	65.614	101.403
ENSDARG00000091813	si:dkey-21a6.5	-0.643659	2.51056	12.5858	0.00038869	0.00172023	0.640088	57.359	54.34	98.617	50.315	55.347	37.233	38.239	62.391
ENSDARG00000017799	tgm1	-0.643937	2.908	16.3466	5.27502e-05	0.000288759	0.639964	51.696	113.333	98.421	76.55	50.702	70.585	41.754	93.45
ENSDARG00000112126	znf995	-0.644413	1.38199	7.93658	0.00484452	0.0154002	0.639753	30.209	24.168	34.237	25.175	16.112	25.175	15.105	29.202
ENSDARG00000071679	mydgf	-0.644636	3.67126	21.1654	4.21293e-06	2.87854e-05	0.639654	143.296	200.413	167.345	80.165	116.24	116.24	55.114	153.316
ENSDARG00000042282	itga6a	-0.644639	1.92323	10.8734	0.000975543	0.00385805	0.639653	42.249	47.278	38.225	41.243	29.172	28.166	24.142	46.273
ENSDARG00000037894	ezh1	-0.644768	2.54208	16.4451	5.00795e-05	0.000276036	0.639596	66.973	77.969	77.969	40.984	37.985	45.982	32.987	81.967
ENSDARG00000062785	adpgk2	-0.645333	3.58338	23.5227	1.23451e-06	9.37572e-06	0.639345	131.318	185.622	125.393	100.71	84.912	84.912	79.975	160.938
ENSDARG00000034823	copg2	-0.645895	6.55115	136.963	1.22839e-31	9.09312e-30	0.639096	1030.12	1193.46	1310.7	814.68	738.523	768.585	606.25	1144.36
ENSDARG00000036915	dolpp1	-0.64621	3.29179	25.5493	4.31221e-07	3.56818e-06	0.638957	95.663	133.928	156.082	69.482	76.531	84.586	59.412	117.817
ENSDARG00000098201	mtmr3	-0.646296	1.21591	6.47958	0.0109121	0.0306473	0.638919	21.147	34.237	27.188	18.126	19.133	9.063	15.105	32.223
ENSDARG00000097663	BX324206.3	-0.646655	4.27177	44.3895	2.69127e-11	4.2116e-10	0.638759	211.323	280.758	242.518	164.027	146.92	181.134	122.769	220.38
ENSDARG00000081218	AL935186.2	-0.647045	4.05865	13.8006	0.000203275	0.00096396	0.638587	232.369	254.499	146.865	133.788	78.462	119.705	145.859	242.428
ENSDARG00000077011	uhrf1bp1	-0.647154	1.51133	8.90643	0.00284169	0.00976797	0.638539	28.936	32.927	39.911	22.949	17.96	28.936	18.958	26.94
ENSDARG00000027500	oxsr1b	-0.647185	2.61845	18.5201	1.68126e-05	0.000102263	0.638525	68.141	79.163	81.167	51.105	45.093	46.095	48.099	69.143
ENSDARG00000021193	coro1cb	-0.647259	6.06767	106.441	5.90208e-25	3.06977e-23	0.638492	744.619	850.993	882.806	599.473	498.07	598.479	448.362	753.567
ENSDARG00000038024	flr	-0.647426	4.2228	46.1574	1.09125e-11	1.76179e-10	0.638418	212.529	249.447	250.445	149.668	148.67	169.624	103.77	223.504
ENSDARG00000038731	slc25a36a	-0.647548	2.85389	19.0213	1.29268e-05	8.04372e-05	0.638364	77.485	85.536	115.725	54.34	66.416	63.397	37.233	80.504
ENSDARG00000017794	sdr16c5b	-0.647626	2.03775	11.3563	0.000751912	0.00307592	0.63833	37.219	56.332	65.385	27.16	37.219	29.172	29.172	41.243
ENSDARG00000037196	arid5b	-0.647882	1.36199	8.06193	0.00452049	0.0145072	0.638216	23.161	34.237	35.244	20.14	17.119	24.168	19.133	23.161
ENSDARG00000005500	dgcr6	-0.648395	2.15995	12.5833	0.000389199	0.00172205	0.63799	55.292	45.418	58.254	38.507	29.621	44.431	19.747	55.292
ENSDARG00000051809	btr12	-0.648424	4.23722	47.7674	4.79914e-12	8.09232e-11	0.637977	195.495	229.065	274.483	162.913	135.267	156.989	110.583	244.863
ENSDARG00000059064	rassf3	-0.648855	2.79554	20.8555	4.95265e-06	3.32914e-05	0.637786	63.44	89.621	103.719	62.433	51.356	59.412	48.335	78.545
ENSDARG00000059083	ppp2r5ca	-0.65134	1.18757	7.3397	0.00674481	0.0204361	0.636689	21.871	25.848	27.836	21.871	18.889	12.924	15.906	24.854
ENSDARG00000076002	osbpl5	-0.653086	3.89286	32.3758	1.27057e-08	1.36548e-07	0.635918	143.901	180.128	206.292	156.983	105.662	140.882	74.466	200.254
ENSDARG00000071164	alkbh1	-0.653533	2.78026	21.1103	4.33592e-06	2.95578e-05	0.635722	80.474	87.515	85.504	61.361	44.261	60.355	46.273	84.498
ENSDARG00000098475	arr3b	-0.654875	1.71085	10.6848	0.00108021	0.00421774	0.63513	36.532	35.545	46.405	24.684	19.747	25.671	20.734	40.481
ENSDARG00000100190	si:ch211-188p14.4	-0.655477	1.15668	6.44123	0.0111502	0.0312001	0.634866	15.906	31.813	24.854	22.865	10.936	20.877	17.895	20.877
ENSDARG00000062402	frem1b	-0.655742	3.98513	44.3186	2.79053e-11	4.35929e-10	0.634749	171.988	207.778	221.696	128.246	123.275	141.169	94.444	182.924
ENSDARG00000037506	prps1b	-0.657937	5.5884	94.488	2.46582e-22	1.07032e-20	0.633784	538.805	647.564	663.529	386.144	357.208	406.099	326.276	562.752
ENSDARG00000045878	nudt4b	-0.658319	4.57671	38.2019	6.37904e-10	8.28857e-09	0.633616	271.398	239.469	395.124	202.551	186.586	195.566	164.635	268.405
ENSDARG00000098239	zgc:85932	-0.658671	1.13792	6.55508	0.0104585	0.0295596	0.633462	23.86	26.842	21.871	20.877	15.906	13.918	7.953	32.807
ENSDARG00000040041	mcm4	-0.658685	8.58117	236.687	2.07541e-53	3.36594e-51	0.633455	4048.35	5002.32	5431.2	3344.9	2835.85	3237.68	2521.2	4606.5
ENSDARG00000102724	zgc:153039	-0.659509	1.72236	9.39379	0.00217722	0.00775591	0.633094	29.172	32.19	59.35	27.16	24.142	27.16	22.13	35.207
ENSDARG00000024398	get4	-0.65974	3.83144	38.5492	5.33915e-10	7.05558e-09	0.632992	149.09	167.85	199.445	133.292	106.634	112.558	102.684	158.963
ENSDARG00000025338	hagh	-0.660121	2.65834	17.4195	2.99736e-05	0.000172828	0.632825	71.971	61.975	96.961	56.977	51.979	55.978	37.985	66.973
ENSDARG00000094559	zgc:174855	-0.660275	1.30037	6.53433	0.0105812	0.0298354	0.632758	30.178	27.16	27.16	23.136	27.16	10.059	17.101	25.148
ENSDARG00000033616	selenon	-0.660437	5.21206	63.6531	1.48375e-15	3.6764e-14	0.632686	410.847	499.029	570.176	262.541	263.544	338.699	231.477	447.924
ENSDARG00000089805	pcdh18a	-0.661158	2.26149	12.1931	0.000479672	0.0020735	0.63237	57.872	49.889	55.876	51.885	36.918	49.889	30.931	41.907
ENSDARG00000017254	kcnk1b	-0.661257	1.42215	7.96181	0.00477745	0.0152219	0.632327	28.195	30.209	43.3	17.119	23.161	25.175	16.112	22.154
ENSDARG00000037852	zgc:101663	-0.661392	3.62697	30.5366	3.27624e-08	3.2873e-07	0.632268	142.991	182.264	138.963	109.761	91.635	109.761	81.565	142.991
ENSDARG00000059252	zpcx	-0.661676	3.72464	36.293	1.69777e-09	2.09752e-08	0.632144	140.944	177.929	171.931	119.952	89.964	117.953	71.971	176.929
ENSDARG00000070390	flad1	-0.661884	4.31529	42.3418	7.66352e-11	1.14216e-09	0.632052	230.443	213.336	301.89	183.147	150.945	186.166	126.794	223.399
ENSDARG00000029671	xpr1b	-0.661919	4.31928	46.7527	8.0532e-12	1.32536e-10	0.632037	211.244	245.446	311.837	166.984	155.918	155.918	144.853	230.357
ENSDARG00000021846	hid1a	-0.662623	0.848225	6.05813	0.0138424	0.0372472	0.631728	13.994	21.991	25.99	13.994	8.996	13.994	12.995	19.992
ENSDARG00000036588	mhc1zba	-0.663977	2.99317	23.6346	1.16477e-06	8.87253e-06	0.631136	101.598	96.569	109.646	60.355	61.361	64.379	54.32	91.539
ENSDARG00000059247	tmem54a	-0.665013	2.5372	17.2747	3.23457e-05	0.000185248	0.630683	60.378	70.441	81.51	53.334	46.29	40.252	29.183	82.517
ENSDARG00000099269	si:dkeyp-115e12.7	-0.665438	1.22652	6.15547	0.0131006	0.0356545	0.630497	27.17	32.202	27.17	16.101	21.132	28.176	10.063	15.095
ENSDARG00000043084	abhd17ab	-0.665826	2.33899	16.4085	5.10549e-05	0.00028077	0.630328	55.326	63.373	62.367	49.29	31.184	40.237	35.207	64.379
ENSDARG00000021891	zbtb7b	-0.665891	3.14224	23.9046	1.01228e-06	7.82961e-06	0.630299	84.586	124.866	106.74	91.635	65.454	74.517	46.321	118.824
ENSDARG00000110229	zgc:173702	-0.66717	2.40489	17.1028	3.54097e-05	0.000201309	0.629741	46.725	66.608	79.532	46.725	39.766	42.749	28.83	65.614
ENSDARG00000105074	BX000701.2	-0.667175	3.70176	32.2317	1.36838e-08	1.46179e-07	0.629739	126.26	179.37	181.374	117.242	73.151	125.258	77.159	174.36
ENSDARG00000104508	slc10a7	-0.667497	3.2326	24.5266	7.32925e-07	5.81645e-06	0.629598	99.691	101.705	158.096	78.545	74.517	71.496	64.447	110.768
ENSDARG00000060006	nedd4l	-0.667502	3.13819	24.4904	7.46804e-07	5.9187e-06	0.629596	85.497	123.275	113.333	81.52	72.573	78.538	59.649	84.503
ENSDARG00000058857	C7H19orf12	-0.668439	4.51007	49.3277	2.16577e-12	3.85988e-11	0.629187	227.339	301.777	335.979	204.203	167.989	220.298	156.924	234.381
ENSDARG00000093821	si:ch211-110p13.9	-0.668567	3.96803	29.8046	4.77849e-08	4.66347e-07	0.629131	184.912	211.754	212.748	117.31	121.286	154.093	111.345	136.199
ENSDARG00000018643	igf2a	-0.668579	3.89939	32.3099	1.31439e-08	1.40918e-07	0.629126	193.923	176.929	216.914	106.957	115.954	140.944	94.962	154.938
ENSDARG00000105454	AL928854.1	-0.670034	3.88875	35.8587	2.12161e-09	2.58889e-08	0.628492	178.049	200.179	175.031	135.8	95.563	117.693	102.604	197.161
ENSDARG00000004211	ccdc106a	-0.670352	2.38716	17.3149	3.16688e-05	0.00018181	0.628353	51.321	75.473	66.416	46.29	41.258	45.284	31.195	58.365
ENSDARG00000036194	pitx2	-0.670431	3.8254	37.4455	9.40021e-10	1.197e-08	0.628319	157.937	196.922	190.924	112.955	108.957	102.959	82.967	192.923
ENSDARG00000074502	zmiz1a	-0.670514	3.28137	29.309	6.17071e-08	5.89954e-07	0.628283	107.747	121.845	134.935	87.607	72.503	70.489	74.517	114.796
ENSDARG00000116765	zgc:162962	-0.670533	3.80085	36.8669	1.26474e-09	1.57894e-08	0.628275	164.888	172.786	186.609	114.533	99.722	120.457	102.684	144.153
ENSDARG00000075282	irs2b	-0.671668	3.41465	30.3513	3.60469e-08	3.59662e-07	0.62778	103.649	135.851	161.008	96.605	76.479	77.485	68.428	144.907
ENSDARG00000104186	fbxo43	-0.672746	2.19578	15.0914	0.00010243	0.000522911	0.627312	45.982	55.978	70.972	34.986	34.986	31.987	32.987	51.979
ENSDARG00000036282	rnaset2	-0.673675	3.36559	31.2252	2.29767e-08	2.36393e-07	0.626908	97.611	135.851	146.92	99.624	67.422	90.567	69.435	125.788
ENSDARG00000115167	CABZ01078734.1	-0.675306	1.08763	5.85519	0.0155311	0.040933	0.626199	29.934	21.951	27.938	10.976	12.971	12.971	7.982	33.925
ENSDARG00000102829	cobll1b	-0.67628	7.32359	69.0696	9.50474e-17	2.65359e-15	0.625777	1623.16	1691.59	2734.12	1489.33	1199.51	1491.34	912.715	1948.2
ENSDARG00000103846	hspa5	-0.6768	7.17845	107.578	3.32491e-25	1.74839e-23	0.625551	1423.87	1873.99	2341.23	1229.52	1090.56	1119.76	990.869	1779.34
ENSDARG00000112943	adgre5b.3	-0.677573	2.45583	16.0883	6.0456e-05	0.000326433	0.625216	45.898	77.827	85.81	41.907	44.9	48.892	33.925	53.881
ENSDARG00000063665	mat2al	-0.677974	2.30779	12.0562	0.000516216	0.00221377	0.625043	51.302	75.444	68.403	33.196	31.184	61.361	29.172	42.249
ENSDARG00000096249	ap1m1	-0.679882	3.88003	35.0656	3.18782e-09	3.78633e-08	0.624216	192.132	157.93	208.226	129.764	108.64	128.758	101.598	163.966
ENSDARG00000097536	CR848844.1	-0.680093	1.04955	6.9435	0.00841245	0.0246678	0.624125	22.154	19.133	29.202	19.133	11.077	22.154	12.084	20.14
ENSDARG00000055373	sema3fb	-0.68032	3.62539	32.7819	1.03098e-08	1.12494e-07	0.624027	134.794	159.942	170.001	112.664	101.598	98.581	95.563	121.717
ENSDARG00000033978	nxn	-0.68086	2.55806	17.8604	2.37711e-05	0.00014033	0.623793	64.447	61.426	82.572	62.433	40.279	47.328	44.307	66.461
ENSDARG00000011488	sirt2	-0.681424	2.86663	19.7807	8.68561e-06	5.60808e-05	0.62355	84.966	83.967	88.965	76.969	52.979	58.976	59.976	71.971
ENSDARG00000037551	pm20d1.1	-0.681556	1.46609	9.72634	0.00181645	0.00663457	0.623492	32.202	30.189	40.252	20.126	16.101	23.145	18.113	32.202
ENSDARG00000007976	si:ch211-220f16.2	-0.681593	4.40322	53.2043	3.00607e-13	5.91645e-12	0.623476	230.053	291.268	278.433	176.736	152.052	159.951	156.001	241.901
ENSDARG00000104039	errfi1a	-0.681818	1.72097	10.7797	0.00102619	0.0040333	0.623379	33.068	32.066	52.107	30.062	20.041	28.058	17.035	43.089
ENSDARG00000007461	srgap1a	-0.682061	1.45648	8.83433	0.00295616	0.0100992	0.623274	33.801	31.813	29.825	24.854	20.877	16.901	22.865	26.842
ENSDARG00000052000	cav2	-0.682643	1.15611	6.92202	0.00851405	0.0249124	0.623023	31.929	25.942	27.938	10.976	18.958	17.96	12.971	19.956
ENSDARG00000023766	gnsa	-0.683554	1.3789	8.30203	0.00396008	0.0129739	0.62263	30.931	25.942	37.916	18.958	18.958	18.958	8.98	36.918
ENSDARG00000037121	mat2ab	-0.684279	4.35179	55.9771	7.3321e-14	1.52988e-12	0.622317	213.256	259.529	296.748	190.12	138.818	192.132	127.752	242.428
ENSDARG00000103277	cyp24a1	-0.684281	4.21695	47.8651	4.56585e-12	7.74284e-11	0.622316	196.155	278.641	250.475	150.889	138.818	168.995	102.604	229.351
ENSDARG00000038974	FO904844.1	-0.685373	2.61962	17.9117	2.31391e-05	0.000137007	0.621845	51.979	86.965	84.966	57.977	45.982	38.984	35.986	85.966
ENSDARG00000027564	pak6a	-0.685724	2.84136	21.9823	2.75181e-06	1.95198e-05	0.621694	72.503	90.628	102.712	66.461	55.384	51.356	35.244	102.712
ENSDARG00000103830	ddr2l	-0.686224	1.18649	8.40717	0.00373744	0.0123402	0.621478	23.86	28.83	27.836	17.895	11.93	17.895	15.906	25.848
ENSDARG00000054748	cuedc1b	-0.687139	3.56141	33.1169	8.67806e-09	9.55068e-08	0.621084	135.942	164.138	173.201	82.572	90.628	85.593	78.545	148.026
ENSDARG00000012796	hnmt	-0.687635	2.55916	19.3452	1.0909e-05	6.88667e-05	0.620871	69.115	76.026	79.975	42.456	42.456	55.292	36.532	59.241
ENSDARG00000036065	mgat1b	-0.688667	4.48918	46.605	8.68387e-12	1.41868e-10	0.620427	230.599	256.78	372.583	201.396	185.285	175.215	129.901	281.955
ENSDARG00000016936	hmcn1	-0.688952	0.858744	6.25964	0.0123519	0.0339745	0.620304	12.084	23.161	22.154	20.14	14.098	15.105	8.056	19.133
ENSDARG00000040564	hnrnpul1	-0.690269	8.96681	277.108	3.20555e-62	6.72788e-60	0.619738	5509.5	6677.81	6865.99	4465.96	3704.19	4230.49	3206.07	5952.27
ENSDARG00000099545	snx25	-0.69034	4.11046	25.9702	3.46728e-07	2.915e-06	0.619708	160.11	202.403	265.843	178.236	107.747	165.145	71.496	264.836
ENSDARG00000097521	si:dkey-111k8.5	-0.690495	3.31133	29.7594	4.89128e-08	4.75274e-07	0.619641	112.782	146.012	136.949	70.489	67.468	77.538	69.482	122.852
ENSDARG00000074490	casc4	-0.690551	2.45537	17.0529	3.63521e-05	0.000206338	0.619617	59.35	62.367	84.498	47.278	40.237	40.237	46.273	55.326
ENSDARG00000100564	sil1	-0.691229	3.30544	30.0026	4.31477e-08	4.25279e-07	0.619326	97.961	133.947	155.938	73.971	77.969	79.968	64.974	108.957
ENSDARG00000029234	stxbp5b	-0.691533	1.73309	12.3099	0.000450566	0.00195977	0.619196	33.068	44.091	44.091	28.058	27.056	22.045	20.041	39.081
ENSDARG00000110769	znf1098	-0.691946	1.75143	11.7302	0.000614935	0.0025831	0.619018	38.265	43.3	47.328	23.161	22.154	29.202	14.098	45.314
ENSDARG00000093463	CU693484.1	-0.692575	4.82229	46.7543	8.04664e-12	1.32536e-10	0.618749	307.813	455.684	365.151	212.25	215.268	248.463	143.847	370.18
ENSDARG00000045277	rdh12l	-0.693238	0.924168	6.38952	0.0114796	0.0319695	0.618464	14.098	28.195	20.14	19.133	11.077	11.077	12.084	25.175
ENSDARG00000095268	si:dkey-261h17.1	-0.693307	3.77603	32.3975	1.25646e-08	1.35112e-07	0.618435	159.329	153.316	202.417	126.26	125.258	117.242	86.178	131.271
ENSDARG00000016584	rgs7a	-0.693473	2.28297	17.6013	2.72399e-05	0.000158966	0.618363	49.29	65.385	61.361	47.278	38.225	41.243	28.166	54.32
ENSDARG00000078847	si:dkey-238o13.4	-0.693689	3.21325	21.7718	3.07084e-06	2.16365e-05	0.618271	121.762	94.592	146.92	70.441	54.34	69.435	66.416	125.788
ENSDARG00000036375	cyfip2	-0.694136	1.55786	10.1982	0.00140575	0.00530764	0.618079	38.239	34.214	40.252	19.12	19.12	27.17	14.088	35.221
ENSDARG00000012986	adal	-0.694934	1.32572	8.75643	0.00308512	0.0104927	0.617738	31.184	27.16	32.19	20.118	15.089	26.154	10.059	29.172
ENSDARG00000059600	rabep1	-0.695325	3.51947	35.9303	2.04505e-09	2.49888e-08	0.61757	135.946	137.945	155.938	103.959	88.965	90.964	78.969	126.949
ENSDARG00000060397	hhip	-0.695999	2.91656	22.854	1.74783e-06	1.29222e-05	0.617282	93.586	82.517	103.649	71.447	52.328	58.365	60.378	82.517
ENSDARG00000105525	BX571680.1	-0.696206	2.76506	21.4625	3.60819e-06	2.50272e-05	0.617193	68.596	84.503	102.398	57.661	55.672	59.649	46.725	61.637
ENSDARG00000044655	st14b	-0.696319	1.72016	11.4233	0.000725298	0.00298141	0.617145	38.079	46.095	45.093	19.039	22.045	24.05	18.037	43.089
ENSDARG00000032318	mfsd6a	-0.696544	2.17673	12.6735	0.000370883	0.00165043	0.617049	37.233	77.485	64.403	30.189	39.246	38.239	28.176	42.265
ENSDARG00000073957	tox3	-0.696773	2.0813	13.8573	0.000197233	0.000938552	0.616951	31.595	57.266	63.19	38.507	32.583	33.57	29.621	40.481
ENSDARG00000040046	snai2	-0.696853	5.73066	89.0894	3.77371e-21	1.51288e-19	0.616916	520.334	798.766	733.601	426.535	387.041	452.206	315.952	628.942
ENSDARG00000059583	rcc1l	-0.696865	2.97995	17.0869	3.57084e-05	0.000202814	0.616911	89.184	106.219	138.285	38.079	49.101	63.13	60.124	89.184
ENSDARG00000104082	trps1	-0.696905	2.13702	15.5086	8.21324e-05	0.000430447	0.616894	50.702	53.684	56.667	37.778	21.871	39.766	29.825	52.69
ENSDARG00000023578	lpp	-0.696953	1.53475	9.41106	0.00215681	0.00768933	0.616874	35.244	43.3	32.223	19.133	16.112	19.133	23.161	35.244
ENSDARG00000096017	BX649337.1	-0.698087	0.817627	6.42996	0.0112211	0.0313523	0.616389	15.906	20.877	26.842	10.936	7.953	12.924	10.936	21.871
ENSDARG00000074226	zgc:158398	-0.698578	3.29526	26.5393	2.58234e-07	2.22126e-06	0.616179	99.779	127.717	158.648	71.841	73.836	71.841	48.892	137.695
ENSDARG00000029071	creld2	-0.698623	2.61716	19.0107	1.29989e-05	8.08295e-05	0.61616	54.978	81.967	83.967	61.975	52.979	40.984	44.982	63.975
ENSDARG00000013095	gclc	-0.69898	4.70524	55.9573	7.40618e-14	1.54173e-12	0.616008	252.899	311.876	423.831	239.904	203.919	204.918	175.93	294.882
ENSDARG00000021239	apaf1	-0.699456	3.42233	33.4154	7.44306e-09	8.29382e-08	0.615805	113.789	156.082	145.005	89.621	80.558	103.719	63.44	114.796
ENSDARG00000094328	si:dkey-93n13.1	-0.701063	2.31594	16.4543	4.98363e-05	0.000274916	0.615119	65.134	68.141	61.126	34.07	32.066	40.083	29.06	64.132
ENSDARG00000000568	ell	-0.701808	4.44093	62.2489	3.0268e-15	7.21899e-14	0.614801	240.416	280.653	315.86	190.12	179.055	184.084	128.758	246.452
ENSDARG00000074275	limch1a	-0.702162	0.66077	5.62019	0.0177547	0.0458319	0.61465	14.083	18.107	17.101	17.101	8.047	10.059	8.047	22.13
ENSDARG00000078593	vwa8	-0.702348	1.4342	8.32011	0.00392086	0.0128629	0.614571	30.062	37.076	43.089	11.023	17.035	24.05	20.041	24.05
ENSDARG00000103428	ogdhb	-0.702378	3.89088	42.2571	8.00306e-11	1.1888e-09	0.614558	185.588	172.617	212.529	122.728	111.752	111.752	97.783	178.604
ENSDARG00000069981	cspg5a	-0.702936	1.63618	8.93083	0.00280397	0.0096532	0.614321	27.16	35.207	51.302	27.16	32.19	30.178	13.077	24.142
ENSDARG00000007077	ankrd50l	-0.7031	2.60066	15.2795	9.27172e-05	0.00047861	0.614251	56.279	97.748	69.115	54.304	44.431	64.178	38.507	49.368
ENSDARG00000103819	CU459186.4	-0.704057	1.92977	13.6796	0.000216797	0.00101978	0.613843	46.273	46.273	57.338	24.142	25.148	34.201	22.13	43.255
ENSDARG00000008884	hprt1	-0.705032	4.31187	51.1166	8.70375e-13	1.61074e-11	0.613429	233.375	277.635	263.552	164.972	156.924	137.812	138.818	240.416
ENSDARG00000006112	myof	-0.705528	3.34516	31.0185	2.5558e-08	2.61292e-07	0.613218	110.583	123.419	141.191	92.811	72.077	63.19	72.077	130.33
ENSDARG00000007982	onecut1	-0.705929	3.57524	31.329	2.17804e-08	2.25063e-07	0.613047	144.853	128.758	178.049	108.64	106.628	102.604	60.355	133.788
ENSDARG00000004597	lrrc4ba	-0.707133	0.849375	6.9547	0.00835992	0.0245419	0.612536	15.965	19.956	24.945	15.965	13.969	15.965	8.98	15.965
ENSDARG00000100702	zgc:174680	-0.707348	3.71206	41.2326	1.35152e-10	1.94074e-09	0.612445	131.825	196.229	175.096	115.725	98.617	109.687	76.479	160.002
ENSDARG00000040523	smpd2a	-0.707994	3.81018	24.9954	5.74681e-07	4.65802e-06	0.612171	172.077	118.743	239.5	129.813	108.68	123.775	72.454	174.09
ENSDARG00000078525	noctb	-0.709436	0.798056	6.85096	0.00885939	0.0257329	0.611559	15.105	22.154	23.161	14.098	12.084	13.091	7.049	21.147
ENSDARG00000102300	ca9	-0.710366	6.59817	152.697	4.46191e-35	3.94062e-33	0.611165	1000.12	1287.43	1403.74	857.952	715.789	818.186	545.789	1195.96
ENSDARG00000044002	cyp2x7	-0.711152	2.47336	15.9891	6.3709e-05	0.000341722	0.610832	59.122	75.155	95.196	29.06	34.07	46.095	33.068	70.145
ENSDARG00000002685	fam113	-0.7114	1.73474	11.7223	0.000617567	0.00259233	0.610727	36.213	35.207	48.284	31.184	26.154	18.107	26.154	37.219
ENSDARG00000091521	MAP3K11	-0.711655	2.06717	14.6462	0.000129699	0.000645599	0.610619	35.92	58.869	64.856	31.929	25.942	39.911	27.938	41.907
ENSDARG00000095486	CU467646.3	-0.711899	3.02898	24.6736	6.7909e-07	5.41572e-06	0.610516	85.966	129.948	109.956	55.978	66.973	66.973	41.983	95.962
ENSDARG00000055479	mmp20b	-0.712603	2.39532	18.2355	1.95203e-05	0.00011749	0.610218	52.308	63.373	87.515	41.243	41.243	36.213	33.196	63.373
ENSDARG00000041199	alg12	-0.714229	2.74449	19.6005	9.54464e-06	6.12065e-05	0.609531	61.361	80.474	120.711	52.308	54.32	61.361	35.207	71.421
ENSDARG00000054337	ap1g2	-0.714278	2.8842	24.1525	8.90017e-07	6.94268e-06	0.60951	81.95	93.798	91.824	71.089	64.178	51.342	51.342	74.051
ENSDARG00000054191	pgk1	-0.716823	2.02515	15.0905	0.000102479	0.000522949	0.608436	37.219	58.344	56.332	35.207	32.19	25.148	29.172	46.273
ENSDARG00000076779	fam13b	-0.716936	3.60272	37.3701	9.77085e-10	1.24065e-08	0.608388	139.944	139.944	187.925	102.959	77.969	113.955	70.972	144.942
ENSDARG00000060010	iqgap2	-0.717132	3.92276	35.6362	2.37832e-09	2.88242e-08	0.608306	167.933	166.933	225.91	151.939	119.952	141.943	101.959	138.945
ENSDARG00000004836	dnajc5ab	-0.717598	3.25816	34.656	3.93414e-09	4.60532e-08	0.608109	100.592	121.717	140.829	87.515	63.373	86.51	56.332	115.681
ENSDARG00000051957	selenom	-0.71766	2.63086	18.4427	1.75087e-05	0.000106244	0.608083	70.843	77.827	77.827	58.869	44.9	30.931	43.903	85.81
ENSDARG00000077506	tjp1a	-0.717753	4.86824	68.2047	1.47373e-16	4.04483e-15	0.608044	291.827	441.766	395.476	261.638	230.443	222.392	196.229	336.104
ENSDARG00000057671	epas1b	-0.718593	1.81952	12.1233	0.000497968	0.00214397	0.60769	34.237	37.258	58.405	31.216	18.126	37.258	19.133	40.279
ENSDARG00000037655	pls3	-0.718639	4.47893	65.5993	5.52592e-16	1.44549e-14	0.607671	245.85	277.445	311.015	203.394	154.027	180.685	156.001	246.838
ENSDARG00000019707	spout1	-0.719798	5.48703	93.4352	4.19725e-22	1.78283e-20	0.607183	481.827	567.726	587.473	443.32	319.902	349.522	312.003	500.587
ENSDARG00000021366	fbp1a	-0.72021	1.78039	10.2022	0.00140273	0.00529734	0.607009	39.246	37.233	37.233	42.265	25.158	23.145	31.195	31.195
ENSDARG00000025468	bnip3la	-0.720254	3.25805	30.0268	4.2612e-08	4.20231e-07	0.606991	112.664	129.764	129.764	78.462	70.415	93.551	40.237	118.699
ENSDARG00000020866	apoa4b.2	-0.720546	1.62312	10.9769	0.000922566	0.00366643	0.606868	36.213	32.19	51.302	20.118	24.142	26.154	17.101	31.184
ENSDARG00000099547	nbeal1	-0.721151	5.21731	76.2259	2.53e-18	8.00269e-17	0.606613	343.239	478.938	549.781	380.157	265.411	322.285	214.524	452.995
ENSDARG00000096118	ost4	-0.721275	3.34972	34.5865	4.07727e-09	4.75104e-08	0.606561	107.674	123.775	142.895	105.662	75.473	75.473	70.441	120.756
ENSDARG00000005972	ric8b	-0.72251	2.95872	24.9727	5.81476e-07	4.70455e-06	0.606042	85.497	112.339	100.409	63.626	58.655	62.632	60.643	71.579
ENSDARG00000075437	shc1	-0.72377	4.3467	41.0552	1.47993e-10	2.11216e-09	0.605513	249.532	200.819	297.251	202.807	170.994	162.047	124.269	218.713
ENSDARG00000054124	htr1d	-0.72406	1.13353	5.85815	0.0155051	0.0408824	0.605391	33.068	15.031	29.06	19.039	7.014	25.052	17.035	19.039
ENSDARG00000040984	hspa13	-0.725007	1.99819	15.4344	8.54172e-05	0.00044622	0.604994	48.302	44.277	52.328	38.239	26.164	32.202	21.132	51.321
ENSDARG00000073912	si:ch211-202h22.7	-0.72514	3.0738	30.9272	2.67897e-08	2.72791e-07	0.604938	82.169	109.225	122.252	81.167	66.136	70.145	44.091	100.207
ENSDARG00000075215	vezt	-0.725356	3.2137	28.9432	7.45306e-08	7.04251e-07	0.604848	75.555	122.281	148.129	87.485	60.643	78.538	55.672	112.339
ENSDARG00000016065	tlr3	-0.726091	1.90852	11.7076	0.000622465	0.00261043	0.60454	26.842	46.725	62.632	34.795	36.784	22.865	22.865	36.784
ENSDARG00000070318	arl8bb	-0.726097	2.36026	17.8615	2.37582e-05	0.0001403	0.604537	52.33	77.013	63.19	41.469	25.671	42.456	30.608	68.127
ENSDARG00000089767	rnf130	-0.727696	0.650466	5.8959	0.0151761	0.0401457	0.603868	21.124	13.077	18.107	14.083	9.053	13.077	7.041	18.107
ENSDARG00000103015	hist1h2a2	-0.729496	2.64197	18.3753	1.81393e-05	0.000109771	0.603114	76.83	68.847	100.777	44.9	53.881	58.869	34.923	54.878
ENSDARG00000089478	si:dkey-241l7.4	-0.730292	0.978567	7.30572	0.00687354	0.0207275	0.602782	16.101	28.176	30.189	12.076	14.088	9.057	15.095	22.139
ENSDARG00000079167	si:ch211-230g15.5	-0.73037	3.49162	33.9771	5.57645e-09	6.39356e-08	0.602749	111.752	142.684	173.615	100.777	64.856	85.81	68.847	157.65
ENSDARG00000098478	FO704758.1	-0.732032	1.26942	9.86536	0.0016842	0.00621428	0.602055	26.164	27.17	37.233	17.107	17.107	18.113	16.101	24.151
ENSDARG00000062370	bcl2l13	-0.732232	2.93367	20.7658	5.19018e-06	3.47571e-05	0.601972	64.379	117.693	87.515	88.521	56.332	52.308	53.314	92.545
ENSDARG00000056453	afap1l1b	-0.732306	0.603121	5.71379	0.0168321	0.043818	0.601941	14.912	22.865	18.889	6.959	8.947	12.924	4.971	17.895
ENSDARG00000105468	zgc:112234	-0.732369	0.917304	6.71387	0.00956658	0.0274297	0.601915	22.709	24.684	20.734	12.836	16.785	18.76	8.886	11.848
ENSDARG00000101557	scarb1	-0.732686	4.75221	61.974	3.48016e-15	8.22332e-14	0.601782	324.093	302.222	401.637	240.585	200.819	249.532	158.07	284.327
ENSDARG00000053917	alg10	-0.73302	1.87634	13.4329	0.000247256	0.00114543	0.601643	48.38	34.557	48.38	33.57	24.684	32.583	21.722	37.519
ENSDARG00000006786	copz2	-0.734926	1.12427	8.92444	0.0028138	0.00968516	0.600849	19.992	26.989	31.987	16.993	18.992	15.994	12.995	18.992
ENSDARG00000102694	CU570769.2	-0.734939	1.54291	8.21167	0.00416218	0.0135301	0.600843	20.954	34.923	45.898	27.938	23.947	17.96	5.987	45.898
ENSDARG00000074669	cacng4b	-0.735012	0.839138	7.33746	0.00675323	0.0204546	0.600813	17.101	26.154	20.118	14.083	11.065	17.101	9.053	17.101
ENSDARG00000061634	aifm4	-0.735065	2.58233	22.5282	2.0708e-06	1.50665e-05	0.600791	66.852	85.81	77.827	47.894	46.896	38.914	39.911	69.845
ENSDARG00000058597	nt5c3a	-0.735434	3.94019	46.7002	8.27199e-12	1.35886e-10	0.600637	154.938	225.91	216.914	129.948	106.957	129.948	76.969	201.92
ENSDARG00000013453	tdrd9	-0.736096	5.43519	99.335	2.13206e-23	1.00359e-21	0.600362	473.216	610.409	609.415	356.9	296.257	380.76	233.626	539.824
ENSDARG00000025011	synj1	-0.736385	2.71973	21.8271	2.98353e-06	2.10713e-05	0.600242	69.482	71.496	106.74	62.433	48.335	64.447	41.286	62.433
ENSDARG00000093550	BX005438.1	-0.736421	1.64487	12.4854	0.000410135	0.00180662	0.600226	36.532	37.519	37.519	27.646	20.734	24.684	12.836	40.481
ENSDARG00000005254	kdelr2a	-0.736724	7.05195	164.345	1.2715e-37	1.25323e-35	0.600101	1517.56	1674.55	1915.46	1117.68	967.603	1123.61	715.829	1602.47
ENSDARG00000103962	add1	-0.736799	7.32025	171.172	4.10394e-39	4.4105e-37	0.600069	1593.62	2204.03	2359.12	1412.69	1144.27	1310.29	904.678	1995.26
ENSDARG00000052721	prim2	-0.737016	4.71931	66.6672	3.21444e-16	8.58467e-15	0.599979	322.871	329.869	335.866	253.899	192.923	193.923	177.929	314.875
ENSDARG00000111701	lbh	-0.7377	3.21535	32.4274	1.23727e-08	1.3321e-07	0.599694	85.504	116.687	143.847	93.551	71.421	74.438	51.302	112.664
ENSDARG00000040649	prickle1a	-0.737768	6.30273	152.94	3.94819e-35	3.50427e-33	0.599666	890.576	1025.42	1107.94	736.612	577.617	604.787	522.27	944.916
ENSDARG00000061921	gltpa	-0.737832	2.54928	17.9517	2.2658e-05	0.000134694	0.59964	57.398	61.426	108.754	48.335	41.286	53.37	37.258	59.412
ENSDARG00000045463	ralaa	-0.738384	2.83281	25.5231	4.3711e-07	3.61188e-06	0.59941	79.552	106.74	91.635	58.405	60.419	61.426	42.293	70.489
ENSDARG00000027777	tnfaip3	-0.738712	2.16634	15.3674	8.85039e-05	0.000459119	0.599274	33.23	60.419	73.51	42.293	37.258	33.23	31.216	43.3
ENSDARG00000062017	fsd1	-0.738918	1.7844	13.8515	0.00019784	0.000941192	0.599188	28.936	51.885	46.896	28.936	24.945	27.938	17.96	38.914
ENSDARG00000105573	si:ch211-226l4.6	-0.739712	2.8998	26.8939	2.14935e-07	1.87046e-06	0.598859	85.497	86.491	111.345	64.62	41.754	65.614	54.678	81.52
ENSDARG00000092134	rad54b	-0.739746	3.72102	43.6062	4.01568e-11	6.17743e-10	0.598845	137.956	163.131	209.452	118.824	108.754	108.754	80.558	140.977
ENSDARG00000002021	pygb	-0.739953	3.66309	42.3236	7.73528e-11	1.1519e-09	0.598759	129.813	180.128	166.04	125.788	94.592	117.737	68.428	142.895
ENSDARG00000061890	atp13a2	-0.740128	3.16235	30.7065	3.00151e-08	3.03039e-07	0.598686	101.598	121.717	116.687	83.492	78.462	60.355	62.367	94.557
ENSDARG00000060021	vcpkmt	-0.741865	3.34205	39.0864	4.05454e-10	5.44676e-09	0.597966	118.743	129.813	140.882	91.573	79.498	82.517	61.384	113.712
ENSDARG00000061660	CABZ01055347.1	-0.742893	1.64586	12.2375	0.00046839	0.00202916	0.59754	38.265	39.272	44.307	21.147	28.195	26.182	13.091	32.223
ENSDARG00000061201	acsf2	-0.744613	5.15139	103.401	2.73792e-24	1.35303e-22	0.596828	387.426	486.043	508.182	322.016	258.619	293.84	200.254	445.791
ENSDARG00000013804	capns1b	-0.74503	6.3671	138.35	6.10987e-32	4.59916e-30	0.596655	995.145	1079.65	1081.64	730.701	596.491	679.005	537.836	898.713
ENSDARG00000044954	slit1a	-0.745377	1.70306	11.8761	0.000568582	0.00240881	0.596512	29.06	47.097	39.081	33.068	30.062	17.035	22.045	34.07
ENSDARG00000106684	AL929192.1	-0.746451	1.26313	7.77079	0.00530979	0.0166333	0.596068	20.041	32.066	40.083	16.033	19.039	27.056	13.027	14.029
ENSDARG00000089643	mcama	-0.746583	1.55238	10.5413	0.00116736	0.00450576	0.596013	24.168	45.314	33.23	30.209	13.091	28.195	16.112	36.251
ENSDARG00000070393	COQ10A	-0.746605	1.52414	11.3641	0.000748774	0.0030659	0.596004	26.182	39.272	40.279	25.175	19.133	30.209	17.119	24.168
ENSDARG00000029112	gem	-0.747042	1.60127	8.80321	0.00300701	0.0102552	0.595824	42.265	37.233	47.296	13.082	16.101	21.132	29.183	28.176
ENSDARG00000021433	asmtl	-0.74792	1.8523	13.6466	0.000220637	0.00103547	0.595461	34.237	53.37	58.405	21.147	22.154	32.223	19.133	42.293
ENSDARG00000017780	rorcb	-0.748114	2.61567	17.5333	2.82326e-05	0.000164008	0.595381	69.972	56.977	110.956	49.98	44.982	58.976	36.985	56.977
ENSDARG00000007603	stxbp2	-0.749877	2.37714	18.1823	2.00738e-05	0.00012051	0.594654	60.976	69.972	53.978	54.978	34.986	35.986	29.988	68.973
ENSDARG00000060768	ankib1a	-0.751897	2.02345	15.8422	6.88501e-05	0.000366872	0.593822	36.784	54.678	54.678	39.766	32.807	23.86	19.883	53.684
ENSDARG00000068286	slc7a4	-0.75193	2.14388	14.4003	0.000147779	0.000724878	0.593809	36.213	52.308	70.415	46.273	42.249	32.19	15.089	54.32
ENSDARG00000099265	slc7a5	-0.752417	1.86954	14.8183	0.000118382	0.000594574	0.593608	30.819	56.667	50.702	28.83	24.854	28.83	23.86	37.778
ENSDARG00000086261	fhdc4	-0.753884	3.04645	22.6658	1.92765e-06	1.41113e-05	0.593005	101.403	93.45	119.298	74.561	61.637	80.526	60.643	61.637
ENSDARG00000077665	pimr140	-0.754069	0.682826	5.7044	0.0169225	0.0440339	0.592929	9.874	27.646	21.722	8.886	13.823	12.836	5.924	13.823
ENSDARG00000100917	slc30a8	-0.754545	6.49634	147.416	6.3636e-34	5.30498e-32	0.592733	1019.07	1108.69	1364.46	837.808	654.538	809.613	510.539	1046.25
ENSDARG00000019137	tram1	-0.755124	6.54935	150.782	1.16978e-34	1.01305e-32	0.592496	1015.03	1214.85	1440.53	790.35	708.83	736.666	601.461	1012.05
ENSDARG00000067729	arid3c	-0.756737	1.23975	10.1555	0.00143871	0.00541716	0.591833	20.126	30.189	30.189	25.158	16.101	21.132	10.063	26.164
ENSDARG00000093254	znf569l	-0.756877	4.7756	69.7554	6.71331e-17	1.90709e-15	0.591776	274.89	406.838	398.841	231.908	183.927	235.906	141.943	354.859
ENSDARG00000051873	ahcyl2a	-0.759518	0.820591	6.04587	0.0139388	0.0374501	0.590694	23.145	13.082	30.189	11.069	11.069	11.069	16.101	14.088
ENSDARG00000079848	gmps	-0.759519	7.56027	252.779	6.43627e-57	1.13686e-54	0.590693	2073.28	2457.07	2764.7	1721.55	1407.9	1523.14	1143.36	2164.46
ENSDARG00000044619	birc2	-0.760143	4.85771	84.5385	3.76814e-20	1.37191e-18	0.590438	362.513	381.646	404.806	245.703	221.536	238.655	162.124	346.401
ENSDARG00000015567	zic1	-0.760932	2.81365	23.191	1.46681e-06	1.09525e-05	0.590115	87.965	90.964	94.962	57.977	65.974	54.978	45.982	58.976
ENSDARG00000079483	CABZ01072096.1	-0.761634	0.659119	6.08573	0.0136278	0.036803	0.589828	12.084	21.147	20.14	14.098	7.049	9.063	6.042	25.175
ENSDARG00000105549	RIC3	-0.761765	1.7481	11.7976	0.000593072	0.00250128	0.589774	25.148	56.332	44.261	29.172	19.113	19.113	26.154	42.249
ENSDARG00000104765	chek1	-0.762035	4.32733	69.723	6.8247e-17	1.93566e-15	0.589664	231.449	257.613	278.745	194.216	153.964	156.983	125.788	229.437
ENSDARG00000014101	pyroxd2	-0.762222	1.23402	10.0893	0.0014913	0.0055869	0.589587	21.043	27.056	34.07	23.048	17.035	21.043	15.031	19.039
ENSDARG00000105781	zgc:171727	-0.763603	3.16536	35.0382	3.23308e-09	3.83498e-08	0.589023	93.45	121.286	125.263	82.515	59.649	60.643	66.608	104.386
ENSDARG00000092460	kifl	-0.764339	1.41025	9.8107	0.00173499	0.00638454	0.588723	24.99	25.99	41.983	26.989	25.99	22.991	11.995	20.992
ENSDARG00000116723	BX470259.3	-0.764488	1.9716	15.3111	9.11809e-05	0.000471738	0.588662	52.308	38.225	61.361	30.178	25.148	33.196	22.13	45.267
ENSDARG00000005220	pdcd6	-0.766102	1.99491	15.0106	0.00010691	0.000542765	0.588004	38.772	61.637	51.696	30.819	29.825	27.836	13.918	55.672
ENSDARG00000086645	hs3st3b1b	-0.766694	0.895581	5.90936	0.0150606	0.0398992	0.587763	16.101	17.107	39.246	10.063	12.076	7.044	15.095	21.132
ENSDARG00000035253	npr3	-0.767511	2.82526	26.8319	2.21948e-07	1.92773e-06	0.58743	78.538	105.38	102.398	47.719	49.708	49.708	50.702	77.544
ENSDARG00000045027	rab9a	-0.76927	3.57745	37.1757	1.07951e-09	1.36006e-08	0.586714	152.105	157.076	154.093	100.409	76.55	80.526	69.591	167.017
ENSDARG00000041607	eif4ebp3l	-0.770082	8.35784	282.915	1.73912e-63	3.78364e-61	0.586384	3667.54	4336.27	4833.07	2866.86	2382.05	2652.94	2061.18	3612.56
ENSDARG00000096045	si:ch73-263o4.4	-0.771923	1.81039	15.6721	7.53268e-05	0.00039723	0.585636	37.985	48.98	40.984	32.987	23.99	25.99	17.993	42.983
ENSDARG00000009134	hlx1	-0.771966	1.65452	12.2722	0.00045975	0.00199352	0.585619	29.934	46.896	44.9	21.951	12.971	31.929	14.967	38.914
ENSDARG00000035682	FP102018.1	-0.772842	2.9806	30.2812	3.73726e-08	3.72266e-07	0.585263	105.217	107.221	102.211	60.124	62.128	61.126	47.097	86.178
ENSDARG00000098248	CABZ01081730.1	-0.773399	2.76882	27.3186	1.72543e-07	1.52309e-06	0.585038	73.51	98.684	91.635	60.419	40.279	67.468	44.307	69.482
ENSDARG00000058459	plekhg2	-0.773435	0.866896	7.39914	0.00652551	0.0198694	0.585023	14.81	23.696	31.595	8.886	8.886	15.798	10.861	17.772
ENSDARG00000019360	sec23b	-0.774513	5.98327	118.409	1.41064e-27	8.14428e-26	0.584586	710.929	754.229	995.904	593.112	444.079	489.393	371.576	809.613
ENSDARG00000062688	gpnmb	-0.774754	0.829112	6.85578	0.0088355	0.0256802	0.584488	16.993	26.989	26.989	6.997	9.996	16.993	11.995	12.995
ENSDARG00000103766	cyp2aa7	-0.774944	2.20459	21.2674	3.99471e-06	2.7431e-05	0.584411	50.355	57.266	65.165	39.494	28.633	36.532	30.608	49.368
ENSDARG00000079742	mcf2l2	-0.775484	0.509862	6.25178	0.0124069	0.0340888	0.584192	10.021	16.033	18.037	16.033	9.019	8.017	9.019	15.031
ENSDARG00000099985	ccn1l2	-0.775607	0.48394	6.11727	0.0133868	0.0362838	0.584143	11.848	19.747	18.76	7.899	5.924	12.836	7.899	12.836
ENSDARG00000093498	MACIR	-0.776818	0.521027	6.00434	0.0142708	0.038158	0.583653	12.836	17.772	23.696	5.924	10.861	8.886	7.899	12.836
ENSDARG00000103031	znf1029	-0.777326	2.42926	21.3487	3.82875e-06	2.63827e-05	0.583447	53.314	72.427	84.498	44.261	31.184	50.296	23.136	70.415
ENSDARG00000063075	soga1	-0.777537	4.06409	56.3707	6.00166e-14	1.2641e-12	0.583362	185.159	218.367	265.663	139.876	140.882	133.838	97.611	176.103
ENSDARG00000021287	rab7b	-0.777633	4.04366	53.9461	2.0607e-13	4.14325e-12	0.583323	174.761	202.407	261.648	143.166	128.356	110.583	108.609	183.647
ENSDARG00000014866	hprt1l	-0.778433	1.42732	11.3019	0.000774266	0.00315507	0.583	25.052	38.079	38.079	21.043	14.029	14.029	22.045	33.068
ENSDARG00000063649	tead3b	-0.778697	5.09797	92.239	7.68176e-22	3.18704e-20	0.582893	371.244	454.181	502.561	299.167	272.509	262.635	167.85	414.687
ENSDARG00000040255	ephx2	-0.779482	3.10818	25.5764	4.25205e-07	3.52166e-06	0.582576	91.573	119.75	153.964	52.328	60.378	60.378	65.41	91.573
ENSDARG00000055054	bcl9l	-0.779722	3.55046	33.72	6.36437e-09	7.2149e-08	0.582479	137.193	111.345	188.889	117.31	92.456	87.485	66.608	134.21
ENSDARG00000067670	pomt1	-0.779915	3.10782	32.6218	1.11952e-08	1.21707e-07	0.582401	93.586	94.592	142.895	81.51	57.359	76.479	50.315	97.611
ENSDARG00000097236	si:ch73-147o17.1	-0.780347	1.06633	9.28621	0.00230885	0.00815158	0.582227	13.823	28.633	29.621	19.747	13.823	17.772	11.848	18.76
ENSDARG00000098664	si:dkeyp-53d3.3	-0.781235	0.649779	5.74259	0.0165583	0.0432252	0.581868	12.995	23.99	15.994	13.994	4.998	19.992	4.998	15.994
ENSDARG00000070220	pou3f2a	-0.781359	0.819147	6.55402	0.0104648	0.0295678	0.581818	17.101	17.101	20.118	22.13	5.03	10.059	13.077	25.148
ENSDARG00000057805	mrpl28	-0.781563	5.38936	114.3	1.11992e-26	6.26311e-25	0.581736	449.244	606.233	551.929	380.13	287.319	323.851	272.509	469.979
ENSDARG00000099129	phlda1	-0.782035	1.8091	15.2539	9.3981e-05	0.000484433	0.581546	33.57	51.342	50.355	24.684	24.684	19.747	21.722	42.456
ENSDARG00000045596	rassf8a	-0.782474	1.77345	14.2366	0.000161208	0.000784494	0.581369	33.208	43.271	58.365	24.151	22.139	34.214	15.095	36.227
ENSDARG00000045913	mrps10	-0.78248	4.5629	76.9972	1.71205e-18	5.50323e-17	0.581367	273.899	346.401	323.241	201.396	166.152	175.215	147.019	294.038
ENSDARG00000004621	gpm6ab	-0.783605	2.13817	18.6066	1.60663e-05	9.82259e-05	0.580913	54.678	53.684	66.608	29.825	36.784	32.807	25.848	42.749
ENSDARG00000041107	cftr	-0.784067	1.94959	15.8176	6.97489e-05	0.000371217	0.580727	38.079	47.097	56.116	38.079	19.039	23.048	32.066	48.099
ENSDARG00000004184	nf1b	-0.784942	2.98483	32.8167	1.01273e-08	1.10637e-07	0.580375	88.862	117.495	104.659	61.216	51.342	63.19	54.304	82.937
ENSDARG00000073787	si:ch73-303b9.1	-0.785684	5.38539	130.327	3.47581e-30	2.33994e-28	0.580077	468.967	553.141	604.246	387.8	282.583	325.672	265.548	500.031
ENSDARG00000035009	trim35-27	-0.785836	0.878259	6.31523	0.0119705	0.0330887	0.580016	29.172	25.148	13.077	13.077	16.095	8.047	9.053	22.13
ENSDARG00000052897	atxn2	-0.787081	2.74001	25.7028	3.98257e-07	3.31385e-06	0.579515	61.384	79.498	114.718	63.397	46.29	61.384	34.214	74.466
ENSDARG00000070107	six7	-0.787692	3.92679	57.1416	4.05544e-14	8.71676e-13	0.57927	186.609	196.483	211.293	126.381	99.722	125.393	101.697	160.938
ENSDARG00000062361	paxbp1	-0.787914	5.45864	125.938	3.17287e-29	2.00724e-27	0.579181	480.992	590.217	623.286	421.87	319.659	358.74	287.593	464.959
ENSDARG00000061357	chst6	-0.788449	2.67686	24.6935	6.721e-07	5.37198e-06	0.578966	67.468	71.496	106.74	59.412	48.335	61.426	31.216	65.454
ENSDARG00000110922	CR847936.6	-0.789824	3.53251	46.7688	7.98749e-12	1.31782e-10	0.578415	113.955	163.935	170.932	105.958	76.969	100.96	61.975	136.945
ENSDARG00000069752	ckba	-0.789851	3.60761	49.0368	2.51208e-12	4.45041e-11	0.578404	145.914	166.04	177.109	99.624	83.523	91.573	70.441	154.97
ENSDARG00000004218	rnd1b	-0.790631	5.83695	137.634	8.76047e-32	6.56667e-30	0.578091	595.73	825.166	848.311	512.207	400.508	448.81	327.048	717.492
ENSDARG00000090822	zgc:171517	-0.790741	1.92222	14.4759	0.000141967	0.000700414	0.578047	36.918	44.9	49.889	43.903	34.923	27.938	25.942	28.936
ENSDARG00000034852	nt5c2l1	-0.790894	2.34418	17.5071	2.86242e-05	0.000165851	0.577986	64.447	47.328	78.545	50.349	42.293	43.3	34.237	41.286
ENSDARG00000038467	igsf8	-0.791211	3.80638	52.29	4.78811e-13	9.20473e-12	0.577859	160.936	196.922	176.929	134.946	100.96	117.953	90.964	142.943
ENSDARG00000097551	si:dkey-7i4.15	-0.791241	1.81113	15.8853	6.73002e-05	0.000359364	0.577847	29.934	41.907	50.887	38.914	22.949	26.94	19.956	39.911
ENSDARG00000021398	mul1a	-0.791931	2.2998	19.2837	1.12665e-05	7.09228e-05	0.577571	47.097	56.116	86.178	43.089	28.058	49.101	29.06	50.103
ENSDARG00000008541	chia.4	-0.792664	2.34286	19.8412	8.41481e-06	5.45495e-05	0.577277	44.091	70.145	73.151	51.105	24.05	46.095	25.052	68.141
ENSDARG00000103697	arnt2	-0.793237	4.70755	88.2621	5.73305e-21	2.26278e-19	0.577048	278.362	340	380.76	251.52	191.871	229.649	141.169	284.327
ENSDARG00000098788	pcdh2g28	-0.79375	1.7462	12.8052	0.000345662	0.00155096	0.576843	43.3	46.321	40.279	25.175	12.084	28.195	17.119	49.342
ENSDARG00000002507	itga10	-0.793828	3.09519	23.7764	1.08202e-06	8.30246e-06	0.576812	87.18	114.236	125.258	79.163	35.072	72.149	41.085	135.279
ENSDARG00000063295	myh9a	-0.79419	6.95932	159.182	1.70753e-36	1.61176e-34	0.576667	1322.73	1586.27	1726.56	1312.71	936.932	990.042	711.467	1428.95
ENSDARG00000076501	asxl2	-0.794797	1.19452	10.5701	0.00114932	0.00444768	0.576424	28.633	27.646	32.583	12.836	16.785	18.76	11.848	20.734
ENSDARG00000061889	ppcs	-0.795575	0.367092	5.47888	0.0192476	0.049089	0.576114	6.038	19.12	17.107	12.076	6.038	10.063	9.057	11.069
ENSDARG00000078912	si:ch73-24k9.2	-0.795579	2.00231	18.5785	1.63052e-05	9.9482e-05	0.576112	37.519	60.228	54.304	32.583	23.696	35.545	21.722	43.443
ENSDARG00000058381	zgc:171775	-0.795926	0.392953	6.07533	0.0137083	0.0369588	0.575973	10.936	14.912	18.889	9.942	10.936	6.959	3.977	14.912
ENSDARG00000117413	CABZ01057364.1	-0.797109	1.42112	13.0688	0.000300255	0.00136368	0.575501	31.184	32.19	40.237	19.113	19.113	19.113	15.089	29.172
ENSDARG00000105345	zgc:173552	-0.797111	0.898605	8.83929	0.00294814	0.0100776	0.575501	21.132	24.151	20.126	17.107	11.069	16.101	13.082	15.095
ENSDARG00000068918	map2k2b	-0.799037	2.42319	22.717	1.87704e-06	1.37861e-05	0.574733	65.385	76.45	73.433	40.237	41.243	44.261	37.219	47.278
ENSDARG00000033973	mrps23	-0.799938	4.26228	63.8653	1.33225e-15	3.32875e-14	0.574374	243.567	228.655	288.304	160.058	130.234	152.105	127.251	207.778
ENSDARG00000010035	engase	-0.80006	1.78169	15.9129	6.63241e-05	0.000354364	0.574325	41.754	48.713	37.778	29.825	22.865	23.86	22.865	36.784
ENSDARG00000102731	si:ch73-299h12.2	-0.800384	4.39901	63.6716	1.46991e-15	3.64717e-14	0.574196	226.666	319.123	299.24	170.994	129.24	150.117	134.21	272.397
ENSDARG00000055342	slc16a13	-0.800675	0.847753	8.50882	0.0035343	0.0117656	0.574081	15.965	19.956	28.936	13.969	11.973	8.98	9.978	21.951
ENSDARG00000010018	qki2	-0.800943	3.1585	27.0073	2.02689e-07	1.77253e-06	0.573974	104.958	82.967	157.937	81.967	65.974	81.967	49.98	87.965
[truncated: 1,254 more rows]

## Sheet: 72hpf DEGs
Differentially expressed genes (fold-change > 1.5; FDR < 0.05) after RNA-seq comparison of 72hpf wild-type (casper) and miR-34a-/- zebrafish embryos.
Ensembl ID	gene	logFC	logCPM	LR	PValue	FDR	Fold_change	72h_wt_1	72h_wt_2	72h_wt_3	72h_miR34a_del_1	72h_miR34a_del_2	72h_miR34a_del_3
ENSDARG00000039682	si:ch211-121a2.2	5.38489	1.40389	162.04	4.0538e-37	5.29951e-34	41.7844	2.958	0.986	0	56.211	50.294	71.003
ENSDARG00000097728	CR388132.1	5.20221	1.97779	178.971	8.12816e-41	1.20427e-37	36.8147	0	2.05	5.124	71.734	84.032	123.998
ENSDARG00000093606	si:dkey-159f12.2	4.61123	3.39344	240.557	2.97369e-54	8.2609e-51	24.441	11.273	4.099	15.372	226.476	259.269	254.145
ENSDARG00000068593	CU326366.2	4.55135	-0.121305	47.5896	5.25469e-12	1.1017e-09	23.4473	0.98	0.98	0	14.699	20.579	17.639
ENSDARG00000094692	CR384089.1	4.41701	0.320755	10.4011	0.00125938	0.0309265	21.3625	2.958	0	0.986	0	65.086	8.875
ENSDARG00000052288	zmp:0000000634	4.233	0.364783	53.717	2.31552e-13	6.1262e-11	18.8045	1.96	0	1.96	21.559	31.358	24.499
ENSDARG00000061858	zgc:153968	4.15809	-1.00369	22.3626	2.25732e-06	0.000171804	17.853	0	0.98	0	3.92	9.799	9.799
ENSDARG00000095528	CR854897.1	4.03603	-1.08338	22.4412	2.16674e-06	0.000165476	16.4046	0	0.981	0	6.865	6.865	7.846
ENSDARG00000104038	znf1023	3.83599	-1.21162	18.0606	2.13979e-05	0.00116152	14.2806	0	0	0.981	4.904	7.846	5.885
ENSDARG00000035602	dao.1	3.83187	4.09729	84.6213	3.6135e-20	2.17044e-17	14.2399	56.548	13.649	15.599	176.467	363.659	632.748
ENSDARG00000115450	CABZ01012382.2	3.69798	-1.30547	15.4468	8.48597e-05	0.00357182	12.9779	0.986	0	0	7.889	4.931	3.945
ENSDARG00000078246	si:ch211-114l13.4	3.67074	-1.30609	16.3866	5.16498e-05	0.00239562	12.7351	0	0	0.986	5.917	4.931	5.917
ENSDARG00000105508	si:dkey-23a13.21	3.6551	-1.31146	15.4161	8.62515e-05	0.0036167	12.5978	1.025	0	0	4.099	3.074	10.248
ENSDARG00000098976	CU457778.1	3.64969	-0.757926	22.8849	1.71994e-06	0.000134591	12.5507	0	0.981	0.981	4.904	7.846	16.673
ENSDARG00000104415	si:ch73-236c18.6	3.54767	-0.827792	20.2259	6.88164e-06	0.000451143	11.6938	0.975	0	0.975	6.825	3.9	16.574
ENSDARG00000099215	CR318603.1	3.52245	-1.40688	11.9051	0.00055979	0.0165656	11.4911	0.98	0	0	0.98	7.84	5.88
ENSDARG00000096978	CU972512.1	3.51019	0.013833	17.3858	3.05099e-05	0.00155874	11.3939	0.981	0	3.923	26.481	23.538	5.885
ENSDARG00000097690	BX629346.2	3.49746	-1.40565	11.6845	0.000630227	0.0181898	11.2938	0	0	1.025	1.025	8.198	6.149
ENSDARG00000093443	BX323559.4	3.43809	-0.54454	30.4802	3.37299e-08	3.84417e-06	10.8385	1.96	0	0.98	9.799	8.82	16.659
ENSDARG00000100184	ly97.2	3.38808	-1.46246	12.2494	0.000465416	0.0144866	10.4692	0.986	0	0	1.972	3.945	7.889
ENSDARG00000103037	CR848788.1	3.3363	-1.51145	10.9593	0.000931327	0.0248473	10.1001	0.975	0	0	5.85	4.875	1.95
ENSDARG00000097698	si:dkey-117a8.4	3.32183	-1.51286	10.8924	0.000965597	0.0254739	9.99931	0.981	0	0	1.962	6.865	3.923
ENSDARG00000088915	si:ch211-241n15.3	3.30902	-1.00541	19.6474	9.31319e-06	0.000584528	9.91094	0.975	0.975	0	5.85	6.825	9.75
ENSDARG00000101399	CR788226.1	3.28625	-1.51439	11.6346	0.000647379	0.0185643	9.75574	0	0	1.056	4.224	3.168	6.336
ENSDARG00000097433	CT027718.1	3.24359	-1.04293	17.9787	2.23394e-05	0.0011992	9.47151	0	1.056	1.056	5.28	8.448	9.504
ENSDARG00000040141	si:ch73-138e16.5	3.21337	-0.405777	29.5667	5.40239e-08	6.00314e-06	9.27517	0.986	2.958	0	14.792	8.875	15.778
ENSDARG00000060211	ankef1b	3.19069	-1.57025	10.4531	0.00122445	0.0303031	9.13046	0.986	0	0	2.958	4.931	3.945
ENSDARG00000030357	zgc:66313	3.17495	1.71343	102.744	3.81343e-24	2.82499e-21	9.03143	9.808	6.865	5.885	57.865	67.673	77.48
ENSDARG00000092351	BX649478.1	3.15557	-1.57271	9.85497	0.00169374	0.0386068	8.91089	0	0	0.975	3.9	0.975	6.825
ENSDARG00000038805	pigp	3.14213	3.88629	265.442	1.11765e-59	4.96771e-56	8.82826	56.548	27.299	25.349	261.289	248.614	451.406
ENSDARG00000105095	AL929028.8	3.1414	-0.460483	26.9404	2.09829e-07	2.05429e-05	8.82383	2.112	1.056	1.056	15.84	7.392	16.896
ENSDARG00000114716	znf1117	3.04322	-1.1719	14.8849	0.000114272	0.00463428	8.24331	1.962	0	0	6.865	3.923	7.846
ENSDARG00000077504	si:ch211-103n10.5	2.96919	1.73934	45.7579	1.33807e-11	2.56356e-09	7.83097	11.7	7.8	5.85	31.199	52.648	124.795
ENSDARG00000109749	si:ch211-162i8.7	2.87197	-1.26272	12.4615	0.000415417	0.0131889	7.32065	0.98	0	0.98	4.9	2.94	8.82
ENSDARG00000094458	si:dkey-65b12.12	2.85979	-1.21923	9.66167	0.00188153	0.041442	7.25909	0	0	1.972	2.958	1.972	12.82
ENSDARG00000114711	BX324142.1	2.85163	-0.424829	19.162	1.20078e-05	0.00072913	7.21817	0	1.056	4.224	16.896	12.672	10.56
ENSDARG00000055506	si:ch211-37e10.1	2.82853	-1.26335	10.6939	0.00107488	0.0276484	7.10349	0	1.972	0	2.958	2.958	10.848
ENSDARG00000098326	CU280645.1	2.82195	-0.637748	12.8006	0.000346507	0.0113413	7.0712	2.112	2.112	0	3.168	7.392	23.233
ENSDARG00000095280	CU682811.3	2.81923	0.105106	31.9843	1.55428e-08	1.89793e-06	7.05785	0.986	3.945	2.958	15.778	12.82	30.571
ENSDARG00000076819	nlrc8	2.81316	0.992434	36.0069	1.96616e-09	2.76557e-07	7.02821	3.074	9.223	4.099	45.09	19.471	58.412
ENSDARG00000092945	si:ch211-250g4.3	2.80061	-0.966442	16.3714	5.20647e-05	0.00239562	6.96735	0.986	1.972	0	5.917	6.903	9.862
ENSDARG00000090310	CABZ01065328.1	2.78315	1.79175	69.9003	6.23781e-17	2.34965e-14	6.88354	13.731	10.788	5.885	81.403	43.154	85.326
ENSDARG00000105092	FP236157.3	2.77001	-1.31344	9.62135	0.00192328	0.0418659	6.82112	1.962	0	0	1.962	2.942	10.788
ENSDARG00000079544	si:ch1073-464p5.5	2.72564	3.47424	152.777	4.28607e-35	5.01334e-32	6.61453	47.14	28.694	33.818	172.163	240.823	307.433
ENSDARG00000117235	CR293531.4	2.71007	-1.35857	10.5252	0.00117756	0.0294045	6.54352	1.962	0	0	2.942	4.904	6.865
ENSDARG00000045142	hbae5	2.70905	1.29517	53.7337	2.29587e-13	6.1262e-11	6.53893	13.322	5.124	5.124	58.412	44.065	47.14
ENSDARG00000095377	CR388207.1	2.70034	2.2561	104.39	1.66179e-24	1.2735e-21	6.49956	21.559	6.86	16.659	87.215	89.175	112.694
ENSDARG00000097157	si:ch211-207n23.2	2.63445	0.706751	36.6227	1.43355e-09	2.05543e-07	6.20938	8.82	3.92	1.96	18.619	25.479	48.997
ENSDARG00000103330	si:ch73-236c18.5	2.6185	0.911732	49.1267	2.39951e-12	5.38655e-10	6.14112	11.834	1.972	3.945	38.46	25.64	44.377
ENSDARG00000102946	si:ch73-167f10.1	2.61581	-1.40863	9.54604	0.00200381	0.0431937	6.12967	2.112	0	0	3.168	5.28	6.336
ENSDARG00000112725	si:dkey-22h13.2	2.60706	-1.40524	9.58819	0.00195833	0.042471	6.09261	0	0.986	0.986	3.945	4.931	4.931
ENSDARG00000099123	CU459186.2	2.60113	-0.410262	23.0478	1.58026e-06	0.000125226	6.06761	3.92	0.98	0.98	8.82	10.779	17.639
ENSDARG00000114894	znf1026	2.58171	-0.62243	15.4903	8.29288e-05	0.00352349	5.98651	1.025	2.05	2.05	9.223	14.347	8.198
ENSDARG00000068006	gck	2.55672	1.90092	35.2052	2.96732e-09	4.09601e-07	5.88367	19.499	11.7	7.8	43.873	105.296	66.297
ENSDARG00000117317	CABZ01044022.1	2.53394	0.245073	36.7624	1.33439e-09	1.92568e-07	5.79151	5.124	4.099	2.05	17.421	20.496	28.694
ENSDARG00000094696	si:dkey-201c13.2	2.5082	0.930758	15.3619	8.87596e-05	0.00370788	5.68908	14.784	3.168	3.168	8.448	42.241	66.53
ENSDARG00000076388	zgc:194686	2.50245	-0.0227831	29.8309	4.7142e-08	5.26475e-06	5.66648	5.124	2.05	2.05	17.421	16.396	19.471
ENSDARG00000100899	si:ch211-241b2.5	2.47424	-0.687215	16.5814	4.6606e-05	0.00219443	5.55673	1.962	0.981	1.962	8.827	10.788	8.827
ENSDARG00000094362	CR762497.1	2.46236	2.18688	10.636	0.00110906	0.0282456	5.51118	27.669	14.347	13.322	14.347	200.856	51.239
ENSDARG00000068637	si:ch211-281l24.3	2.4603	4.45072	241.025	2.35094e-54	7.46389e-51	5.50332	98.974	78.396	64.676	392.958	326.322	632.064
ENSDARG00000105137	zgc:173705	2.44057	-0.929278	13.5823	0.000228327	0.0080545	5.42856	3.168	1.056	0	9.504	6.336	8.448
ENSDARG00000094331	BX901918.2	2.42729	1.19845	48.8796	2.72171e-12	5.93012e-10	5.37883	12.739	2.94	8.82	48.997	33.318	48.017
ENSDARG00000117598	CABZ01094390.1	2.38155	-1.21229	10.0602	0.00151503	0.0356296	5.21098	1.025	1.025	1.025	7.173	5.124	5.124
ENSDARG00000095885	si:ch211-158m24.12	2.36998	2.13603	18.718	1.51548e-05	0.000879376	5.16934	37.238	8.82	8.82	31.358	130.333	89.175
ENSDARG00000038587	CU929150.1	2.36641	-0.241415	16.8984	3.94347e-05	0.00191213	5.15658	3.9	2.925	0.975	5.85	13.649	22.424
ENSDARG00000093224	CR456628.1	2.3636	-1.21405	10.0321	0.00153837	0.0360714	5.14652	0	0.975	1.95	4.875	3.9	7.8
ENSDARG00000044550	hif1al2	2.32766	2.18623	91.1129	1.35702e-21	9.13889e-19	5.0199	24.289	17.952	14.784	82.37	73.922	132.004
ENSDARG00000117239	CR376741.2	2.30805	-1.00568	11.9067	0.000559326	0.0165656	4.95213	3.168	0	1.056	6.336	7.392	8.448
ENSDARG00000092719	AL954655.2	2.30377	-1.0075	11.3839	0.000740823	0.0207356	4.93746	2.958	0	0.986	3.945	6.903	9.862
ENSDARG00000069031	plac8l1	2.26332	0.510905	37.0466	1.15337e-09	1.69751e-07	4.80095	6.865	4.904	3.923	22.558	18.634	35.307
ENSDARG00000061747	dipk2b	2.24773	0.937693	29.5506	5.44745e-08	6.02309e-06	4.74936	7.84	8.82	4.9	35.278	16.659	54.877
ENSDARG00000092120	BX470185.1	2.24608	0.649758	38.9043	4.45094e-10	7.11639e-08	4.74393	5.88	5.88	5.88	27.438	25.479	31.358
ENSDARG00000090366	znf1065	2.23662	-0.198579	18.9019	1.37617e-05	0.000813604	4.71292	5.124	3.074	1.025	11.273	9.223	24.595
ENSDARG00000096338	CR792438.1	2.21516	-1.04798	10.0394	0.00153226	0.0359967	4.64334	2.05	2.05	0	6.149	3.074	11.273
ENSDARG00000017038	zgc:152670	2.20982	1.05029	48.0972	4.05609e-12	8.66754e-10	4.62619	9.808	7.846	6.865	31.384	30.404	52.961
ENSDARG00000117241	CABZ01067657.1	2.20522	1.83326	66.8058	2.99612e-16	1.09157e-13	4.61144	20.596	11.769	11.769	56.884	51	97.095
ENSDARG00000117734	CABZ01044023.1	2.20118	0.746377	39.1007	4.02503e-10	6.48205e-08	4.59857	10.56	6.336	4.224	27.457	24.289	46.465
ENSDARG00000110323	znf986	2.18082	-0.889538	9.70517	0.0018375	0.0407145	4.53412	3.074	1.025	1.025	12.297	6.149	5.124
ENSDARG00000104008	si:ch211-232d10.3	2.17633	-1.08281	9.49881	0.00205605	0.043894	4.52002	1.96	0	1.96	7.84	5.88	4.9
ENSDARG00000089402	si:ch73-281i18.3	2.16978	-0.540534	13.635	0.000222013	0.00791977	4.49956	3.92	1.96	0.98	14.699	6.86	9.799
ENSDARG00000079947	gfi1b	2.16975	-0.568839	10.931	0.000945692	0.02514	4.49947	4.904	1.962	0	15.692	6.865	7.846
ENSDARG00000092521	jac1	2.1485	1.77076	56.0376	7.10988e-14	2.1068e-11	4.43366	14.784	16.896	14.784	62.306	67.586	76.034
ENSDARG00000095304	si:ch211-207c6.2	2.13448	-0.260865	18.7065	1.52464e-05	0.000882385	4.3908	1.972	3.945	2.958	11.834	8.875	19.723
ENSDARG00000042452	p2rx4b	2.12608	-0.571706	12.9375	0.000322069	0.0106513	4.36529	4.875	0.975	0.975	13.649	5.85	10.725
ENSDARG00000037191	ttr	2.12328	-0.725288	11.183	0.000825497	0.0226213	4.35683	3.9	1.95	0	3.9	9.75	12.674
ENSDARG00000101935	BX088707.1	2.09956	1.88982	11.468	0.00070806	0.0199948	4.28577	34.124	12.674	6.825	21.449	122.845	54.598
ENSDARG00000042332	plin2	2.09883	2.11122	77.6106	1.25492e-18	5.93392e-16	4.28363	29.249	13.649	14.624	77.022	66.297	100.421
ENSDARG00000100311	si:dkey-165e24.1	2.06897	0.0984653	15.4779	8.34761e-05	0.00352694	4.19587	8.875	0.986	2.958	8.875	15.778	29.585
ENSDARG00000096233	si:dkey-260c8.6	2.0398	-0.759738	11.0423	0.000890551	0.0240774	4.11188	2.958	0.986	1.972	5.917	4.931	14.792
ENSDARG00000112575	CU467905.1	2.01021	-0.200291	12.6768	0.000370214	0.0119716	4.02842	4.099	4.099	2.05	9.223	7.173	27.669
ENSDARG00000097375	BX248418.2	1.99751	-0.599522	11.0135	0.000904504	0.0243676	3.99311	0	3.168	4.224	7.392	7.392	16.896
ENSDARG00000100919	slc5a2	1.99554	0.722605	31.6452	1.8507e-08	2.23532e-06	3.98765	9.808	5.885	5.885	22.558	21.577	43.154
ENSDARG00000007344	tcap	1.99157	4.57109	13.2256	0.000276152	0.00939846	3.97669	189.341	86.781	82.837	75.934	495.048	861.896
ENSDARG00000079456	si:ch211-149a19.3	1.97215	2.4672	73.0792	1.2455e-17	5.03271e-15	3.92353	35.867	17.421	29.719	105.552	79.933	140.395
ENSDARG00000045143	hbbe2	1.95119	6.47825	243.737	6.02524e-55	2.23175e-51	3.86692	693.811	422.411	344.265	1587.21	1443.59	2571.43
ENSDARG00000075027	fgfr1bl	1.94606	1.07763	36.0435	1.92957e-09	2.73139e-07	3.85321	16.896	4.224	10.56	41.185	29.569	50.689
ENSDARG00000090041	F2R	1.90868	-0.189848	17.1168	3.51493e-05	0.00174756	3.75464	3.945	4.931	1.972	14.792	10.848	15.778
ENSDARG00000092091	cyp2x12	1.89765	-0.853154	9.23489	0.00237446	0.0487708	3.72607	2.112	2.112	2.112	6.336	10.56	7.392
ENSDARG00000095455	si:dkey-20i20.10	1.88344	-0.856064	9.84868	0.00169954	0.0386597	3.68955	1.95	1.95	1.95	8.775	4.875	8.775
ENSDARG00000105557	BX511061.1	1.85986	1.7357	49.8053	1.69784e-12	3.93051e-10	3.62972	23.538	13.731	12.75	47.077	51.98	82.384
ENSDARG00000097929	BX005392.3	1.85773	-0.566631	11.2358	0.000802365	0.0221788	3.62437	0.975	2.925	3.9	11.7	6.825	10.725
ENSDARG00000013477	gata1a	1.8539	0.383994	21.2812	3.96601e-06	0.000282502	3.61476	4.931	5.917	6.903	19.723	13.806	32.543
ENSDARG00000105422	si:dkey-1k23.3	1.85031	0.213949	20.9119	4.80897e-06	0.000331909	3.60577	6.865	5.885	2.942	14.711	19.615	22.558
ENSDARG00000045144	zgc:163057	1.84604	1.51457	38.7064	4.9258e-10	7.70033e-08	3.59511	15.599	11.7	14.624	42.898	35.099	76.047
ENSDARG00000097247	BX322555.3	1.84326	1.58407	26.2727	2.96445e-07	2.75656e-05	3.58819	26.401	10.56	11.616	38.017	38.017	101.379
ENSDARG00000117295	AL929210.2	1.84142	1.6586	36.09	1.88407e-09	2.68407e-07	3.58363	20.579	12.739	14.699	60.757	54.877	51.937
ENSDARG00000078674	hspb9	1.82989	4.92787	14.3439	0.000152269	0.00575514	3.55511	270.343	137.284	127.779	132.004	671.634	1109.89
ENSDARG00000077697	si:dkey-105i14.1	1.82894	0.353431	21.8556	2.93951e-06	0.000220701	3.55277	6.86	2.94	7.84	16.659	16.659	30.378
ENSDARG00000017984	zgc:172106	1.817	0.498818	20.429	6.18853e-06	0.000411778	3.52349	4.9	6.86	7.84	16.659	18.619	36.258
ENSDARG00000103441	znf1060	1.78763	-0.754148	9.65912	0.00188413	0.0414506	3.45247	1.962	0.981	3.923	5.885	7.846	10.788
ENSDARG00000090642	si:dkey-54n8.4	1.78233	1.34193	21.57	3.41144e-06	0.000247764	3.4398	21.695	6.903	11.834	59.169	35.501	37.474
ENSDARG00000010764	flj13639	1.77124	0.87606	11.6521	0.000641285	0.0184133	3.41347	20.496	6.149	3.074	13.322	28.694	57.388
ENSDARG00000100155	si:ch211-217i17.1	1.76179	0.0667792	14.7502	0.000122735	0.00492357	3.39118	8.82	3.92	1.96	19.599	8.82	21.559
ENSDARG00000092889	zgc:194246	1.75811	2.43333	47.1641	6.52843e-12	1.33108e-09	3.38254	29.398	27.438	28.418	74.476	74.476	148.952
ENSDARG00000075538	zgc:163061	1.75748	-0.490833	9.80907	0.00173654	0.0390615	3.38107	2.94	2.94	2.94	5.88	6.86	18.619
ENSDARG00000044098	egr2a	1.75474	0.619928	17.5005	2.87239e-05	0.00148456	3.37465	11.616	7.392	5.28	16.896	19.009	48.577
ENSDARG00000097039	CR759845.1	1.74398	-0.0162737	11.0368	0.000893194	0.0241195	3.34959	9.504	2.112	3.168	9.504	10.56	30.625
ENSDARG00000076858	TCIM	1.73102	0.792261	17.8852	2.34633e-05	0.0012482	3.31962	7.392	10.56	9.504	19.009	24.289	52.801
ENSDARG00000103346	si:dkeyp-85d8.5	1.70922	-0.430803	11.6128	0.000654989	0.0186861	3.26983	4.931	2.958	1.972	9.862	11.834	10.848
ENSDARG00000079305	hbae3	1.70178	10.2307	235.295	4.17584e-53	1.03115e-49	3.25303	9511.34	5957.09	5366.18	19567.5	16669.8	31578.7
ENSDARG00000088885	si:ch1073-340i21.3	1.69486	4.55576	110.306	8.39586e-26	6.66392e-23	3.23745	174.549	97.629	132.144	357.973	328.388	640.012
ENSDARG00000104588	zgc:112234	1.67715	0.436372	13.5675	0.000230139	0.00810555	3.19795	10.848	1.972	7.889	11.834	19.723	35.501
ENSDARG00000089318	BX088538.1	1.66408	1.20745	27.6115	1.48297e-07	1.47132e-05	3.16912	13.719	14.699	8.82	44.098	27.438	47.037
ENSDARG00000025428	socs3a	1.65649	3.95411	13.8813	0.000194729	0.00707135	3.15248	142.006	73.961	62.128	74.947	329.374	460.533
ENSDARG00000088330	hbae1.3	1.65487	6.87875	296.673	1.74875e-66	1.94322e-62	3.14894	967.031	565.899	559.034	2046.85	1723.2	2712.79
ENSDARG00000060622	si:ch73-14h1.2	1.64668	1.46669	23.3571	1.34547e-06	0.000108734	3.13113	20.474	9.75	15.599	28.274	52.648	61.422
ENSDARG00000093354	si:ch211-57i17.2	1.64186	-0.0827502	14.6465	0.000129677	0.00510982	3.12068	6.336	5.28	3.168	15.84	13.728	16.896
ENSDARG00000096397	BX511272.1	1.62648	-0.48896	9.69732	0.00184537	0.0408482	3.08759	6.86	0	2.94	10.779	7.84	11.759
ENSDARG00000105540	CR382325.1	1.60756	0.0846188	11.7553	0.000606693	0.017625	3.04736	4.875	6.825	3.9	10.725	10.725	28.274
ENSDARG00000089181	adad1	1.6075	-0.597859	9.1972	0.00242386	0.0495109	3.04724	3.074	1.025	5.124	8.198	9.223	11.273
ENSDARG00000091835	si:ch73-264p11.1	1.59972	0.462161	15.6956	7.43959e-05	0.00321044	3.03085	6.336	4.224	12.672	24.289	17.952	29.569
ENSDARG00000103146	nlrc3	1.59964	1.0695	22.5951	1.99991e-06	0.000153262	3.03069	8.875	10.848	14.792	37.474	26.626	42.404
ENSDARG00000088298	si:ch211-235i11.4	1.59633	3.00933	78.9552	6.35337e-19	3.13772e-16	3.02373	67.272	39.973	36.073	135.519	119.92	171.593
ENSDARG00000029019	epb41b	1.59133	3.08109	66.6767	3.19893e-16	1.12846e-13	3.01326	72.759	52.264	33.818	157.816	130.147	182.41
ENSDARG00000089124	hbae1.3	1.59056	6.50717	265.847	9.12068e-60	4.96771e-56	3.01166	769.845	526.958	484.717	1559.75	1419.3	2395.07
ENSDARG00000068088	tcnba	1.58831	3.83962	18.0614	2.13892e-05	0.00116152	3.00696	179.525	66.53	48.577	123.555	277.736	443.532
ENSDARG00000043443	kcnj13	1.58421	2.50842	39.6103	3.10046e-10	5.06651e-08	2.99843	43.873	29.249	27.299	116.995	63.372	118.945
ENSDARG00000092602	BX546499.1	1.58025	-0.125263	13.1211	0.000291991	0.00983212	2.99021	7.173	4.099	3.074	13.322	14.347	15.372
ENSDARG00000070558	si:ch211-93g23.2	1.56808	-0.0423254	13.5351	0.000234142	0.00823351	2.9651	4.931	4.931	4.931	10.848	14.792	18.737
ENSDARG00000093964	si:ch211-250k18.6	1.56246	0.0878078	13.9192	0.00019084	0.00695923	2.95356	9.799	2.94	3.92	18.619	11.759	18.619
ENSDARG00000042683	si:dkey-15j16.3	1.55643	0.875342	13.7267	0.000211426	0.00761544	2.94126	15.679	2.94	12.739	39.198	19.599	31.358
ENSDARG00000087390	hbbe1.3	1.54974	9.60653	201.579	9.44817e-46	2.09976e-42	2.92765	6623.14	4500.82	4056.07	13949.3	10552.1	20189.1
ENSDARG00000096508	BX322618.1	1.54162	1.62161	28.5459	9.1501e-08	9.59207e-06	2.9112	22.545	21.52	12.297	39.966	47.14	78.908
ENSDARG00000074345	si:ch211-214b16.4	1.53109	3.61066	84.7854	3.32572e-20	2.05308e-17	2.89004	93.095	57.817	74.476	200.889	195.009	247.926
ENSDARG00000086847	irgq1	1.52957	0.33704	16.6277	4.54827e-05	0.00215066	2.88699	10.56	8.448	3.168	19.009	15.84	29.569
ENSDARG00000116928	CABZ01059408.1	1.51648	-0.435238	9.87543	0.001675	0.038337	2.86093	5.124	3.074	3.074	10.248	7.173	15.372
ENSDARG00000038153	lgals2b	1.51462	6.28238	79.3926	5.09154e-19	2.61701e-16	2.85724	759.36	419.134	389.416	975.589	1366.03	2071.08
ENSDARG00000044774	pou5f3	1.49198	0.250024	10.7608	0.00103674	0.026948	2.81275	12.297	5.124	3.074	15.372	10.248	32.793
ENSDARG00000017251	smtlb	1.48502	0.442621	12.0052	0.000530535	0.0159118	2.79922	7.846	8.827	5.885	10.788	21.577	32.365
ENSDARG00000057206	nmt1b	1.47916	2.50435	35.3139	2.80622e-09	3.92236e-07	2.78787	34.842	45.09	28.694	101.453	81.982	123.998
ENSDARG00000096667	hemgn	1.4791	3.65647	57.4694	3.43274e-14	1.04506e-11	2.78775	119.553	68.596	54.877	175.41	167.571	334.161
ENSDARG00000102593	si:ch211-214b16.2	1.4689	2.58193	41.6138	1.11205e-10	1.9308e-08	2.76811	41.185	32.737	45.409	99.267	85.538	152.068
ENSDARG00000098012	itgae.1	1.45798	1.54358	23.3684	1.33755e-06	0.000108488	2.74724	17.654	20.596	14.711	55.903	36.288	53.942
ENSDARG00000076950	kel	1.4562	-0.0423267	11.5502	0.000677415	0.0192517	2.74386	6.86	6.86	1.96	14.699	12.739	15.679
ENSDARG00000097265	CR847898.2	1.45478	-0.218058	9.50994	0.00204362	0.0437969	2.74115	10.248	1.025	3.074	12.297	11.273	15.372
ENSDARG00000068194	klf9	1.44787	3.41646	12.9891	0.000313307	0.010408	2.72805	143.469	55.338	30.743	88.131	208.03	291.037
ENSDARG00000115830	BX465228.2	1.44573	1.0264	14.0018	0.000182638	0.0067201	2.72401	15.778	4.931	15.778	33.529	17.751	50.294
ENSDARG00000037554	arhgef3l	1.43883	1.04161	21.9359	2.81916e-06	0.000212383	2.71101	16.659	8.82	11.759	24.499	31.358	45.077
ENSDARG00000087440	ponzr4	1.43626	4.42958	27.8919	1.28287e-07	1.28426e-05	2.70619	235.187	113.674	86.235	236.167	275.365	667.342
ENSDARG00000038643	alas2	1.43204	4.68938	80.0853	3.58596e-19	1.89748e-16	2.69828	203.814	177.413	155.236	484.717	329.481	665.298
ENSDARG00000086708	CR847543.1	1.42343	0.0142844	11.1644	0.000833835	0.0227655	2.68222	6.865	5.885	3.923	17.654	8.827	18.634
ENSDARG00000097119	AL928657.1	1.40851	0.637432	15.9456	6.51904e-05	0.0028803	2.65463	7.8	11.7	7.8	25.349	19.499	28.274
ENSDARG00000113257	FO704821.1	1.40481	1.34453	17.5712	2.76742e-05	0.00144036	2.64783	20.579	16.659	9.799	27.438	31.358	68.596
ENSDARG00000097339	slc9a1b	1.40012	2.08989	35.2783	2.85801e-09	3.96977e-07	2.63923	29.423	24.519	27.461	71.596	59.826	83.365
ENSDARG00000055656	pdzd3b	1.37034	1.08455	12.3183	0.000448528	0.0140792	2.58532	17.751	10.848	10.848	17.751	25.64	62.128
ENSDARG00000115405	hbbe1.2	1.35839	7.81283	128.341	9.45273e-30	8.4031e-27	2.56399	1936.27	1311.32	1318.14	3847.19	2667.49	5316.45
ENSDARG00000079347	zgc:194659	1.34514	1.6896	21.1472	4.25316e-06	0.000298177	2.54056	20.709	24.654	16.765	46.349	36.488	79.878
ENSDARG00000052037	trim35-1	1.34203	1.20415	20.081	7.4231e-06	0.000479567	2.53508	20.065	17.952	9.504	42.241	28.513	49.633
ENSDARG00000036700	si:ch211-114n24.6	1.3397	6.69742	184.508	5.02475e-42	7.97643e-39	2.53099	1057.09	641.009	629.393	1897.68	1495.34	2420.42
ENSDARG00000099534	CABZ01066926.1	1.33635	3.80905	72.6465	1.55079e-17	6.15442e-15	2.52511	124.611	80.258	102.435	255.559	206.982	310.472
ENSDARG00000104501	FP236812.1	1.33316	1.28269	16.1987	5.70342e-05	0.00257628	2.51955	13.806	19.723	12.82	27.612	38.46	53.252
ENSDARG00000062228	adipoqa	1.33031	0.108778	9.57472	0.00197275	0.0426897	2.51456	4.9	3.92	9.799	13.719	11.759	22.539
ENSDARG00000092003	ccs	1.32322	0.122459	9.43793	0.00212543	0.0450292	2.50224	12.739	2.94	3.92	18.619	11.759	17.639
ENSDARG00000088589	ponzr3	1.32102	4.60396	32.4432	1.22727e-08	1.54095e-06	2.49843	246.055	160.516	138.34	259.783	379.114	752.948
ENSDARG00000101030	si:ch73-158p21.3	1.31384	1.35999	21.6397	3.28967e-06	0.000240492	2.48602	18.634	12.75	18.634	33.346	39.23	51.98
ENSDARG00000096273	si:dkey-3n22.9	1.29738	0.961281	13.2494	0.000272674	0.00930862	2.45782	12.674	18.524	5.85	29.249	26.324	36.073
ENSDARG00000116988	FP236542.1	1.29447	0.353785	12.0505	0.000517789	0.0156769	2.45287	11.616	10.56	3.168	17.952	16.896	27.457
ENSDARG00000043126	blf	1.29394	1.69081	26.454	2.69885e-07	2.5415e-05	2.45196	27.461	22.558	14.711	46.096	42.173	70.615
ENSDARG00000103225	UBLCP1	1.29368	1.16894	21.7131	3.16624e-06	0.000232233	2.45153	19.615	12.75	11.769	35.307	27.461	45.115
ENSDARG00000067701	myoz3a	1.28871	3.96886	9.5033	0.00205102	0.0438709	2.4431	209.094	84.482	77.09	89.762	332.649	446.7
ENSDARG00000105548	si:dkey-1h4.4	1.28764	1.01833	19.105	1.2372e-05	0.000743124	2.44129	14.347	12.297	14.347	29.719	28.694	42.016
ENSDARG00000019772	si:ch1073-280e3.1	1.28692	0.983339	18.0452	2.15717e-05	0.00116362	2.44007	15.372	11.273	13.322	28.694	23.57	46.115
ENSDARG00000068621	si:ch211-181d7.3	1.28587	2.16209	21.7568	3.09498e-06	0.000228514	2.4383	32.737	30.625	32.737	60.194	57.026	126.723
ENSDARG00000014545	golim4b	1.27219	3.29954	53.4102	2.70691e-13	6.91476e-11	2.41528	93.095	68.596	46.057	153.851	136.212	206.768
ENSDARG00000093052	c6	1.26713	0.704136	15.2743	9.29715e-05	0.00386929	2.40682	14.784	8.448	10.56	28.513	19.009	33.793
ENSDARG00000014946	angpt2a	1.26385	0.106492	10.2073	0.00139884	0.0335722	2.40136	9.862	4.931	4.931	17.751	10.848	18.737
ENSDARG00000028396	fkbp5	1.26007	5.62294	14.371	0.000150094	0.00570204	2.39508	676.914	327.369	193.253	435.084	834.263	1528.07
ENSDARG00000093608	ccl34b.1	1.2515	1.15104	14.7918	0.000120059	0.00484246	2.38088	21.121	11.616	14.784	26.401	27.457	61.25
ENSDARG00000024278	adh8b	1.24942	6.29666	120.675	4.50243e-28	3.84854e-25	2.37746	700.661	556.609	429.216	1170.05	1082.84	1779.58
ENSDARG00000089475	hbae1.1	1.2311	6.08194	97.7759	4.68514e-23	3.25383e-20	2.34745	614.372	418.128	442.782	1232.69	835.27	1384.56
ENSDARG00000090635	kcnj1a.4	1.22715	1.15664	18.4662	1.72943e-05	0.000970574	2.34104	18.737	15.778	10.848	32.543	32.543	40.432
ENSDARG00000113961	nudt15	1.22532	1.67242	15.8423	6.88446e-05	0.00302372	2.33808	28.442	14.711	22.558	53.942	27.461	74.538
ENSDARG00000105651	BX323060.3	1.21207	3.51841	42.537	6.93593e-11	1.2532e-08	2.31669	119.653	64.73	67.673	204.979	160.845	199.095
ENSDARG00000076797	si:dkey-178o16.4	1.20696	0.0718453	9.34603	0.00223469	0.0466764	2.3085	9.799	5.88	3.92	13.719	14.699	16.659
ENSDARG00000016391	calcoco1b	1.20581	0.855662	15.1946	9.69778e-05	0.00401347	2.30666	14.711	12.75	8.827	24.519	26.481	32.365
ENSDARG00000012881	slc4a1a	1.20402	5.33296	81.349	1.89177e-19	1.02543e-16	2.30381	397.067	279.848	274.567	774.069	505.838	915.577
ENSDARG00000003203	rhcga	1.19863	2.5177	13.7104	0.00021327	0.00765706	2.29521	83.007	28.694	22.545	81.982	61.487	155.766
ENSDARG00000089933	rasal3	1.18012	0.575614	10.9994	0.000911438	0.0244931	2.26595	11.769	6.865	10.788	18.634	14.711	34.327
ENSDARG00000028973	tekt2	1.17239	0.506397	9.5186	0.002034	0.0436749	2.25384	12.674	8.775	6.825	18.524	24.374	19.499
ENSDARG00000002194	rhd	1.1712	0.744275	10.2687	0.00135306	0.0326144	2.252	9.75	13.649	9.75	29.249	15.599	31.199
ENSDARG00000077567	angel1	1.16904	0.84631	12.6387	0.000377847	0.0121348	2.24862	21.449	7.8	7.8	21.449	25.349	35.099
ENSDARG00000089205	si:dkey-73n8.3	1.16583	1.76741	20.1434	7.18477e-06	0.000468253	2.24361	34.298	23.519	15.679	56.837	46.057	58.797
ENSDARG00000103634	CU914622.2	1.1627	0.916414	12.7047	0.000364737	0.0118334	2.23876	23.233	10.56	8.448	23.233	25.345	45.409
ENSDARG00000089724	cyldb	1.16181	2.71996	20.7816	5.14761e-06	0.00035156	2.23738	67.586	45.409	42.241	72.866	93.987	187.973
ENSDARG00000098889	si:zfos-128g4.2	1.15249	2.23194	21.7348	3.13059e-06	0.000230378	2.22297	47.077	32.365	23.538	53.942	64.73	110.826
ENSDARG00000027744	gadd45ba	1.14537	5.31986	15.6102	7.78344e-05	0.00333361	2.21203	387.401	269.709	245.19	288.344	664.956	1089.63
ENSDARG00000095963	asgrl2	1.13926	1.27517	11.9001	0.000561315	0.0165886	2.20269	27.461	12.75	11.769	22.558	34.327	56.884
ENSDARG00000109368	si:dkey-182g1.2	1.13155	0.797545	11.4342	0.000721029	0.0202837	2.19093	17.654	9.808	8.827	18.634	28.442	31.384
ENSDARG00000068233	zgc:64051	1.13062	0.569735	10.8032	0.00101324	0.0264921	2.18953	14.711	6.865	8.827	23.538	19.615	22.558
ENSDARG00000086569	zgc:172051	1.12896	1.30315	14.0995	0.000173389	0.00645461	2.187	23.538	9.808	19.615	29.423	38.25	47.077
ENSDARG00000101146	CR293511.1	1.11616	1.01217	9.97951	0.00158292	0.036875	2.1677	13.731	7.846	20.596	31.384	25.5	35.307
ENSDARG00000058753	si:ch73-213k20.5	1.1121	1.35621	15.5085	8.21365e-05	0.00349694	2.16159	21.52	22.545	13.322	38.942	30.743	55.338
ENSDARG00000005481	nfkbiaa	1.10784	3.85577	15.225	9.54317e-05	0.00396425	2.15522	144.964	91.712	95.657	112.421	230.759	387.557
ENSDARG00000071876	rell2	1.10517	1.02325	12.8589	0.000335883	0.0110588	2.15125	17.639	14.699	10.779	33.318	19.599	40.178
ENSDARG00000104519	KDELR3	1.10505	2.35079	15.696	7.43811e-05	0.00321044	2.15107	54.313	27.669	37.917	101.453	47.14	108.626
ENSDARG00000112449	BX248122.1	1.10443	2.19598	19.6425	9.3371e-06	0.000584528	2.15015	36.288	25.5	39.23	74.538	52.961	92.192
ENSDARG00000002204	hspb11	1.10228	3.77777	10.3395	0.00130214	0.031766	2.14694	162.818	87.746	69.222	88.721	228.14	364.634
ENSDARG00000058608	wsb2	1.09044	1.90329	18.9014	1.37651e-05	0.000813604	2.12939	44.353	29.569	16.896	62.306	51.745	76.034
ENSDARG00000108060	LO017771.1	1.08944	3.523	53.5619	2.50575e-13	6.55151e-11	2.12792	125.023	74.809	77.883	176.262	167.039	240.823
ENSDARG00000096917	si:ch211-227m13.1	1.08939	1.78623	10.1625	0.00143326	0.0340726	2.12784	33.149	17.549	25.349	26.324	56.548	79.947
ENSDARG00000059817	mtmr12	1.08654	3.73397	54.874	1.28513e-13	3.61528e-11	2.12364	126.227	97.629	83.823	203.147	183.424	263.302
ENSDARG00000007024	uox	1.08172	4.07397	12.4203	0.000424683	0.0134638	2.11656	229.773	105.518	74.947	141.02	270.205	428.976
ENSDARG00000096972	CU633991.2	1.07822	1.62698	16.2117	5.66417e-05	0.00256974	2.11143	36.892	17.421	18.446	44.065	50.214	55.338
ENSDARG00000104697	si:dkey-57k17.1	1.07659	0.558802	9.64061	0.00190322	0.0416721	2.10905	8.82	9.799	11.759	21.559	16.659	26.459
ENSDARG00000025608	casp6b.1	1.06336	1.57634	15.3973	8.71129e-05	0.00364595	2.08979	27.438	21.559	17.639	48.997	41.158	47.037
ENSDARG00000014232	prkg3	1.06087	0.913352	9.76044	0.00178307	0.0396666	2.08618	14.711	10.788	14.711	17.654	25.5	42.173
ENSDARG00000104015	fgfr1bl	1.05667	3.42368	38.6814	4.98941e-10	7.70033e-08	2.08012	110.734	67.616	72.516	143.072	133.273	247.926
ENSDARG00000058839	susd1	1.0552	1.07837	9.89745	0.00165508	0.0380377	2.078	21.121	16.896	11.616	20.065	34.849	48.577
ENSDARG00000089904	adgre5b.3	1.0515	2.39468	26.4834	2.65808e-07	2.5245e-05	2.07269	57.388	34.842	34.842	87.106	69.685	103.503
ENSDARG00000098746	dhrs13l1	1.05127	3.74243	50.6246	1.11836e-12	2.70157e-10	2.07236	138.061	94.671	83.823	203.147	164.687	286.97
ENSDARG00000087844	plekhn1	1.04841	2.86123	28.0937	1.15581e-07	1.16758e-05	2.06826	85.057	51.239	42.016	95.304	103.503	167.039
ENSDARG00000096879	CU462980.1	1.04544	0.531779	9.24623	0.00235981	0.0485295	2.064	10.848	11.834	7.889	17.751	20.709	24.654
ENSDARG00000031702	prkg1b	1.03814	4.24355	16.2725	5.48533e-05	0.0025032	2.05358	245.947	121.949	113.75	171.138	317.681	482.67
ENSDARG00000004059	galk2	1.03748	2.0347	19.3442	1.09153e-05	0.000668268	2.05265	47.335	21.695	26.626	66.072	48.321	78.892
ENSDARG00000090033	si:dkey-16p6.1	1.03138	1.1059	11.2374	0.000801666	0.0221788	2.04397	22.545	13.322	14.347	32.793	34.842	32.793
ENSDARG00000054255	tctex1d2	1.02461	2.47898	20.6462	5.52462e-06	0.000370934	2.03441	48.017	41.158	39.198	80.355	59.777	126.413
ENSDARG00000004141	DHRS11	1.02354	3.32134	21.5871	3.38118e-06	0.000246372	2.03291	135.103	52.266	58.183	127.213	127.213	232.732
ENSDARG00000075730	dnph1	1.01174	2.81427	23.0596	1.5706e-06	0.000125108	2.01634	68.596	60.757	36.258	107.794	84.275	142.092
ENSDARG00000090948	si:ch73-29c22.1	1.01064	1.43137	14.8985	0.000113454	0.00461497	2.0148	30.571	17.751	13.806	35.501	33.529	55.224
ENSDARG00000097372	si:ch211-139d20.3	1.00969	0.726702	10.3467	0.00129705	0.0316883	2.01347	18.446	10.248	9.223	20.496	23.57	31.768
ENSDARG00000113599	hbbe1.1	1.0052	6.25702	34.9817	3.32819e-09	4.56578e-07	2.00722	714.38	453.714	655.583	1201.41	811.394	1754.1
ENSDARG00000015915	slc25a36b	1.00231	5.05779	82.6758	9.66754e-20	5.65398e-17	2.00321	364.54	220.488	225.387	453.714	442.935	718.3
ENSDARG00000039422	fuom	1.00139	2.11929	19.4799	1.01666e-05	0.000631122	2.00192	49.633	34.849	25.345	64.418	54.913	100.323
ENSDARG00000040179	zgc:101562	1.0001	1.64766	13.4883	0.000240057	0.00837525	2.00014	34.298	20.579	17.639	33.318	41.158	70.556
ENSDARG00000094537	si:ch211-137i24.12	0.999087	1.2795	12.2433	0.000466929	0.0145133	1.99873	30.224	10.725	14.624	35.099	28.274	45.823
ENSDARG00000022817	pvalb3	0.996702	5.15562	89.7187	2.74552e-21	1.74332e-18	1.99543	375.069	259.269	266.442	560.553	465.249	773.707
ENSDARG00000040284	si:dkey-79d12.5	0.988678	2.65034	14.0743	0.000175731	0.00651814	1.98437	51.673	47.773	45.823	61.422	83.846	154.043
ENSDARG00000091669	bicdl2l	0.980499	4.96117	13.1276	0.000290972	0.00981268	1.97315	347.4	236.724	211.104	244.922	499.067	860.813
ENSDARG00000043243	prkchb	0.972437	2.82841	16.3647	5.22504e-05	0.0023992	1.96215	71.596	48.057	50.019	77.48	81.403	183.402
ENSDARG00000055252	snap23.2	0.970157	2.09747	12.1634	0.000487376	0.0149605	1.95905	38.942	39.966	25.619	73.784	40.991	94.28
ENSDARG00000097959	si:dkey-248g15.3	0.96892	6.88509	64.015	1.23475e-15	4.15774e-13	1.95738	1402.41	847.991	905.017	1543.91	1768.85	2867.12
ENSDARG00000060326	map1sb	0.966426	3.23526	34.8462	3.56812e-09	4.8649e-07	1.95399	106.27	57.523	65.322	139.419	116.995	186.217
ENSDARG00000034605	zgc:153169	0.965808	2.38586	21.3356	3.85509e-06	0.000276373	1.95316	58.412	33.818	38.942	67.635	73.784	113.75
ENSDARG00000105258	cep72	0.962625	2.3925	12.9156	0.000325851	0.0107603	1.94885	38.218	35.278	48.997	87.215	56.837	100.934
ENSDARG00000038703	hkdc1	0.960978	3.17195	31.0242	2.54826e-08	2.94961e-06	1.94663	108.771	63.362	65.474	122.499	132.004	204.87
ENSDARG00000117816	CABZ01078767.1	0.959657	1.22824	9.69522	0.00184748	0.040854	1.94485	26.401	11.616	20.065	29.569	26.401	58.082
ENSDARG00000030463	tppp3	0.958008	4.12329	18.4854	1.71214e-05	0.000963306	1.94263	199.203	124.255	110.449	162.715	255.413	429.962
ENSDARG00000059235	zgc:113274	0.955222	1.49053	10.5268	0.00117653	0.0294045	1.93888	28.598	23.668	13.806	28.598	40.432	59.169
ENSDARG00000068782	sparta	0.946197	1.50152	9.21963	0.00239434	0.0490883	1.92679	30.224	15.599	20.474	24.374	41.923	61.422
ENSDARG00000011166	cahz	0.9445	6.08312	74.9009	4.94939e-18	2.07538e-15	1.92452	720.494	479.68	478.705	945.71	799.466	1517.04
ENSDARG00000058969	cntnap2a	0.943654	5.35639	48.935	2.64589e-12	5.822e-10	1.92339	425.082	305.162	279.813	487.479	539.152	941.81
ENSDARG00000038185	gh1	0.940041	1.79937	10.5047	0.00119069	0.0296326	1.91858	42.241	27.457	20.065	34.849	52.801	84.482
ENSDARG00000097973	si:ch1073-190k2.1	0.934795	3.26403	19.9028	8.14796e-06	0.000515898	1.91162	94.075	81.335	58.797	114.654	113.674	230.287
ENSDARG00000026236	zgc:56585	0.931238	3.15346	29.9956	4.33039e-08	4.88521e-06	1.90691	102.435	72.866	61.25	124.611	134.116	189.029
ENSDARG00000099577	si:dkey-182g1.10	0.930204	2.04675	16.9481	3.84148e-05	0.00186812	1.90555	47.521	25.345	34.849	63.362	60.194	79.202
ENSDARG00000039269	arg2	0.924146	3.94881	37.2715	1.02773e-09	1.53291e-07	1.89756	162.806	117.691	103.961	194.191	200.075	339.343
ENSDARG00000043279	aqp12	0.917117	4.57986	19.9951	7.76398e-06	0.000497253	1.88834	319.731	172.163	149.618	250.046	353.548	595.396
ENSDARG00000111240	dhrs13a.2	0.912935	5.64139	15.6298	7.70293e-05	0.00331122	1.88287	527.761	382.242	392.49	440.654	754.236	1342.46
ENSDARG00000089060	kcnj1a.5	0.909921	1.867	14.1339	0.000170245	0.0063482	1.87894	37.238	19.599	31.358	48.017	45.077	72.516
ENSDARG00000056587	cyp2r1	0.909153	3.27957	12.6001	0.000385722	0.012352	1.87794	115.045	75.072	53.623	86.771	155.993	208.641
ENSDARG00000032426	coq8ab	0.904916	3.17643	28.3702	1.00194e-07	1.01677e-05	1.87244	95.546	71.172	57.523	119.92	112.12	188.167
ENSDARG00000098214	CABZ01072487.1	0.901318	1.46112	11.7661	0.000603198	0.0175694	1.86777	34.327	14.711	17.654	35.307	36.288	51
ENSDARG00000018342	ggt1b	0.895742	1.84131	13.1319	0.000290315	0.00981073	1.86057	43.118	19.599	25.479	55.857	44.098	60.757
ENSDARG00000101320	si:dkey-50i6.5	0.8938	2.18258	15.342	8.96985e-05	0.00374007	1.85806	48.997	31.358	31.358	53.897	53.897	100.934
ENSDARG00000057911	ACTC1	0.882231	6.79673	61.7541	3.89149e-15	1.2534e-12	1.84322	1403.95	792.153	822.897	1459.28	1541.27	2515.83
ENSDARG00000039131	atp1a1a.3	0.874421	4.72114	41.1689	1.39626e-10	2.36874e-08	1.83327	298.151	175.556	203.998	333.459	325.613	590.418
ENSDARG00000116628	ly97.3	0.867991	3.98947	19.583	9.63216e-06	0.000601307	1.82512	207.921	111.807	95.134	171.633	212.825	363.862
ENSDARG00000035018	thy1	0.862208	5.39623	45.8106	1.30255e-11	2.5172e-09	1.81782	450.902	385.316	288.987	586.173	563.628	916.151
ENSDARG00000114704	KCTD20	0.853762	3.02113	16.1073	5.98514e-05	0.00268173	1.80721	107.245	42.898	59.472	98.471	99.446	175.493
ENSDARG00000034852	nt5c2l1	0.849502	4.2371	34.3104	4.69855e-09	6.32852e-07	1.80188	200.645	176.357	141.508	274.567	257.671	410.795
ENSDARG00000075008	pask	0.849281	2.92963	17.5886	2.74231e-05	0.00143152	1.8016	86.771	42.898	64.347	119.92	84.821	141.369
ENSDARG00000039747	BX914200.1	0.849173	3.03528	9.18599	0.00243874	0.0496678	1.80147	101.574	80.864	31.557	102.56	123.269	147.923
ENSDARG00000015495	klf3	0.848359	4.92912	20.652	5.50806e-06	0.000370934	1.80045	422.208	216.228	207.005	325.879	446.803	727.592
ENSDARG00000004187	zgc:122979	0.84722	2.60278	9.94471	0.00161312	0.0373049	1.79903	87.746	29.249	40.948	63.372	81.897	130.644
ENSDARG00000091667	si:dkey-234i14.3	0.845612	1.32925	10.2789	0.00134558	0.0325399	1.79703	30.571	13.806	17.751	33.529	30.571	46.349
ENSDARG00000056502	si:ch73-334d15.4	0.845532	3.39522	20.2904	6.65333e-06	0.000438765	1.79693	142.21	56.884	77.48	152.999	131.422	198.114
ENSDARG00000076487	haao	0.83843	2.41979	14.6771	0.000127585	0.00504528	1.7881	66.072	43.391	28.598	69.031	72.975	100.587
ENSDARG00000090866	kcnj1a.2	0.832085	2.38361	11.6889	0.000628734	0.0181703	1.78026	62.306	39.073	41.185	59.138	65.474	133.06
ENSDARG00000040799	sst1.1	0.826742	3.13931	14.4213	0.000146144	0.0056192	1.77368	116.711	58.846	55.903	98.076	103.961	206.941
ENSDARG00000055232	fancc	0.825675	1.80364	10.2368	0.00137669	0.0331479	1.77236	34.327	23.538	29.423	57.865	38.25	57.865
ENSDARG00000102902	strn4	0.824786	5.18725	32.4963	1.1942e-08	1.50795e-06	1.77127	418.257	260.314	274.938	594.725	483.579	558.651
ENSDARG00000104200	BX901923.2	0.822158	5.03577	65.6205	5.46671e-16	1.89831e-13	1.76805	382.242	257.219	259.269	488.819	438.605	650.734
ENSDARG00000074546	si:ch211-213a13.2	0.82189	1.83447	9.81329	0.00173255	0.0390556	1.76772	45.115	20.596	25.5	53.942	49.038	52.961
ENSDARG00000037425	s100a10a	0.821405	4.34549	16.3978	5.13442e-05	0.00239219	1.76713	246.946	148.952	140.132	195.989	267.525	492.912
ENSDARG00000093957	si:dkey-251i10.2	0.819193	5.8577	60.6577	6.79149e-15	2.1562e-12	1.76442	623.245	430.196	463.514	748.678	736.919	1213.17
ENSDARG00000071491	nrros	0.806325	1.96997	12.1818	0.00048259	0.0148753	1.74875	44.848	30.224	24.374	54.598	40.948	77.997
ENSDARG00000071029	si:dkey-147f3.8	0.800395	3.13631	21.7716	3.07112e-06	0.00022827	1.74158	91.135	65.656	71.536	122.493	118.573	153.851
ENSDARG00000101719	pargl	0.798925	2.23284	14.9141	0.00011252	0.00458832	1.7398	58.412	35.867	32.793	67.635	62.511	88.131
ENSDARG00000099351	igfbp1a	0.788657	5.4451	24.702	6.69133e-07	5.8778e-05	1.72747	542.107	338.177	339.201	502.141	540.058	1102.66
ENSDARG00000039752	si:dkey-167k11.5	0.788196	3.77988	18.073	2.12594e-05	0.00116152	1.72691	139.152	134.252	85.255	179.33	164.631	285.164
ENSDARG00000027070	acbd4	0.78783	2.5261	13.1812	0.000282775	0.00957988	1.72648	66.297	37.048	45.823	69.222	63.372	126.745
ENSDARG00000007823	atf3	0.787446	4.05153	17.3354	3.13293e-05	0.00158242	1.72602	174.576	153.98	106.903	183.402	213.806	368.766
ENSDARG00000037409	tmem144a	0.786178	3.26429	24.435	7.68582e-07	6.59497e-05	1.7245	116.995	65.322	71.172	132.594	121.87	176.467
ENSDARG00000045269	pts	0.785201	2.27379	12.7958	0.000347405	0.011354	1.72333	50.019	39.23	35.307	64.73	51	101.018
ENSDARG00000078541	cers3a	0.783659	2.01037	12.6748	0.00037061	0.0119716	1.72149	46.096	28.442	29.423	50.019	48.057	80.422
ENSDARG00000086950	si:ch211-269k10.2	0.783221	3.97014	30.4346	3.45322e-08	3.91552e-06	1.72097	175.493	112.12	125.77	199.866	190.117	323.686
ENSDARG00000062132	cyp4v8	0.782035	2.98621	17.5874	2.744e-05	0.00143152	1.71956	108.771	58.082	60.194	104.547	121.443	156.292
ENSDARG00000060323	exoc5	0.781461	3.94307	19.9599	7.90817e-06	0.000505032	1.71887	174.212	126.048	125.023	264.393	208.03	243.897
ENSDARG00000078518	kazald2	0.780858	3.03438	16.3357	5.30544e-05	0.00243109	1.71815	114.775	60.462	54.313	125.023	114.775	141.419
ENSDARG00000103315	CU464124.1	0.776777	2.90158	14.5484	0.000136608	0.00531694	1.7133	73.784	62.511	66.611	107.602	110.676	128.097
ENSDARG00000091584	si:ch73-217n20.1	0.775929	2.83924	15.9632	6.45866e-05	0.00286501	1.71229	90.23	51.98	48.057	85.326	101.999	132.403
ENSDARG00000003207	mterf3	0.774906	2.73711	13.713	0.00021298	0.00765706	1.71108	67.616	62.716	43.118	81.335	82.315	136.212
ENSDARG00000045568	bcat1	0.774215	4.6434	32.1364	1.43719e-08	1.77445e-06	1.71026	303.212	185.242	181.342	312.962	288.588	547.927
ENSDARG00000102364	si:dkey-202l22.6	0.772484	5.93838	32.0181	1.52745e-08	1.87547e-06	1.70821	860.888	450.431	377.309	818.965	755.593	1226.5
ENSDARG00000020072	thbs4b	0.771315	7.07709	75.8545	3.05349e-18	1.3306e-15	1.70683	1668.57	1029.54	991.082	1826.35	1733.65	2662.61
ENSDARG00000040984	hspa13	0.767791	2.9793	16.379	5.18572e-05	0.00239562	1.70266	109.651	61.487	50.214	120.924	93.255	155.766
ENSDARG00000003077	gpx9	0.766113	3.00338	12.6961	0.000366428	0.011871	1.70068	86.781	50.294	75.934	124.255	107.49	124.255
ENSDARG00000098162	zgc:77748	0.765825	3.62372	13.2152	0.000277689	0.00943633	1.70034	145.153	105.922	78.461	120.634	170.652	271.671
ENSDARG00000026149	slc46a1	0.763977	2.72478	12.0876	0.000507579	0.0154527	1.69816	92.115	43.118	43.118	102.894	83.295	104.854
ENSDARG00000056028	slc22a7a	0.7596	4.27303	33.3538	7.68281e-09	1.00437e-06	1.69302	233.015	137.469	149.169	245.69	236.915	393.883
ENSDARG00000089357	miga2	0.757689	1.74788	9.56342	0.00198493	0.0428699	1.69078	40.948	18.524	27.299	46.798	37.048	61.422
ENSDARG00000018146	gpx1a	0.750718	5.1189	22.1016	2.58595e-06	0.000195477	1.68263	439.015	274.385	237.147	380.219	423.336	806.495
ENSDARG00000054300	dhrs1	0.749596	4.06399	13.8443	0.000198594	0.00717652	1.68132	209.883	130.441	114.749	158.883	234.402	370.728
ENSDARG00000060316	cish	0.749124	4.6135	10.7148	0.00106283	0.027422	1.68077	309.921	151.037	207.921	213.806	341.305	574.726
ENSDARG00000057035	stoml3b	0.747927	3.35264	12.5029	0.000406323	0.0129186	1.67938	121.949	93.255	70.71	105.552	154.741	220.327
ENSDARG00000060005	mtrf1l	0.744325	2.20501	12.949	0.000320093	0.0106017	1.67519	57.026	35.905	38.017	63.362	64.418	89.762
ENSDARG00000052680	si:dkey-182g1.2	0.743268	2.69875	11.8529	0.000575701	0.0169462	1.67396	67.635	60.462	50.214	76.858	80.957	146.543
ENSDARG00000104949	slc27a1b	0.742412	4.00645	26.4703	2.67623e-07	2.53092e-05	1.67297	202.037	119.653	116.711	197.133	221.652	303.055
ENSDARG00000059059	emsy	0.74162	5.19565	40.5365	1.92982e-10	3.22468e-08	1.67205	443.915	259.685	296.923	552.689	462.534	624.225
ENSDARG00000075664	si:ch1073-429i10.1	0.737446	2.15248	9.83774	0.00170968	0.0387713	1.66722	41.923	35.099	38.023	50.698	52.648	91.646
ENSDARG00000010186	myo3a	0.733958	3.26004	20.8937	4.85488e-06	0.00033404	1.6632	108.626	83.007	76.858	142.444	118.874	184.46
ENSDARG00000110963	trib1	0.732147	4.52425	26.6419	2.44881e-07	2.37653e-05	1.66111	260.883	191.248	172.614	264.806	297.171	483.515
ENSDARG00000053520	LO017829.1	0.730279	3.22596	13.6291	0.000222704	0.00792401	1.65896	116.613	71.536	65.656	98.974	115.633	207.748
ENSDARG00000089717	qpct	0.726836	3.15132	12.2265	0.000471157	0.0146039	1.65501	103.961	79.442	56.884	149.076	92.192	152.018
ENSDARG00000038559	h1-0	0.724614	9.25485	34.0508	5.36916e-09	7.10263e-07	1.65246	7612.91	5042.54	5388.91	7863.19	7663.6	14938.6
ENSDARG00000062501	hhipl1	0.720408	2.56399	10.0666	0.00150981	0.0355446	1.64765	63.696	35.278	58.797	72.516	81.335	104.854
ENSDARG00000101135	si:dkey-85k7.7	0.718138	3.88107	14.6868	0.000126929	0.00503727	1.64506	170.652	113.768	116.711	149.076	187.325	333.459
ENSDARG00000069630	tat	0.717399	2.94616	15.4625	8.41586e-05	0.00354904	1.64422	81.897	59.472	64.347	102.371	83.846	155.018
ENSDARG00000077473	mych	0.716814	4.94695	15.4833	8.32359e-05	0.00352349	1.64355	426.276	223.427	215.588	304.763	424.316	673.222
ENSDARG00000113572	si:dkey-102c8.3	0.716429	4.25385	32.3662	1.2769e-08	1.59426e-06	1.64311	210.591	155.993	150.144	259.339	230.09	359.76
ENSDARG00000038941	ppp1r1c	0.716086	2.9819	11.7752	0.000600255	0.0175066	1.64272	109.463	48.321	61.141	89.74	113.407	146.937
ENSDARG00000057789	lyz	0.714903	3.15781	11.5182	0.000689169	0.0195109	1.64137	75.934	83.823	76.92	118.338	104.532	177.507
ENSDARG00000099376	CABZ01050249.1	0.713651	2.24599	9.8345	0.00171269	0.0388	1.63995	61.487	33.818	37.917	77.883	49.189	89.156
ENSDARG00000079946	sqlea	0.706303	2.95825	16.2073	5.67739e-05	0.00256974	1.63162	82.871	66.297	59.472	102.371	99.446	137.469
ENSDARG00000029874	khk	0.700155	2.94482	12.0075	0.00052987	0.0159118	1.62468	95.546	53.623	60.447	79.947	101.396	157.943
ENSDARG00000039697	shtn1	0.698199	2.57328	10.5566	0.00115775	0.0291437	1.62248	86.771	38.998	38.023	77.022	73.122	108.22
ENSDARG00000036438	ndufv1	0.694221	8.14831	59.7656	1.06854e-14	3.34468e-12	1.61801	3428.74	2190.04	2299.89	3589.59	3585.66	5614.86
ENSDARG00000104571	gadd45ab	0.684676	4.10361	14.3449	0.00015219	0.00575514	1.60734	198.216	142.006	137.075	171.59	245.552	354.028
ENSDARG00000086996	si:ch73-234b20.5	0.682394	3.87877	15.7264	7.31966e-05	0.00318341	1.6048	146.012	129.353	124.453	174.43	173.45	310.643
ENSDARG00000013050	abcc12	0.682094	2.34033	10.7738	0.00102949	0.0268096	1.60447	51.937	43.118	41.158	62.716	61.737	95.055
ENSDARG00000045015	cyp27b1	0.681783	2.85929	13.5922	0.000227122	0.00805035	1.60412	91.874	66.53	55.97	103.491	105.603	129.892
ENSDARG00000059824	soat2	0.681026	2.28879	9.63731	0.00190664	0.0417059	1.60328	60.447	39.973	32.174	59.472	68.247	80.922
ENSDARG00000052855	ctso	0.6747	2.95647	13.271	0.000269536	0.00921565	1.59627	91.135	66.636	55.857	118.573	89.175	129.353
ENSDARG00000054942	lgals2a	0.67403	5.56036	28.5083	9.32999e-08	9.73473e-06	1.59552	616.385	371.399	348.86	559.549	553.669	1021.1
ENSDARG00000019274	rasd1	0.672079	4.80093	10.1805	0.00141934	0.033845	1.59337	424.524	210.15	223.878	268.231	403.403	686.419
ENSDARG00000088581	f10	0.663197	6.32408	45.6077	1.44475e-11	2.72103e-09	1.58359	1050.4	662.006	659.957	1026.83	1107.79	1582.26
ENSDARG00000070116	nit1	0.661798	2.98972	9.82733	0.00171938	0.0389119	1.58205	100.587	61.141	60.155	104.532	72.975	177.507
ENSDARG00000039666	tsta3	0.660955	3.64708	19.0904	1.24672e-05	0.000744812	1.58113	160.743	106.504	86.781	170.604	160.743	218.926
ENSDARG00000029075	pfkfb4b	0.660296	5.63677	16.7112	4.35243e-05	0.00208466	1.58041	619.099	417.282	364.634	486.504	684.421	1046.13
ENSDARG00000079415	dnajc30b	0.658223	2.87112	12.645	0.000376574	0.0121114	1.57814	87.106	53.288	70.71	105.552	93.255	132.196
ENSDARG00000069583	zgc:114181	0.657532	7.17	47.5274	5.42406e-12	1.12658e-09	1.57738	1747.12	1157.28	1149.48	1918.72	1615.51	2890.75
ENSDARG00000056381	cfap97	0.656272	2.84454	11.4764	0.000704837	0.0199291	1.576	96.099	58.082	61.25	109.827	103.491	118.275
ENSDARG00000061948	amotl2b	0.655347	4.18638	11.9868	0.000535788	0.015983	1.575	270.541	159.865	115.8	202.906	266.442	368.92
ENSDARG00000103849	mdh1ab	0.653476	6.7699	29.9746	4.3775e-08	4.91341e-06	1.57295	1421.12	903.281	798.34	1272.05	1330.89	2306.75
ENSDARG00000077726	nocta	0.652983	4.43045	17.4513	2.94757e-05	0.00151286	1.57242	252.826	169.53	182.27	228.327	280.264	450.775
ENSDARG00000082753	NC_002333.17	0.646578	6.64912	13.0355	0.000305649	0.0101993	1.56545	1482.85	776.782	787.029	989.935	1444.94	2273.98
ENSDARG00000016611	scrn3	0.646512	3.58946	11.6176	0.000653308	0.0186861	1.56538	137.075	78.892	121.297	143.978	140.033	251.469
ENSDARG00000042069	pebp1	0.645062	5.44449	29.218	6.46745e-08	6.97731e-06	1.56381	532.884	395.564	356.623	618.966	481.646	934.597
ENSDARG00000105154	creg1	0.644049	4.18533	12.3823	0.000433422	0.0136629	1.56271	241.848	138.345	158.841	198.807	217.253	438.605
ENSDARG00000018658	aar2	0.64052	3.81763	21.2034	4.13042e-06	0.000292339	1.55889	180.367	107.245	110.17	193.042	173.543	243.74
ENSDARG00000062662	lmod3	0.638915	3.21179	14.6035	0.00013267	0.00520927	1.55716	110.17	71.172	77.022	119.92	123.82	153.068
ENSDARG00000007553	opn4.1	0.638629	3.78301	10.1701	0.00142733	0.033999	1.55685	174.518	117.97	95.546	130.644	179.392	296.387
ENSDARG00000088745	MFAP4	0.636071	3.49097	10.5619	0.00115441	0.029121	1.55409	110.883	109.827	111.939	173.189	151.012	198.533
ENSDARG00000036764	hax1	0.631834	4.88302	33.9689	5.59991e-09	7.36405e-07	1.54953	363.796	264.393	246.971	410.936	361.747	584.123
ENSDARG00000005629	smyd2b	0.629561	6.03326	47.6979	4.97214e-12	1.05239e-09	1.54709	792.865	545.342	540.411	840.201	829.353	1226.77
ENSDARG00000101057	srsf7b	0.628457	3.28728	12.263	0.000462037	0.0144421	1.54591	123.473	74.476	78.396	103.874	131.313	189.129
ENSDARG00000056630	angptl5	0.627262	3.55709	12.7929	0.00034794	0.0113548	1.54463	152.068	96.099	109.827	136.228	155.236	266.119
ENSDARG00000099101	gch2	0.622393	6.63285	46.546	8.94945e-12	1.79182e-09	1.53943	1182.62	778.017	860.888	1327.89	1170.92	1843.65
ENSDARG00000114885	pxmp4	0.617976	3.26779	13.6235	0.000223371	0.00793003	1.53472	102.56	86.781	81.851	125.241	114.394	179.479
ENSDARG00000058605	vsig10	0.614593	3.47392	12.7243	0.000360944	0.0117275	1.53113	160.711	74.476	86.235	135.232	133.273	214.608
ENSDARG00000032353	tiprl	0.611686	4.42748	23.5463	1.21943e-06	0.000100373	1.52804	265.275	187.369	167.646	265.275	258.372	425.031
ENSDARG00000071024	zgc:171679	0.606842	3.43474	10.7342	0.00105173	0.0272103	1.52292	123.269	103.546	80.864	116.366	146.937	207.092
ENSDARG00000055642	GPT	0.604721	3.68233	10.7134	0.00106361	0.027422	1.52069	164.74	111.939	117.219	136.228	184.805	281.96
ENSDARG00000086877	mhc1zda	0.602261	2.94211	12.3476	0.000441556	0.0138996	1.51809	100.428	60.462	67.635	98.379	99.403	146.543
ENSDARG00000020298	btg2	0.600118	6.63677	11.6977	0.000625758	0.0181079	1.51584	1336.93	913.465	854.327	978.939	1428.81	2364.45
ENSDARG00000023188	lcp1	0.594414	3.39398	13.7936	0.00020403	0.00736099	1.50986	133.273	73.496	95.055	132.293	125.433	195.009
ENSDARG00000036893	f13a1b	0.593031	3.57382	11.2761	0.000785107	0.0218649	1.50841	189.029	99.267	87.65	156.292	174.245	217.542
ENSDARG00000054916	eif4ebp3	0.592271	3.37411	12.0457	0.00051912	0.0156769	1.50762	128.2	89.74	80.864	114.394	128.2	209.064
ENSDARG00000057113	c6	0.591667	3.93371	19.0985	1.24141e-05	0.000743644	1.50699	194.272	130.172	119.324	207.092	191.313	261.33
ENSDARG00000023797	ryr1b	-0.586918	6.99613	11.3676	0.000747347	0.0208919	0.665764	2267.16	1504.87	1797.75	1463.45	986.151	1171.55
ENSDARG00000043843	akap7	-0.588301	3.41853	13.011	0.000309661	0.0103177	0.665126	195.258	128.2	140.033	108.477	77.906	119.324
ENSDARG00000102175	hamp	-0.589504	3.07788	9.98106	0.00158159	0.036875	0.664571	183.25	94.075	92.115	67.616	63.696	109.754
ENSDARG00000040482	osbpl3b	-0.59215	3.30563	13.9536	0.00018738	0.00687182	0.663354	195.365	122.499	141.508	93.987	86.594	121.443
ENSDARG00000006617	napga	-0.594991	4.048	11.9882	0.000535387	0.015983	0.662049	243.74	221.316	233.015	153.068	124.795	193.042
ENSDARG00000020730	smpd4	-0.595679	3.80695	17.3427	3.1209e-05	0.00157993	0.661733	250.094	175.556	179.479	130.441	112.788	153.98
ENSDARG00000039517	c8b	-0.598806	4.80047	24.6508	6.87145e-07	5.98867e-05	0.6603	518.538	396.589	350.474	231.6	239.798	366.87
ENSDARG00000098890	cyp2aa9	-0.600011	4.67077	19.4191	1.04954e-05	0.000649722	0.659749	488.145	315.568	317.541	251.469	215.967	254.427
ENSDARG00000001754	noc2l	-0.601457	4.45194	18.5774	1.6314e-05	0.000932037	0.659088	413.382	286.638	252.514	158.918	177.442	292.488
ENSDARG00000102825	olfm2b	-0.604213	3.22118	13.1309	0.000290473	0.00981073	0.65783	168.965	135.172	126.723	88.706	77.09	118.275
ENSDARG00000089292	adgrl1a	-0.604637	2.92611	9.62126	0.00192337	0.0418659	0.657637	147.972	98.974	82.315	79.376	52.917	80.355
ENSDARG00000104678	CU467646.7	-0.605856	2.52793	9.95904	0.00160061	0.0371428	0.657081	105.296	74.097	66.297	45.823	48.748	65.322
ENSDARG00000097368	si:dkey-244a7.1	-0.605898	2.72218	10.5334	0.00117234	0.0293667	0.657062	119.899	92.23	83.007	63.536	49.189	80.957
ENSDARG00000112977	CABZ01061591.1	-0.606242	3.15295	12.199	0.000478161	0.0147798	0.656905	185.396	94.671	111.435	72.975	72.975	106.504
ENSDARG00000102127	NHLRC3	-0.612925	3.99692	12.5297	0.000400525	0.0127525	0.653869	335.291	172.576	203.147	107.49	138.061	213.995
ENSDARG00000086075	ttc3	-0.61413	5.63106	43.3996	4.46275e-11	8.26501e-09	0.653324	986.151	597.608	623.247	444.754	388.544	590.704
ENSDARG00000055433	vps26bl	-0.617491	2.78298	10.7314	0.00105333	0.0272199	0.651803	117.593	92.115	85.255	63.696	54.877	72.516
ENSDARG00000078113	atp5mea	-0.622508	4.94216	17.3525	3.10485e-05	0.00157816	0.649541	625.22	357.973	390.516	209.064	249.496	434.893
ENSDARG00000070985	mrps21	-0.623857	4.45076	19.9171	8.08738e-06	0.000513525	0.648934	417.085	304.359	279.764	177.287	164.989	315.632
ENSDARG00000004405	snx10a	-0.625734	2.66577	10.4835	0.00120442	0.0299074	0.64809	110.449	75.934	87.767	51.28	46.349	80.864
ENSDARG00000043133	cldnf	-0.630483	3.07191	13.6279	0.000222845	0.00792401	0.64596	147.114	104.941	111.807	66.692	70.615	97.095
ENSDARG00000001818	c3b.2	-0.633809	3.95557	13.3486	0.000258617	0.00892471	0.644473	295.209	182.422	204.979	137.307	147.114	142.21
ENSDARG00000102960	vps54	-0.634631	4.59838	23.2676	1.40958e-06	0.000113092	0.644106	522.734	291.464	344.265	243.943	209.094	276.68
ENSDARG00000104495	pltp	-0.637957	3.05215	11.1751	0.000829033	0.0226623	0.642622	167.909	118.275	103.491	71.81	85.538	87.65
ENSDARG00000099524	gbe1b	-0.638509	3.03289	14.5498	0.000136501	0.00531694	0.642376	159.756	99.601	100.587	73.961	65.086	88.754
ENSDARG00000002748	sema6d	-0.642368	4.79513	18.9775	1.32266e-05	0.000788063	0.640661	565.899	325.613	348.17	210.864	268.729	290.305
ENSDARG00000027279	numb	-0.643678	3.8138	20.0364	7.59839e-06	0.000489469	0.640079	272.013	174.518	170.618	111.145	122.845	155.018
ENSDARG00000077650	tnksa	-0.645912	4.74608	20.8315	5.01507e-06	0.000343996	0.639088	598.768	334.761	360.106	283.016	233.382	283.016
ENSDARG00000075924	RAPGEF4	-0.646176	4.6894	29.3171	6.14511e-08	6.69455e-06	0.638972	507.953	332.461	301.262	197.917	212.541	311.987
ENSDARG00000097289	BX629344.1	-0.64819	3.0719	13.9742	0.000185333	0.006808	0.63808	161.826	112.788	94.153	77.48	57.865	98.076
ENSDARG00000037153	atp6ap1b	-0.649523	5.27961	42.0887	8.72262e-11	1.52639e-08	0.637491	726.744	523.727	470.765	329.536	302.075	461.939
ENSDARG00000053853	slc13a2	-0.649637	5.17844	21.2514	4.02806e-06	0.000286005	0.637441	775.136	418.436	439.015	249.886	322.402	446.855
ENSDARG00000052279	osgn1	-0.64991	4.96263	18.5564	1.64946e-05	0.000937536	0.63732	546.952	381.209	433.856	326.611	206.691	333.436
ENSDARG00000077497	igsf10	-0.651519	3.63972	14.6827	0.000127211	0.00503946	0.636609	251.071	161.915	161.915	137.32	90.18	132.196
ENSDARG00000023508	ankrd49	-0.654265	2.84107	13.1163	0.000292731	0.00984214	0.635399	154.18	88.706	96.099	58.082	60.194	95.043
ENSDARG00000053448	si:ch211-251f6.6	-0.657578	4.10128	18.7014	1.5287e-05	0.000882434	0.633942	302.237	252.514	194.992	136.494	129.669	212.541
ENSDARG00000058476	stc1l	-0.661853	3.65015	17.7391	2.5337e-05	0.00134069	0.632066	212.648	164.631	170.51	109.754	100.934	135.232
ENSDARG00000041060	lgals9l3	-0.661911	3.54419	18.3323	1.85531e-05	0.00103081	0.632041	227.347	146.012	143.072	91.135	82.315	152.871
ENSDARG00000059789	parp8	-0.661978	4.08043	13.4976	0.00023887	0.00836006	0.632011	318.706	228.525	231.6	182.41	144.494	153.717
ENSDARG00000088227	tmem163b	-0.665988	2.46045	9.84948	0.00169879	0.0386597	0.630257	107.49	65.086	69.031	42.404	52.266	54.238
ENSDARG00000059914	sdr42e2	-0.666322	3.27301	16.1125	5.96879e-05	0.0026798	0.630111	183.424	126.227	118.338	84.809	82.837	97.629
ENSDARG00000054748	cuedc1b	-0.667141	3.15119	10.9712	0.000925372	0.0247181	0.629753	148.095	111.807	126.518	89.249	69.634	82.384
ENSDARG00000023181	pcp4l1	-0.670812	4.00127	18.095	2.1015e-05	0.00115603	0.628153	309.651	202.161	204.133	106.504	132.144	212.022
ENSDARG00000040778	ralba	-0.673899	3.53754	16.7538	4.2557e-05	0.00204716	0.62681	219.654	167.909	161.572	122.499	87.65	133.06
ENSDARG00000036415	glb1	-0.675385	3.40106	12.0493	0.00051811	0.0156769	0.626165	187.534	158.841	136.295	109.651	63.536	133.221
ENSDARG00000070958	pex6	-0.675783	2.82217	10.018	0.00155022	0.0362652	0.625992	142.344	77.997	90.671	74.097	50.698	64.347
ENSDARG00000102877	bphl	-0.677667	3.62121	17.2586	3.26214e-05	0.00164022	0.625175	231.065	166.718	144.294	87.746	110.17	137.469
ENSDARG00000117545	CABZ01066320.1	-0.685147	2.0682	9.36476	0.00221197	0.0462888	0.621942	76.436	53.897	50.957	41.158	27.438	43.118
ENSDARG00000034307	chrne	-0.688827	5.19249	38.7766	4.75183e-10	7.48969e-08	0.620358	699.923	483.695	520.587	293.086	297.186	472.423
ENSDARG00000057498	habp2	-0.690119	3.34385	9.25837	0.00234422	0.0482835	0.619803	210.688	145.032	98.974	58.797	94.075	124.453
ENSDARG00000012403	ercc6l2	-0.69118	3.1629	18.6391	1.57951e-05	0.000904719	0.619347	177.507	114.394	108.477	71.003	70.017	104.532
ENSDARG00000006427	fabp2	-0.696725	6.25438	28.6034	8.88242e-08	9.40014e-06	0.616971	1549.21	1018.83	878.437	515.753	623.973	978.858
ENSDARG00000101495	ugt5b2	-0.697122	3.03821	15.7982	7.04713e-05	0.00308298	0.616801	155.941	114.749	93.172	62.769	66.692	93.172
ENSDARG00000078187	slc12a5b	-0.698319	3.85765	13.0404	0.000304849	0.0101879	0.61629	325.613	155.941	179.479	143.191	116.711	127.499
ENSDARG00000077301	mlf1	-0.699895	4.10128	24.2411	8.49978e-07	7.23752e-05	0.615617	326.416	202.161	242.593	135.103	144.964	190.327
ENSDARG00000021398	mul1a	-0.702846	3.65149	20.9376	4.74482e-06	0.000329528	0.614359	222.447	168.551	165.611	99.954	88.195	156.791
ENSDARG00000075827	f7i	-0.704232	3.35956	14.4531	0.000143695	0.00554423	0.613769	195.172	125.537	136.326	62.769	88.269	129.461
ENSDARG00000006307	shisa4	-0.711317	3.67033	25.7816	3.82312e-07	3.48217e-05	0.610762	267.175	176.357	171.077	116.163	103.491	152.068
ENSDARG00000062397	ndst1a	-0.712593	4.57613	34.1461	5.11247e-09	6.80357e-07	0.610222	473.101	335.817	341.097	201.701	213.318	283.016
ENSDARG00000068264	grhpra	-0.715173	2.3947	11.9592	0.000543779	0.0161996	0.609132	110.449	62.128	62.128	39.446	44.377	56.211
ENSDARG00000096990	si:ch1073-340i21.2	-0.718191	2.99122	12.3215	0.000447777	0.0140755	0.607859	151.119	116.02	84.821	52.648	71.172	87.746
ENSDARG00000059818	kif5ab	-0.723632	2.26344	9.65765	0.00188565	0.0414506	0.605571	103.961	56.884	52.961	33.346	44.134	48.057
ENSDARG00000063344	fam162a	-0.724036	4.64775	28.825	7.92231e-08	8.42418e-06	0.605401	508.591	324.362	305.743	170.51	210.688	301.823
ENSDARG00000053010	lpcat2	-0.725728	3.12137	10.7365	0.00105045	0.0272089	0.604692	192.069	107.794	95.055	94.075	57.817	77.416
ENSDARG00000102845	dclk2b	-0.73037	2.94023	9.81307	0.00173276	0.0390556	0.602749	155.993	98.471	88.721	85.796	50.698	63.372
ENSDARG00000078315	SPRING1	-0.731057	4.52323	23.044	1.58336e-06	0.000125226	0.602462	465.862	284.421	296.19	154.96	163.787	316.786
ENSDARG00000104894	si:ch73-138e16.2	-0.732813	2.35415	9.46711	0.00209189	0.0444882	0.601729	110.676	72.759	54.313	32.793	38.942	70.71
ENSDARG00000042732	tmem189	-0.734711	5.39708	50.0531	1.49639e-12	3.50062e-10	0.600938	768.277	558.569	570.328	329.261	328.282	485.073
ENSDARG00000103413	zgc:109949	-0.748072	2.85523	12.2571	0.000463495	0.014448	0.595399	154.831	74.476	97.994	71.536	46.057	72.516
ENSDARG00000031269	rnf123	-0.749407	2.57383	10.9743	0.000923823	0.0247064	0.594848	119.553	64.676	82.315	56.837	47.037	49.977
ENSDARG00000068918	map2k2b	-0.755223	3.22033	15.191	9.71642e-05	0.00401371	0.592455	154.826	127.213	134.117	77.906	79.878	87.767
ENSDARG00000087916	tmem240a	-0.756471	2.23615	9.57249	0.00197515	0.0427002	0.591943	89.249	62.769	56.884	51	28.442	42.173
ENSDARG00000095754	si:dkey-234h16.7	-0.756518	3.10792	17.5274	2.83192e-05	0.00147048	0.591923	161.572	128.835	123.555	66.53	78.146	100.323
ENSDARG00000030110	myod1	-0.757945	3.14646	15.9546	6.48815e-05	0.00287236	0.591338	142.21	118.672	131.422	71.596	62.769	101.018
ENSDARG00000018619	cers4b	-0.759407	1.89848	9.87228	0.00167788	0.0383633	0.590739	75.519	48.057	41.192	35.307	26.481	33.346
ENSDARG00000014592	dennd1a	-0.763752	2.88164	11.5437	0.000679784	0.0192944	0.588963	145.153	88.269	99.057	73.557	58.846	56.884
ENSDARG00000059455	dqx1	-0.778526	3.60246	13.5856	0.000227926	0.0080545	0.582962	248.51	138.061	172.576	124.255	93.684	95.657
ENSDARG00000063539	slc25a15a	-0.77994	1.87843	10.7033	0.00106945	0.0275404	0.582391	81.982	43.041	46.115	27.669	31.768	37.917
ENSDARG00000023933	skila	-0.780703	3.19326	9.50357	0.00205072	0.0438709	0.582083	238.662	102.435	118.275	104.547	70.754	74.978
ENSDARG00000104767	CR381531.2	-0.785779	1.89296	9.95656	0.00160277	0.0371428	0.580039	72.516	48.017	44.098	34.298	29.398	29.398
ENSDARG00000055278	cfb	-0.794181	5.59056	25.5319	4.35133e-07	3.93106e-05	0.57667	1095.1	685.363	635.729	305.192	453.036	618.833
ENSDARG00000023656	he1.1	-0.799904	5.52393	13.0779	0.000298807	0.0100161	0.574387	674.304	758.336	698.898	274.64	394.539	621.015
ENSDARG00000077855	znrf2a	-0.812248	3.13857	18.8563	1.40948e-05	0.000830883	0.569494	179.525	130.948	121.443	70.754	54.913	123.555
ENSDARG00000104497	pcdh1g29	-0.813976	3.63946	30.6211	3.13658e-08	3.59316e-06	0.568812	268.231	168.965	180.581	112.995	86.594	149.956
ENSDARG00000088801	fgd5a	-0.815199	3.76462	32.1586	1.42085e-08	1.76408e-06	0.56833	278.536	173.595	175.556	102.98	108.865	139.268
ENSDARG00000078560	slc9a5	-0.823511	2.82293	14.9863	0.000108293	0.00442407	0.565065	162.628	114.051	73.922	61.25	53.857	79.202
ENSDARG00000056640	rpia	-0.826498	5.69452	75.3485	3.9455e-18	1.68624e-15	0.563896	1057.26	652.206	708.11	391.324	382.497	579.63
ENSDARG00000040523	smpd2a	-0.834383	3.29417	13.2823	0.000267931	0.00917487	0.560823	217.542	141.508	129.892	116.163	66.53	82.37
ENSDARG00000004782	fgfr3	-0.835006	6.1327	77.5654	1.28399e-18	5.94486e-16	0.560581	1348.55	970.954	936.627	552.169	532.553	729.687
ENSDARG00000074524	cntnap1	-0.842389	2.20062	11.3843	0.000740668	0.0207356	0.557719	92.115	64.676	51.937	39.198	39.198	34.298
ENSDARG00000063649	tead3b	-0.842914	2.93237	9.3013	0.00228991	0.0475616	0.557516	178.493	84.809	96.643	84.809	52.266	51.28
ENSDARG00000040463	slc25a51b	-0.847794	4.33788	28.4468	9.6308e-08	9.88752e-06	0.555634	429.574	271.671	248.133	139.268	124.557	267.748
ENSDARG00000098613	zgc:174222	-0.852799	1.52433	10.5387	0.00116899	0.0293556	0.55371	52.961	41.192	33.346	19.615	24.519	25.5
ENSDARG00000102564	gfra1b	-0.857649	1.55042	9.52551	0.00202635	0.0435553	0.551851	55.573	29.249	44.848	22.424	23.399	24.374
ENSDARG00000053019	rnft2	-0.861449	3.83109	26.6205	2.47605e-07	2.39251e-05	0.550399	271.038	202.791	182.317	91.646	93.596	181.342
ENSDARG00000009402	si:ch211-210b2.2	-0.868667	1.27705	10.0946	0.00148704	0.03512	0.547652	45.823	35.099	25.349	16.574	17.549	23.399
ENSDARG00000041239	wdr20b	-0.8726	2.58683	16.6467	4.50281e-05	0.00213826	0.546162	135.271	76.858	78.908	59.437	40.991	54.313
ENSDARG00000069817	crygm2d17	-0.87387	7.69961	42.7852	6.10933e-11	1.1129e-08	0.545681	4296.98	3163.86	3021.3	1972.66	1711.82	1902.96
ENSDARG00000077906	rnf165a	-0.874874	5.09677	29.2519	6.35524e-08	6.8897e-06	0.545301	586.495	443.304	547.265	316.786	210.864	342.286
ENSDARG00000093774	rbp2b	-0.878911	5.59528	48.9708	2.59798e-12	5.77375e-10	0.543778	1047.45	680.648	573.745	333.459	323.651	594.341
ENSDARG00000076127	gabrb1	-0.88064	1.86581	9.51206	0.00204126	0.0437885	0.543126	59.826	48.057	54.923	16.673	28.442	45.115
ENSDARG00000097731	CR936482.1	-0.880681	1.81473	14.5782	0.000134458	0.0052609	0.543111	67.673	48.057	43.154	26.481	25.5	33.346
ENSDARG00000032769	slc38a9	-0.880901	2.78405	18.0212	2.18458e-05	0.00117555	0.543028	132.594	80.922	102.371	63.372	38.998	68.247
ENSDARG00000041623	mt2	-0.887247	4.35494	25.593	4.21571e-07	3.82408e-05	0.540645	362.771	355.598	267.467	146.543	146.543	254.145
ENSDARG00000026907	slc48a1a	-0.888314	1.52535	11.8619	0.000572926	0.0169087	0.540245	52.266	35.501	41.418	23.668	20.709	24.654
ENSDARG00000100562	CABZ01080702.1	-0.89018	4.60266	21.4533	3.62558e-06	0.00026076	0.539547	525.688	301.094	328.555	253.036	152.999	194.191
ENSDARG00000101464	CABZ01088864.1	-0.895344	2.04638	13.947	0.000188033	0.00688442	0.537619	90.726	43.391	57.197	26.626	27.612	47.335
ENSDARG00000002311	fabp11b	-0.901057	3.41969	9.49376	0.00206171	0.0439727	0.535494	132.293	164.631	182.27	57.817	95.055	115.633
ENSDARG00000019457	tfe3b	-0.905578	0.996342	9.55145	0.00199792	0.0431085	0.533819	36.288	22.558	28.442	16.673	11.769	17.654
ENSDARG00000079414	sez6b	-0.910158	3.48741	18.0536	2.14769e-05	0.00116152	0.532127	232.732	139.047	159.756	117.352	68.044	89.74
ENSDARG00000038424	c4b	-0.910353	5.26439	77.7881	1.14707e-18	5.54185e-16	0.532055	774.129	516.743	540.411	275.136	267.247	432.92
ENSDARG00000105141	FO704635.1	-0.911776	2.43792	14.8963	0.000113588	0.00461497	0.53153	124.255	62.128	69.031	50.294	26.626	56.211
ENSDARG00000112751	BX511129.3	-0.916004	2.30391	18.7714	1.47359e-05	0.000861815	0.529975	98.379	71.734	67.635	40.991	28.694	56.363
ENSDARG00000093936	si:dkeyp-1h4.6	-0.916314	2.67915	20.6282	5.57684e-06	0.000373312	0.529861	122.595	85.326	89.249	41.192	39.23	78.461
ENSDARG00000060070	adcy7	-0.92061	3.25806	31.2093	2.31655e-08	2.69544e-06	0.528286	212.648	122.493	118.573	69.576	68.596	97.015
ENSDARG00000108937	FO704750.1	-0.921125	3.22451	15.7423	7.25813e-05	0.00316905	0.528097	198.216	114.394	131.158	44.377	85.795	100.587
ENSDARG00000077920	csmd3a	-0.924035	1.18244	9.26959	0.0023299	0.0481671	0.527033	43.873	28.274	28.274	21.449	7.8	23.399
ENSDARG00000031814	dhrs13b.1	-0.924472	2.8277	25.2584	5.01416e-07	4.47529e-05	0.526873	150.057	95.134	88.269	50.019	54.923	67.673
ENSDARG00000099371	cygb1	-0.928879	5.14202	46.7725	7.97259e-12	1.61075e-09	0.525266	732.71	486.172	475.325	210.05	275.136	403.336
ENSDARG00000060512	kbtbd3	-0.933369	2.41605	17.7158	2.56481e-05	0.00135072	0.523634	105.552	71.734	80.957	38.942	47.14	47.14
ENSDARG00000090108	si:ch1073-174d20.1	-0.937861	3.721	42.2013	8.23461e-11	1.46405e-08	0.522006	270.063	179.392	172.568	107.245	87.746	125.77
ENSDARG00000095315	CR626907.2	-0.938077	1.94604	13.5293	0.000234862	0.00824579	0.521928	65.656	61.737	48.017	31.358	27.438	32.338
ENSDARG00000039265	arhgap4a	-0.941212	0.739789	9.26655	0.00233377	0.0482023	0.520795	32.793	22.545	20.496	10.248	13.322	15.372
ENSDARG00000027750	dpp7	-0.941515	4.3884	48.5617	3.20063e-12	6.90591e-10	0.520686	423.468	302.024	338.985	161.572	151.012	246.055
ENSDARG00000088711	lgals1l1	-0.949216	6.16981	50.946	9.4941e-13	2.31865e-10	0.517914	1569.26	1067.64	1073.98	719.156	470.989	706.483
ENSDARG00000077072	si:ch73-280o22.2	-0.949863	3.05095	26.0378	3.34796e-07	3.07459e-05	0.517682	158.918	104.321	123.82	71.172	47.773	80.922
ENSDARG00000108535	CABZ01072077.1	-0.950732	4.01897	43.8006	3.63588e-11	6.79024e-09	0.51737	359.939	216.748	203.018	115.73	123.576	154.96
ENSDARG00000039579	cfd	-0.951212	4.74718	55.8822	7.69469e-14	2.25009e-11	0.517198	636.785	398.123	361.162	187.973	216.486	307.304
ENSDARG00000099302	AL954741.1	-0.951306	1.2756	11.0084	0.000907009	0.0244036	0.517164	53.623	27.299	28.274	19.499	10.725	25.349
ENSDARG00000091521	MAP3K11	-0.965677	1.88005	11.9351	0.000550872	0.016389	0.512038	63.372	42.898	61.422	28.274	29.249	27.299
ENSDARG00000078979	arhgef40	-0.968326	2.05166	10.2202	0.00138912	0.0334042	0.511099	101.379	52.801	55.97	49.633	20.065	33.793
ENSDARG00000078618	inpp5kb	-0.9699	2.00112	11.8595	0.000573667	0.0169087	0.510541	71.172	47.773	64.347	18.524	35.099	39.973
ENSDARG00000042811	fgf1b	-0.976465	1.98834	15.1276	0.000100483	0.00412778	0.508223	76.858	62.511	52.264	32.793	18.446	47.14
ENSDARG00000069264	si:ch211-196h16.5	-0.987869	1.36882	11.5805	0.000666459	0.0189646	0.504222	56.884	33.346	28.442	22.558	17.654	17.654
ENSDARG00000024877	ptgr1	-0.987955	5.01676	36.8281	1.29014e-09	1.87399e-07	0.504192	753.212	391.465	505.215	238.773	182.41	418.109
ENSDARG00000105212	cfhl1	-0.993951	2.68297	24.6172	6.99247e-07	6.07034e-05	0.502101	128.373	90.155	85.255	56.837	37.238	56.837
ENSDARG00000090935	usp16	-0.997079	1.24047	12.0319	0.000522969	0.01577	0.501013	51.28	23.668	33.529	18.737	13.806	20.709
ENSDARG00000076406	ggcta	-1.0089	1.8834	18.1374	2.05529e-05	0.00113342	0.496925	82.384	48.057	43.154	26.481	25.5	32.365
ENSDARG00000008279	map2k7	-1.0093	0.77404	10.5684	0.0011504	0.0290555	0.496788	30.571	23.668	21.695	12.82	7.889	16.765
ENSDARG00000057392	lrrc31	-1.01261	1.06002	12.8421	0.000338905	0.0111417	0.49565	41.418	26.626	26.626	16.765	10.848	18.737
ENSDARG00000068969	zgc:153759	-1.01569	2.1321	18.7359	1.50128e-05	0.000873573	0.494593	86.594	59.138	74.978	30.625	34.849	43.297
ENSDARG00000100498	CABZ01079251.1	-1.02817	1.36328	10.9924	0.00091485	0.0245551	0.490331	56.363	40.991	26.644	11.273	18.446	30.743
ENSDARG00000055036	itih3a	-1.03272	4.00457	52.5238	4.25073e-13	1.0735e-10	0.488788	332.028	223.402	254.145	119.899	116.825	156.791
ENSDARG00000036155	gla	-1.03297	0.76297	11.2167	0.000810642	0.0223243	0.488702	34.842	21.52	22.545	13.322	11.273	13.322
ENSDARG00000053345	si:dkey-56i24.1	-1.03372	1.37469	10.9186	0.000952041	0.0252557	0.48845	49.633	38.017	40.129	28.513	10.56	23.233
ENSDARG00000056729	her4.2	-1.03485	2.21571	18.6793	1.54655e-05	0.000890427	0.488068	81.335	63.696	72.516	39.198	24.499	43.118
ENSDARG00000004647	spice1	-1.03597	2.47642	21.7901	3.04169e-06	0.000227605	0.487689	125.433	72.516	69.576	47.037	37.238	42.138
ENSDARG00000043719	c3a.6	-1.03781	5.08311	53.5193	2.56069e-13	6.61731e-11	0.487066	789.836	407.657	481.153	231.267	262.625	294.963
ENSDARG00000041595	ces3	-1.04212	5.80968	77.235	1.51783e-18	6.88413e-16	0.485614	1359.88	790.104	762.435	362.771	430.407	592.322
ENSDARG00000061960	ube3b	-1.07148	2.46353	18.8264	1.43169e-05	0.000841742	0.475832	102.56	80.864	80.864	52.266	32.543	39.446
ENSDARG00000053315	tmprss3a	-1.07368	1.10687	10.8248	0.0010015	0.0262779	0.475107	46.115	20.496	36.892	12.297	17.421	18.446
ENSDARG00000070960	si:ch211-288g17.4	-1.07953	1.80444	14.0857	0.000174665	0.00649122	0.473183	80.258	55.97	42.241	14.784	25.345	44.353
ENSDARG00000092652	qrfpr4	-1.08728	0.856621	11.4452	0.000716791	0.0202157	0.470648	31.681	24.289	31.681	12.672	11.616	16.896
ENSDARG00000076294	klb	-1.09752	0.443	9.64728	0.00189632	0.0415912	0.467321	27.669	15.372	19.471	12.297	6.149	10.248
ENSDARG00000103827	znf1144	-1.09871	1.72753	17.1862	3.38883e-05	0.00170007	0.466934	67.058	49.308	41.418	22.681	26.626	22.681
ENSDARG00000086691	dnajc12	-1.1118	1.24616	14.02	0.000180879	0.00667752	0.462716	50.294	24.654	36.488	14.792	10.848	25.64
ENSDARG00000098090	CABZ01088308.1	-1.11266	1.32623	14.7638	0.000121851	0.00489695	0.462441	52.961	35.307	29.423	20.596	16.673	15.692
ENSDARG00000092354	si:ch211-284e13.6	-1.11585	3.93888	56.7454	4.9604e-14	1.48973e-11	0.461418	330.511	231.065	194.017	96.521	107.245	140.394
ENSDARG00000111876	CABZ01048392.1	-1.11636	2.36393	26.2914	2.93591e-07	2.7415e-05	0.461255	102.435	77.09	86.594	36.961	31.681	54.913
ENSDARG00000100249	si:ch211-266k2.1	-1.11779	0.629362	11.0834	0.000871028	0.0236358	0.460799	32.338	15.679	21.559	11.759	8.82	10.779
ENSDARG00000102379	si:zfos-80g12.1	-1.12288	3.13265	29.5122	5.55659e-08	6.08324e-06	0.459177	206.691	102.371	124.795	75.072	48.748	69.222
ENSDARG00000097663	BX324206.3	-1.13679	0.919001	13.0537	0.000302686	0.0101309	0.454771	40.178	26.459	20.579	7.84	11.759	19.599
ENSDARG00000043518	si:dkey-239i20.2	-1.15452	0.792462	13.2944	0.0002662	0.00912969	0.449216	38.017	24.289	23.233	7.392	11.616	19.009
ENSDARG00000044685	nr0b2a	-1.15508	3.86832	54.0275	1.97706e-13	5.36522e-11	0.449042	282.459	203.998	233.421	101.018	96.115	125.537
ENSDARG00000103248	FAM167A	-1.16482	0.731645	9.68403	0.00185877	0.0410221	0.44602	38.25	20.596	17.654	3.923	12.75	16.673
ENSDARG00000058053	serping1	-1.1677	3.58516	41.2405	1.34603e-10	2.30108e-08	0.44513	260.665	155.811	182.27	96.035	77.416	86.235
ENSDARG00000009524	rnf150b	-1.16841	4.02383	52.3841	4.56401e-13	1.13967e-10	0.444912	370.97	228.525	252.095	125.023	118.874	125.023
ENSDARG00000071347	aftphb	-1.17101	3.33485	54.0249	1.97961e-13	5.36522e-11	0.444109	228.787	133.13	145.95	67.058	61.141	94.671
ENSDARG00000086418	si:ch211-236p5.3	-1.17664	0.296576	10.1963	0.00140725	0.0336288	0.442379	20.579	17.639	15.679	5.88	8.82	8.82
ENSDARG00000104057	pcdh1g14	-1.18948	0.622248	10.9389	0.000941637	0.0250646	0.438462	36.892	17.421	19.471	12.297	4.099	15.372
ENSDARG00000092285	cenpv	-1.19403	0.696718	12.0476	0.000518593	0.0156769	0.437079	35.867	19.471	22.545	6.149	8.198	19.471
ENSDARG00000095556	CR318588.4	-1.20085	7.28556	73.4537	1.03027e-17	4.24012e-15	0.435019	3454.27	2764.68	2249.34	969.434	952.538	1858.61
ENSDARG00000105445	CR769769.2	-1.20125	2.80245	31.4649	2.03079e-08	2.41349e-06	0.4349	153.98	109.845	84.345	44.134	32.365	75.519
ENSDARG00000043514	si:dkey-239i20.4	-1.2026	0.416611	11.8363	0.00058087	0.0170307	0.43449	25.64	17.751	16.765	9.862	7.889	7.889
ENSDARG00000094782	si:ch211-196h16.4	-1.22043	0.83892	15.7302	7.30483e-05	0.00318319	0.429154	36.073	24.374	22.424	7.8	11.7	15.599
ENSDARG00000038694	zgc:101744	-1.22622	6.47938	70.351	4.96364e-17	1.90193e-14	0.427436	1917.75	1302.35	1319.99	441.955	575.228	948.587
ENSDARG00000101906	zgc:113442	-1.23093	1.67446	24.5439	7.26362e-07	6.28119e-05	0.426044	66.611	45.09	50.214	17.421	20.496	30.743
ENSDARG00000103450	BX005085.3	-1.23872	1.73641	23.5358	1.22613e-06	0.000100552	0.423749	76.499	47.077	40.211	19.615	23.538	24.519
ENSDARG00000077710	nlgn1	-1.23919	1.44317	17.5077	2.86147e-05	0.00148236	0.42361	63.114	36.488	33.529	20.709	18.737	14.792
ENSDARG00000100833	si:dkey-269i1.4	-1.24015	1.44696	10.5559	0.00115816	0.0291437	0.423328	32.338	56.837	38.218	14.699	15.679	26.459
ENSDARG00000044002	cyp2x7	-1.24286	1.85233	24.3814	7.90281e-07	6.75508e-05	0.422534	71.596	56.884	48.057	16.673	23.538	34.327
ENSDARG00000094719	CR318588.3	-1.24543	2.11519	14.4023	0.000147624	0.00565736	0.421782	85.255	75.456	52.917	19.599	41.158	26.459
ENSDARG00000097489	si:ch73-390p7.2	-1.24749	2.11724	21.1762	4.18938e-06	0.000294635	0.42118	79.947	72.147	59.472	26.324	34.124	27.299
ENSDARG00000112541	znf1093	-1.25348	0.656564	10.8911	0.000966275	0.0254739	0.419436	38.017	19.009	22.177	13.728	11.616	6.336
ENSDARG00000095930	myha	-1.25992	4.31704	81.8306	1.48266e-19	8.44889e-17	0.417567	431.916	340.041	313.641	146.788	129.892	175.301
ENSDARG00000067794	cabz01076234.2	-1.26845	0.570652	10.8527	0.000986508	0.0259457	0.415105	32.543	14.792	21.695	5.917	4.931	17.751
ENSDARG00000094681	hbl2	-1.27743	0.849375	10.9388	0.000941727	0.0250646	0.412529	35.905	28.513	26.401	3.168	12.672	22.177
ENSDARG00000037551	pm20d1.1	-1.27952	0.304625	10.5341	0.00117193	0.0293667	0.411933	26.626	10.848	18.737	8.875	3.945	9.862
ENSDARG00000077782	acer2	-1.28113	0.431777	10.2914	0.00133653	0.0324269	0.411473	27.438	16.659	17.639	12.739	6.86	4.9
ENSDARG00000034403	zgc:173443	-1.28155	0.800977	9.98552	0.00157776	0.036832	0.411353	25.5	32.365	22.558	4.904	9.808	19.615
ENSDARG00000019365	krt99	-1.28427	1.37232	16.8957	3.9492e-05	0.00191213	0.410578	52.917	38.218	34.298	7.84	14.699	29.398
ENSDARG00000018530	mapkapk2b	-1.28448	0.736815	14.5358	0.000137518	0.005343	0.410518	40.129	20.065	24.289	7.392	13.728	12.672
ENSDARG00000035257	akr1a1a	-1.29139	3.42201	66.6793	3.19467e-16	1.12846e-13	0.408557	251.071	161.915	160.89	69.685	57.388	106.577
ENSDARG00000101407	tgm1l4	-1.29328	2.31599	32.6242	1.11814e-08	1.42814e-06	0.408023	97.629	80.864	71.003	26.626	33.529	41.418
ENSDARG00000056477	ccdc125	-1.29808	1.10029	14.3537	0.000151481	0.00574489	0.406668	37.048	27.299	37.048	6.825	12.674	22.424
ENSDARG00000002355	shpk	-1.29867	0.277896	10.6556	0.00109735	0.028064	0.406501	25.5	16.673	12.75	9.808	6.865	4.904
ENSDARG00000018040	msantd4	-1.31213	1.48881	11.3509	0.000754106	0.0210279	0.402725	63.696	24.499	50.957	23.519	17.639	11.759
ENSDARG00000112540	cst14b.2	-1.31706	0.373504	12.5545	0.000395248	0.0126026	0.401351	22.177	21.121	20.065	8.448	5.28	11.616
ENSDARG00000040668	lrrc51	-1.33758	0.114981	9.24567	0.00236053	0.0485295	0.395685	28.598	9.862	10.848	5.917	3.945	8.875
ENSDARG00000028222	itgb8	-1.33967	1.35436	13.3698	0.000255707	0.00885178	0.395111	40.178	32.338	50.957	10.779	20.579	17.639
ENSDARG00000038612	pih1d3	-1.35343	1.16313	21.7572	3.09433e-06	0.000228514	0.391362	51.937	32.338	25.479	13.719	10.779	17.639
ENSDARG00000093091	iqsec3b	-1.35966	1.36546	15.7199	7.3448e-05	0.00318423	0.389673	62.716	25.479	40.178	22.539	10.779	14.699
ENSDARG00000087867	SLC2A13	-1.36444	1.03117	17.0918	3.56163e-05	0.0017638	0.388386	48.997	27.438	23.519	13.719	13.719	9.799
ENSDARG00000036171	rnasel3	-1.37899	4.45614	51.02	9.14288e-13	2.25768e-10	0.384489	422.073	357.973	354.028	170.604	123.269	138.061
ENSDARG00000088475	pcdh1gb9	-1.39026	1.42743	18.0738	2.125e-05	0.00116152	0.381495	72.147	33.149	30.224	14.624	19.499	14.624
ENSDARG00000098712	CR925761.1	-1.39647	-0.307652	9.32207	0.0022641	0.0471137	0.379858	13.719	8.82	11.759	2.94	3.92	5.88
ENSDARG00000030417	pkd1a	-1.40341	3.6564	32.5272	1.17535e-08	1.49263e-06	0.378034	333.181	150.912	189.129	97.015	75.456	65.656
ENSDARG00000104613	znf1179	-1.40649	3.76514	22.7677	1.82814e-06	0.000142556	0.377229	306.137	204.741	195.967	47.773	55.573	178.417
ENSDARG00000100728	mkrn2os.2	-1.41312	-0.125308	10.2758	0.00134783	0.0325586	0.375499	17.952	10.56	14.784	7.392	4.224	4.224
ENSDARG00000038296	tmem86b	-1.42621	2.92968	33.1587	8.49337e-09	1.09742e-06	0.372107	223.402	102.478	99.403	31.768	47.14	74.809
ENSDARG00000062086	kiaa1549lb	-1.43851	0.659545	16.5395	4.7646e-05	0.00222923	0.368948	39.198	20.579	16.659	5.88	8.82	12.739
ENSDARG00000000002	ccdc80	-1.45642	2.74348	54.0805	1.92441e-13	5.346e-11	0.364397	147.923	97.629	105.518	45.363	35.501	45.363
ENSDARG00000074844	CABZ01061495.1	-1.4659	3.29297	46.337	9.95672e-12	1.96223e-09	0.362009	194.272	150.881	167.646	47.335	70.017	67.058
ENSDARG00000088906	CABZ01059403.1	-1.46638	0.126579	13.6996	0.000214504	0.00768895	0.361889	21.577	15.692	12.75	6.865	5.885	4.904
ENSDARG00000088820	zgc:174288	-1.46856	1.68203	33.3014	7.89258e-09	1.02576e-06	0.361343	70.615	49.038	44.134	19.615	11.769	27.461
ENSDARG00000078241	map7a	-1.46864	0.433548	13.2004	0.000279892	0.00949668	0.361322	35.278	11.759	17.639	4.9	6.86	10.779
ENSDARG00000089806	si:dkey-239j18.3	-1.48043	3.6975	15.5431	8.06474e-05	0.00344013	0.358382	127.499	238.325	278.536	85.326	80.422	76.499
ENSDARG00000117132	BX663613.1	-1.48145	-0.260486	10.6352	0.00110954	0.0282456	0.358129	14.784	11.616	12.672	3.168	3.168	7.392
ENSDARG00000115425	CABZ01038524.1	-1.48189	0.865468	15.172	9.8147e-05	0.00404679	0.35802	36.073	18.524	34.124	14.624	6.825	9.75
ENSDARG00000059651	cidec	-1.48646	0.205625	12.0632	0.000514256	0.0156345	0.356887	27.461	17.654	8.827	6.865	3.923	7.846
ENSDARG00000079766	tap1	-1.50417	0.143556	14.4998	0.000140175	0.00543675	0.352534	20.579	15.679	14.699	7.84	2.94	6.86
ENSDARG00000063436	rph3aa	-1.50916	0.300791	10.5945	0.00113422	0.0287421	0.351316	22.545	19.471	18.446	4.099	12.297	4.099
ENSDARG00000113150	fthl31	-1.51946	0.828947	17.8841	2.34768e-05	0.0012482	0.348816	35.099	18.524	33.149	9.75	5.85	14.624
ENSDARG00000063215	lrrc3b	-1.52118	-0.137862	9.18134	0.00244495	0.0496678	0.3484	24.374	9.75	6.825	2.925	2.925	7.8
ENSDARG00000090847	si:ch211-209l18.4	-1.5244	2.94147	39.6108	3.09971e-10	5.06651e-08	0.347624	161.843	117.97	122.845	31.199	57.523	48.748
ENSDARG00000098803	cyp2aa4	-1.52557	4.68825	149.268	2.50633e-34	2.53185e-31	0.347342	596.786	421.376	370.419	131.313	135.232	214.608
ENSDARG00000098911	zgc:153293	-1.53203	1.29104	24.9297	5.94609e-07	5.27594e-05	0.34579	58.412	43.041	28.694	10.248	16.396	17.421
ENSDARG00000041433	si:dkey-7c18.24	-1.53502	1.14342	26.1171	3.21323e-07	2.96311e-05	0.345074	43.391	34.515	33.529	12.82	6.903	18.737
ENSDARG00000087306	CABZ01038521.1	-1.54277	0.295662	16.4075	5.10839e-05	0.00238506	0.343226	21.695	17.751	18.737	3.945	6.903	8.875
ENSDARG00000117673	LO017858.1	-1.56739	-0.0108468	10.7772	0.00102755	0.0268033	0.337419	25.64	8.875	11.834	7.889	2.958	3.945
ENSDARG00000094433	caspbl	-1.58421	-0.0790121	9.91476	0.00163958	0.0378381	0.333506	16.673	12.75	13.731	4.904	7.846	0.981
ENSDARG00000096876	CR847984.1	-1.59156	0.483223	16.9702	3.79706e-05	0.00185872	0.331813	27.669	22.545	20.496	7.173	2.05	14.347
ENSDARG00000109215	FQ377603.1	-1.59723	-0.191596	11.8465	0.000577687	0.0169822	0.330511	14.792	10.848	13.806	5.917	0.986	5.917
ENSDARG00000104826	pcdh1gc5	-1.61074	3.5132	57.6537	3.1258e-14	9.64831e-12	0.327431	283.44	166.729	173.595	65.711	72.576	56.884
ENSDARG00000074306	ctslb	-1.61742	-0.256044	9.83999	0.00170758	0.0387633	0.325918	14.347	15.372	9.223	2.05	7.173	3.074
ENSDARG00000009079	BX296551.1	-1.62344	-0.358018	11.9925	0.000534141	0.0159768	0.32456	15.599	9.75	8.775	3.9	2.925	3.9
ENSDARG00000013024	erap1a	-1.62563	1.54233	28.5852	8.96629e-08	9.44393e-06	0.324069	68.66	34.842	55.338	15.372	18.446	16.396
ENSDARG00000091558	si:ch211-251f6.7	-1.63989	0.722258	18.5299	1.6726e-05	0.000945847	0.32088	26.626	32.543	22.681	7.889	5.917	12.82
ENSDARG00000086744	znf1152	-1.64902	1.13075	31.2844	2.22861e-08	2.60677e-06	0.318857	51.28	29.585	32.543	13.806	7.889	13.806
ENSDARG00000096091	BX927253.2	-1.65482	0.193734	11.0595	0.000882334	0.023898	0.317577	27.457	11.616	20.065	1.056	10.56	6.336
ENSDARG00000076371	SHROOM2	-1.66519	4.45388	90.9545	1.47011e-21	9.60936e-19	0.315304	552.689	333.181	330.241	118.573	132.293	116.613
ENSDARG00000100793	CR450785.1	-1.66751	0.557524	20.7209	5.31318e-06	0.00036	0.314795	27.299	19.499	25.349	4.875	8.775	8.775
ENSDARG00000105411	si:ch211-113d11.5	-1.73304	5.51993	131.531	1.89517e-30	1.75493e-27	0.300817	1184.64	821.872	684.552	241.848	273.616	266.442
ENSDARG00000006174	lrrc23	-1.73543	0.95799	19.3588	1.08321e-05	0.000666851	0.30032	35.307	42.173	21.577	6.865	6.865	16.673
ENSDARG00000103650	si:ch73-329n5.1	-1.75005	-0.630304	10.6724	0.00108747	0.0278431	0.297291	11.7	6.825	8.775	3.9	0.975	2.925
ENSDARG00000055754	smc1a	-1.75066	2.15772	24.9256	5.95869e-07	5.27594e-05	0.297165	114.749	62.769	67.673	30.404	25.5	11.769
ENSDARG00000068857	gbp4	-1.7535	1.43437	20.3322	6.50953e-06	0.000431844	0.29658	63.362	63.362	27.457	11.616	19.009	13.728
ENSDARG00000095907	AL928685.2	-1.75378	0.960918	28.901	7.61748e-08	8.13898e-06	0.296525	37.238	28.418	34.298	10.779	7.84	10.779
ENSDARG00000059058	vipr1b	-1.7596	0.334156	17.9479	2.27033e-05	0.0012158	0.29533	33.318	16.659	12.739	6.86	5.88	4.9
ENSDARG00000097137	CR753876.1	-1.76494	-0.384937	10.3163	0.00131864	0.0320628	0.294238	16.396	6.149	13.322	0	4.099	6.149
ENSDARG00000003820	nr1d2a	-1.77009	4.334	42.4627	7.20447e-11	1.29123e-08	0.293191	565.428	324.362	262.625	51.937	122.493	154.831
ENSDARG00000031150	gba3	-1.78229	0.0337274	17.052	3.63698e-05	0.00179618	0.290722	22.681	13.806	12.82	3.945	6.903	2.958
ENSDARG00000103760	cfhl2	-1.80975	2.64748	49.7645	1.73351e-12	3.97171e-10	0.28524	127.213	89.74	127.213	32.543	32.543	32.543
ENSDARG00000116727	CABZ01081294.2	-1.82538	0.928976	18.4068	1.78419e-05	0.000996276	0.282167	57.026	20.065	31.681	14.784	8.448	5.28
ENSDARG00000103390	cacna2d2a	-1.83157	0.857892	23.2432	1.42756e-06	0.000114123	0.280958	49.189	18.446	31.768	10.248	9.223	7.173
ENSDARG00000103530	zgc:113102	-1.83618	1.03225	27.7068	1.41162e-07	1.40681e-05	0.280063	48.057	27.461	32.365	15.692	4.904	8.827
ENSDARG00000088908	CU570691.1	-1.83896	1.16601	28.417	9.78046e-08	9.97069e-06	0.279523	43.041	45.09	34.842	13.322	5.124	16.396
ENSDARG00000077415	zmp:0000001175	-1.8425	-0.56661	10.7797	0.00102618	0.0267989	0.278839	10.779	7.84	10.779	1.96	4.9	0.98
ENSDARG00000102884	si:ch211-145h19.5	-1.85888	-0.722997	9.58773	0.00195882	0.042471	0.275691	9.223	11.273	6.149	1.025	1.025	5.124
ENSDARG00000017703	paqr3a	-1.86067	2.83047	81.453	1.79482e-19	9.97202e-17	0.275348	156.968	123.82	112.12	32.174	36.073	38.998
ENSDARG00000113295	LO017802.1	-1.87525	-0.68979	9.42803	0.00213693	0.0452297	0.27258	10.725	7.8	7.8	5.85	0	0.975
ENSDARG00000026764	ahsg1	-1.87828	0.869279	26.2241	3.03999e-07	2.81503e-05	0.272008	36.892	37.917	24.595	8.198	10.248	8.198
ENSDARG00000078832	si:dkey-73p2.3	-1.87876	-0.691653	11.3581	0.000751198	0.0209732	0.271917	12.297	8.198	7.173	4.099	1.025	2.05
ENSDARG00000105781	zgc:171727	-1.89035	0.887353	29.5148	5.5492e-08	6.08324e-06	0.269742	51.239	21.52	29.719	8.198	9.223	9.223
ENSDARG00000069978	cd28l	-1.89574	0.0108629	20.006	7.72004e-06	0.000495867	0.268736	23.519	13.719	11.759	3.92	3.92	4.9
ENSDARG00000098800	znf1156	-1.89835	2.07132	18.5672	1.64019e-05	0.000934658	0.26825	83.007	88.131	66.611	6.149	14.347	49.189
ENSDARG00000043802	ms4a17a.8	-1.90711	0.646217	18.5312	1.67142e-05	0.000945847	0.266627	44.848	24.374	12.674	9.75	4.875	5.85
ENSDARG00000103156	gpc6a	-1.90801	-0.0849342	16.3731	5.20173e-05	0.00239562	0.26646	17.549	9.75	17.549	1.95	3.9	5.85
ENSDARG00000117541	FP236197.1	-1.92798	1.18877	26.4951	2.64201e-07	2.52001e-05	0.262798	38.023	33.149	48.748	12.674	5.85	13.649
ENSDARG00000026904	cbln13	-1.92903	1.70635	47.3553	5.92165e-12	1.21854e-09	0.262606	70.197	51.673	55.573	14.624	17.549	13.649
ENSDARG00000091211	adh8a	-1.94246	0.727598	18.5107	1.68956e-05	0.000953015	0.260172	49.308	25.64	13.806	2.958	9.862	8.875
ENSDARG00000091926	casp22	-1.95698	0.986193	25.295	4.91985e-07	4.40882e-05	0.257567	64.561	27.669	20.496	8.198	6.149	13.322
ENSDARG00000070021	cyp3c4	-1.95705	0.0666039	17.7887	2.4685e-05	0.00130931	0.257555	26.481	8.827	16.673	3.923	4.904	3.923
ENSDARG00000102370	znf1094	-1.96627	-0.66372	9.9583	0.00160126	0.0371428	0.255914	12.297	11.273	5.124	0	1.025	6.149
ENSDARG00000117636	FP236157.7	-1.96972	0.490576	14.5892	0.000133678	0.00523962	0.255302	29.249	18.524	24.374	12.674	2.925	1.95
ENSDARG00000102761	zbtb42	-1.99365	0.0754845	20.7781	5.15697e-06	0.00035156	0.251103	18.524	14.624	18.524	3.9	4.875	3.9
ENSDARG00000089934	si:ch211-64i20.3	-1.99844	0.911971	16.2275	5.6173e-05	0.00255817	0.25027	37.917	29.719	35.867	1.025	5.124	21.52
ENSDARG00000034063	unm_sa911	-2.00425	2.34365	76.0756	2.73013e-18	1.21349e-15	0.249265	128.373	85.255	74.476	17.639	24.499	28.418
ENSDARG00000070590	nt5c1ab	-2.01445	0.688723	34.4595	4.35224e-09	5.89781e-07	0.247508	42.241	26.401	23.233	8.448	5.28	8.448
ENSDARG00000105511	BX248521.2	-2.03812	-0.757472	10.1021	0.00148102	0.0350524	0.243481	11.769	2.942	10.788	1.962	0.981	2.942
ENSDARG00000074604	phc3	-2.0508	-0.927255	9.98837	0.00157532	0.0368138	0.24135	7.889	4.931	8.875	2.958	0.986	0.986
ENSDARG00000016412	agt	-2.07335	4.57868	162.701	2.90799e-37	4.0392e-34	0.237607	654.168	398.189	363.862	73.557	107.884	150.057
ENSDARG00000020443	xkr6a	-2.11713	-1.08651	9.26275	0.00233861	0.0482575	0.230506	10.248	5.124	4.099	2.05	2.05	0
ENSDARG00000102835	CABZ01021435.1	-2.16027	-0.120603	19.3533	1.0863e-05	0.000666907	0.223715	14.699	15.679	14.699	3.92	3.92	1.96
ENSDARG00000090116	znf1136	-2.168	-0.514628	15.8894	6.7154e-05	0.00295531	0.222519	14.784	7.392	12.672	1.056	3.168	3.168
ENSDARG00000095949	si:dkey-22i16.9	-2.18923	0.018203	20.9684	4.6692e-06	0.000325293	0.219269	19.599	11.759	19.599	4.9	3.92	1.96
ENSDARG00000114577	si:dkey-159n16.2	-2.19916	1.33694	46.1982	1.06878e-11	2.08355e-09	0.217764	74.978	45.409	33.793	12.672	5.28	14.784
ENSDARG00000069189	si:dkey-242h9.3	-2.20194	-1.0465	10.6469	0.00110258	0.0281653	0.217345	9.799	4.9	4.9	1.96	0.98	0.98
ENSDARG00000117260	CABZ01079870.1	-2.2032	-1.04718	10.4325	0.00123815	0.0305422	0.217156	9.862	3.945	5.917	0	1.972	1.972
ENSDARG00000059826	crtac1a	-2.2032	3.83845	67.4776	2.13097e-16	7.89311e-14	0.217156	442.935	185.21	241.066	31.358	69.576	80.355
ENSDARG00000055539	epdl2	-2.22176	4.05763	190.019	3.14924e-43	5.83239e-40	0.214379	419.114	297.818	279.081	52.266	56.211	106.504
ENSDARG00000033956	oxtr	-2.25282	-1.00633	10.6437	0.00110449	0.0281817	0.209813	10.848	5.917	3.945	0.986	2.958	0
ENSDARG00000010075	PTCHD3	-2.27009	-0.822149	9.7665	0.0017772	0.0396666	0.207317	9.504	13.728	3.168	2.112	0	3.168
ENSDARG00000093402	si:dkey-286j17.4	-2.27831	0.0602622	20.7256	5.30039e-06	0.00036	0.206139	15.679	17.639	19.599	5.88	1.96	2.94
ENSDARG00000090876	si:dkey-217f16.5	-2.30704	-0.125311	19.5347	9.87885e-06	0.000614979	0.202075	19.615	17.654	8.827	3.923	3.923	0.981
ENSDARG00000102296	zgc:175177	-2.33661	-0.758532	15.1322	0.000100237	0.00412533	0.197974	12.674	5.85	7.8	0.975	0.975	2.925
ENSDARG00000044862	opn1lw1	-2.34203	0.776835	11.8263	0.000583993	0.0170997	0.197233	62.716	22.539	12.739	0	11.759	4.9
ENSDARG00000101571	si:ch211-106j21.4	-2.34832	-0.758228	13.9175	0.000191015	0.00695923	0.196374	11.769	4.904	9.808	0	0.981	3.923
ENSDARG00000097054	CU927934.1	-2.36674	-0.223185	19.7765	8.70472e-06	0.000549584	0.193883	25.619	11.273	8.198	2.05	2.05	4.099
ENSDARG00000037101	mtmr7a	-2.36827	2.54404	71.6024	2.63234e-17	1.02633e-14	0.193678	149.076	108.865	89.249	8.827	26.481	31.384
ENSDARG00000095724	si:ch211-196c10.15	-2.39794	0.856411	38.5769	5.2637e-10	8.06761e-08	0.189735	43.297	26.401	39.073	9.504	6.336	4.224
ENSDARG00000100110	si:ch211-237a4.2	-2.40069	-0.93051	13.4643	0.000243145	0.00844321	0.189373	11.616	7.392	5.28	1.056	2.112	1.056
ENSDARG00000007086	aqp10a	-2.40269	-0.933699	10.6147	0.00112193	0.0284957	0.189111	12.297	2.05	9.223	0	1.025	3.074
ENSDARG00000090699	nlrb5	-2.43862	0.400367	38.8382	4.60431e-10	7.30901e-08	0.18446	31.358	20.579	19.599	4.9	4.9	2.94
ENSDARG00000095200	si:ch211-197e7.1	-2.47705	-0.892227	13.8813	0.000194722	0.00707135	0.179612	8.775	9.75	4.875	0.975	0.975	1.95
ENSDARG00000092077	si:dkey-147f3.4	-2.48532	0.365822	22.9992	1.62068e-06	0.000127272	0.178585	35.501	11.834	23.668	7.889	1.972	1.972
ENSDARG00000100807	si:ch211-213c4.5	-2.52801	-1.12824	11.7559	0.000606501	0.017625	0.173378	6.865	6.865	4.904	0	0	2.942
ENSDARG00000092272	BX511161.1	-2.56196	0.857292	40.2804	2.20003e-10	3.64877e-08	0.169345	42.173	30.404	30.404	7.846	7.846	0.981
ENSDARG00000100702	zgc:174680	-2.58153	1.09976	55.2253	1.07477e-13	3.10203e-11	0.167063	47.037	42.138	34.298	4.9	3.92	11.759
ENSDARG00000112606	BX248128.4	-2.58494	-1.08718	12.815	0.000343843	0.0112707	0.166669	8.82	3.92	6.86	0	0.98	1.96
ENSDARG00000070581	ggact.1	-2.60207	0.795547	50.1151	1.4499e-12	3.42794e-10	0.164702	45.363	25.64	28.598	6.903	5.917	2.958
ENSDARG00000104649	si:dkey-40c23.2	-2.62021	-0.574454	20.2459	6.80999e-06	0.000447767	0.162644	15.692	6.865	9.808	0	1.962	2.942
ENSDARG00000044501	viml	-2.6383	1.74521	79.3581	5.18127e-19	2.61701e-16	0.160618	94.153	60.807	47.077	10.788	10.788	9.808
ENSDARG00000098037	CU927934.3	-2.66289	0.939929	38.2751	6.14417e-10	9.28899e-08	0.157903	62.769	28.442	21.577	1.962	7.846	6.865
ENSDARG00000096599	AL928650.3	-2.6779	-1.35948	10.3319	0.00130748	0.0318612	0.156268	8.448	4.224	3.168	1.056	0	1.056
ENSDARG00000102848	BX927336.3	-2.68853	-1.35465	10.3466	0.00129712	0.0316883	0.155122	5.28	6.336	4.224	1.056	1.056	0
ENSDARG00000101598	si:ch211-215p11.1	-2.72093	-0.72607	18.0607	2.13969e-05	0.00116152	0.151677	14.624	8.775	4.875	1.95	0.975	0.975
ENSDARG00000074036	ky	-2.72544	0.161728	39.2586	3.71235e-10	6.02214e-08	0.151203	24.654	17.751	18.737	2.958	2.958	2.958
ENSDARG00000117625	CABZ01038493.1	-2.73428	0.516887	45.6231	1.43341e-11	2.72103e-09	0.15028	30.404	24.519	25.5	5.885	1.962	3.923
ENSDARG00000104572	si:dkey-35h6.1	-2.74717	3.5569	150.776	1.17294e-34	1.2413e-31	0.148943	288.987	220.327	252.095	33.818	20.496	62.511
ENSDARG00000101818	BX294178.1	-2.82991	-0.931529	15.986	6.38125e-05	0.00283634	0.140641	11.769	3.923	7.846	0	1.962	0.981
ENSDARG00000116618	si:ch73-27e22.8	-2.84235	-0.927034	16.9732	3.79113e-05	0.00185872	0.139434	8.775	6.825	7.8	0.975	1.95	0
ENSDARG00000105568	si:ch211-194p6.10	-2.87891	1.21411	38.3901	5.79261e-10	8.81746e-08	0.135945	63.536	30.743	51.239	4.099	12.297	2.05
ENSDARG00000068729	eif2ak2	-2.88704	0.840391	64.6929	8.75317e-16	2.99278e-13	0.135181	44.848	30.224	29.249	5.85	3.9	3.9
ENSDARG00000005943	htra4	-2.90609	0.758796	62.7436	2.35441e-15	7.80962e-13	0.133408	45.363	26.626	27.612	3.945	3.945	4.931
ENSDARG00000100112	znf1118	-3.05761	-0.0650966	36.8825	1.25468e-09	1.83447e-07	0.120106	21.695	13.806	16.765	3.945	0	1.972
ENSDARG00000052332	ftr98	-3.06459	-1.13207	14.3041	0.000155523	0.00586816	0.119527	11.7	2.925	4.875	0	0.975	0.975
ENSDARG00000043002	vmo1a	-3.08668	-1.12754	15.9361	6.55179e-05	0.00288903	0.117711	9.223	6.149	5.124	1.025	1.025	0
ENSDARG00000098397	FP016106.1	-3.12118	0.323732	50.4471	1.22422e-12	2.9255e-10	0.11493	32.737	25.345	19.009	3.168	2.112	3.168
ENSDARG00000088000	znf1057	-3.13881	-1.08976	15.4836	8.32247e-05	0.00352349	0.113534	11.759	5.88	2.94	0	0.98	0.98
ENSDARG00000094177	si:ch211-208f21.2	-3.15835	-1.57065	10.1622	0.00143349	0.0340726	0.112006	4.875	4.875	1.95	0	0.975	0
ENSDARG00000104407	BX649453.1	-3.15886	-0.723543	23.6893	1.13212e-06	9.38819e-05	0.111967	13.728	10.56	7.392	1.056	1.056	1.056
ENSDARG00000109384	atg16l2	-3.16447	-1.57179	10.3928	0.00126505	0.0310315	0.111532	4.9	2.94	3.92	0	0	0.98
ENSDARG00000099447	pcdh1g18	-3.20644	0.0317396	31.4391	2.05795e-08	2.43276e-06	0.108334	23.519	9.799	23.519	0.98	0.98	3.92
ENSDARG00000100188	rnps1	-3.22364	-1.04405	17.0908	3.56348e-05	0.0017638	0.10705	9.504	4.224	9.504	1.056	1.056	0
ENSDARG00000068465	zgc:136254	-3.24681	-0.377643	23.0342	1.59141e-06	0.000125417	0.105345	13.719	18.619	7.84	0	2.94	0.98
ENSDARG00000113971	LO018181.1	-3.263	-1.04249	16.9841	3.76941e-05	0.00185335	0.104169	6.336	8.448	8.448	0	0	2.112
ENSDARG00000117623	CABZ01058452.1	-3.27336	-1.51355	11.5207	0.000688265	0.0195102	0.103424	4.904	3.923	3.923	0	0.981	0
ENSDARG00000102955	si:ch211-11c3.12	-3.27542	-1.51375	11.0979	0.000864259	0.0234808	0.103276	5.124	2.05	6.149	1.025	0	0
ENSDARG00000112719	si:dkey-4j21.2	-3.28066	-1.00623	18.9504	1.34162e-05	0.000797223	0.102902	11.616	6.336	6.336	0	2.112	0
ENSDARG00000098052	BX548024.2	-3.28306	-1.51255	11.2027	0.000816775	0.0224099	0.102731	4.224	6.336	3.168	1.056	0	0
ENSDARG00000058672	nuggc.3	-3.29859	-0.33175	34.2324	4.89079e-09	6.54777e-07	0.101631	17.751	13.806	10.848	0.986	1.972	0.986
ENSDARG00000105265	zgc:171534	-3.30567	0.878121	62.6311	2.49285e-15	8.14724e-13	0.101133	43.154	33.346	34.327	7.846	1.962	0.981
ENSDARG00000004687	acaa1	-3.37494	3.69887	294.335	5.64999e-66	4.18551e-62	0.0963924	364.876	234.704	257.385	24.654	31.557	24.654
ENSDARG00000077572	si:ch211-193k19.2	-3.42803	-0.92469	19.71	9.01282e-06	0.000567425	0.0929098	6.825	7.8	9.75	0.975	0.975	0
ENSDARG00000092680	si:dkey-58f10.12	-3.44523	-0.199454	31.5924	1.9017e-08	2.2845e-06	0.0918085	27.669	14.347	8.198	1.025	2.05	1.025
ENSDARG00000094910	si:dkey-22i16.7	-3.4507	-1.41053	13.0917	0.000296611	0.00995753	0.091461	9.223	3.074	3.074	0	1.025	0
ENSDARG00000071644	si:dkey-19a16.7	-3.46447	2.22119	143.268	5.13615e-33	4.96286e-30	0.0905925	145.518	93.255	77.883	12.297	8.198	7.173
ENSDARG00000045453	f13a1a.1	-3.48084	-1.40585	13.6484	0.000220433	0.00787604	0.0895699	5.28	6.336	4.224	1.056	0	0
ENSDARG00000029822	cel.2	-3.63117	-1.35445	12.1607	0.000488074	0.0149613	0.0807065	3.923	9.808	1.962	0	0	0.981
ENSDARG00000097878	CU694532.1	-3.6397	0.179069	55.0655	1.16578e-13	3.32157e-11	0.0802309	28.513	22.177	20.065	3.168	1.056	1.056
ENSDARG00000087585	FAM222A	-3.6502	0.207063	46.333	9.97713e-12	1.96223e-09	0.0796489	33.529	20.709	13.806	3.945	0.986	0
ENSDARG00000109371	pdgfaa	-3.71471	-1.26338	16.7173	4.33834e-05	0.00208241	0.076166	9.75	3.9	3.9	0	0.975	0
ENSDARG00000090901	si:ch211-256e16.11	-3.73303	1.45313	113.695	1.5201e-26	1.25121e-23	0.075205	70.197	55.573	47.773	1.95	5.85	4.875
ENSDARG00000090889	LECT2	-3.79732	-0.638427	24.6652	6.82039e-07	5.96757e-05	0.0719272	21.52	6.149	7.173	1.025	0	1.025
ENSDARG00000110878	si:dkey-28k24.2	-3.81072	-1.2134	18.3698	1.81923e-05	0.0010133	0.071262	7.173	5.124	7.173	0	1.025	0
ENSDARG00000098332	zgc:112970	-3.89984	2.17724	152.16	5.84525e-35	6.49524e-32	0.0669935	108.477	97.629	90.726	6.903	5.917	6.903
ENSDARG00000059705	vwa5b1	-3.9264	-1.16487	17.1579	3.4398e-05	0.00171789	0.0657714	3.945	8.875	6.903	0	0.986	0
ENSDARG00000017490	cel.1	-4.02528	-0.0870263	49.3675	2.12232e-12	4.81291e-10	0.0614145	24.595	18.446	13.322	2.05	0	1.025
ENSDARG00000069566	mucms1	-4.04917	-0.0776071	40.6807	1.79249e-10	3.0179e-08	0.0604058	16.765	19.723	17.751	0	2.958	0
ENSDARG00000078551	zgc:171242	-4.14247	-1.00388	24.0361	9.45455e-07	7.9375e-05	0.0566231	8.827	5.885	8.827	0	0.981	0
ENSDARG00000099506	RAC1	-4.23563	-0.933165	25.3745	4.72118e-07	4.24792e-05	0.0530822	13.649	4.875	6.825	0.975	0	0
ENSDARG00000079614	ftr34	-4.2437	-0.93175	26.5061	2.62704e-07	2.51652e-05	0.0527859	13.728	6.336	7.392	0	1.056	0
ENSDARG00000094318	BX322647.1	-4.25532	-0.928375	27.0357	1.99735e-07	1.96412e-05	0.0523626	9.75	7.8	7.8	0.975	0	0
ENSDARG00000054373	b3gnt3.2	-4.41062	-0.823276	30.9215	2.68682e-08	3.09388e-06	0.0470189	12.297	9.223	8.198	0	0	1.025
ENSDARG00000058725	rfesd	-4.67717	-0.631225	38.6865	4.97642e-10	7.70033e-08	0.039087	14.624	9.75	9.75	0	0	0.975
ENSDARG00000043196	rnasel2	-4.68062	-0.627759	37.6474	8.47607e-10	1.27278e-07	0.0389935	13.728	11.616	11.616	0	1.056	0
ENSDARG00000038248	ggact.2	-4.78787	2.18101	193.897	4.4844e-44	9.06013e-41	0.0361999	117.593	100.934	87.215	4.9	1.96	3.92
ENSDARG00000070138	si:dkey-84o3.3	-4.82899	-0.515031	43.0524	5.32938e-11	9.78844e-09	0.0351828	17.421	10.248	12.297	0	1.025	0
ENSDARG00000004939	mtdhb	-5.11212	2.83165	306.541	1.2382e-68	2.75178e-64	0.0289133	225.829	146.937	126.227	5.917	4.931	2.958
ENSDARG00000071543	si:dkey-42i9.7	-5.13952	-0.300131	42.1243	8.56527e-11	1.51075e-08	0.0283694	12.82	15.778	17.751	0	0.986	0
ENSDARG00000096979	NPC2	-5.27066	2.3961	187.522	1.10474e-42	1.8886e-39	0.0259043	192.069	89.175	88.195	0	5.88	2.94
ENSDARG00000077875	slc2a5	-5.33441	0.564931	99.732	1.7448e-23	1.25085e-20	0.0247847	39.973	25.349	28.274	0.975	0	0.975
ENSDARG00000103285	CCDC134	-5.88023	1.52414	153.06	3.71683e-35	4.58905e-32	0.0169775	76.047	49.723	67.272	0	1.95	0.975

## Sheet: 8hpf UP genes GO BP and KEGG
Gene Ontology and KEGG Pathway Analysis of up-regulated genes in the 8hpf dataset
Gene Ontology - Up-regulated genes
TermID	Term	Count	PValue	Genes
GO:0006357	regulation of transcription from RNA polymerase II promoter	140	4.20812e-05	smarcal1 si:ch211-212k5.4 si:dkey-22h13.2 si:dkey-253d23.9 znf1008 si:dkeyp-35e5.10 nupr1a znf1080 si:dkey-4c15.8 ascl1a si:ch211-241n15.3 si:dkey-247i3.1 cremb pias4b znf980 si:dkey-237m9.1 meis1a znf986 si:cabz01032454.3 zgc:174573 si:dkey-256i11.2 zbtb16b zgc:171220 znf1077 znf1079 znf1073 tomm20a erg roraa si:ch211-162i8.5 si:ch211-162i8.2 znf1109 znf999 nr6a1a si:dkey-20i20.4 zgc:113443 znf1…
GO:0007283	spermatogenesis	13	0.000607235	spata6l meig1 pld6 tdrd6 tdrd5 mea1 m1ap dazl buc tsga10 zgc:194246 tdrd7a hsf5
GO:0030719	P granule organization	5	0.00071326	tdrd7a si:ch211-189e2.3 pld6 tdrd6 tdrd5
GO:0034587	piRNA metabolic process	6	0.000969633	henmt1 tdrd7a si:ch211-189e2.3 pld6 tdrd6 tdrd5
GO:0035803	egg coat formation	6	0.00131584	zp3.2 zp3d.1 zp3c zp3f.2 zp3b zp3f.1
GO:0007339	binding of sperm to zona pellucida	6	0.00802763	zp3.2 zp3d.1 zp3c zp3f.2 zp3b zp3f.1
GO:0006629	lipid metabolic process	28	0.00997463	asah2 insig2 apodb cpt1ab pld6 gba2 lipf faah2a lipg pltp hmgcll1 si:ch1073-429i10.1 nfe2l1a acot15 mcat apoda.2 ch25h erg28 elovl4b gdpd3a pnpla3 plcd4a pemt echdc3 dhcr7 angptl4 pla2g4aa plbd2
GO:0007017	microtubule-based process	7	0.0108281	tuba2 si:ch211-114n24.6 srrd tuba4l dynll2b tubb4b dynll2a
GO:0006342	chromatin silencing	7	0.029588	si:ch211-113a14.19 hist1h2a10 h2af1al si:dkey-108k21.19 hist1h2a11 hist1h2a3 h2ax1
GO:0070475	rRNA base methylation	3	0.0345545	mettl16 mettl15 fdxacb1
GO:0006656	phosphatidylcholine biosynthetic process	3	0.0345545	chka slc27a1b pemt
GO:0007229	integrin-mediated signaling pathway	8	0.0393704	itga3a itga6b yrk adam15 itgb4 itga2.3 itga1 adam9
GO:0009117	nucleotide metabolic process	4	0.0460772	nme7 nudt18 gmpr dnph1
GO:0032868	response to insulin	3	0.0467492	socs1a slc27a1b khk
GO:0051491	positive regulation of filopodium assembly	3	0.0602453	dpysl3 nrp1b nrp1a
GO:0042738	exogenous drug catabolic process	6	0.0684875	cyp2k6 cyp2k8 cyp2x8 cyp2k18 cyp2k19 cyp2aa8
GO:0033617	mitochondrial respiratory chain complex IV assembly	4	0.0712057	coa4 surf1 rpl37 smim20
GO:0010906	regulation of glucose metabolic process	3	0.0748769	pdk2a gcgra pdk4
GO:0007281	germ cell development	4	0.0806919	dazl tdrd6 tdrd5 amh
GO:0050900	leukocyte migration	3	0.0904917	itga3a itga6b mmp9
GO:0070536	protein K63-linked deubiquitination	4	0.0906907	stambpl1 usp20 brcc3 otud1
GO:0048477	oogenesis	4	0.0906907	dazl buc henmt1 tdrd6
KEGG Pathways - Up-regulated genes
TermID	Term	Count	PValue	Genes
dre01100	Metabolic pathways	111	2.85012e-05	mt-nd6 zgc:152670 galnt16 cerk agla ext1c ogdhl eno3 gba2 lipg large1 minpp1b gucy1a2 g6pd phykpl alg2 alg3 hoga1 ganc aldh3a1 gcshb ampd2b itpk1a lipt1 ptgdsb.2 asmt2 ndufb10 ptgdsb.1 gmpr ntpcr pip4k2ab ca15b ak8 p4ha1a pgs1 chpfa asl ndufv1 fuk hao2 hmgcll1 pde4ba b3galnt2 kl si:dkey-177p2.18 chka setdb2 dpydb pycr3 prdx6 mcat dhfr hal elovl4b g6pc3 cps1 b4gat1 plcd4a pemt cryl1 dhcr7 adss2 ga…
dre04217	Necroptosis	18	0.00407445	si:ch211-113a14.19 hist1h2a10 stat1b cybb hsp90aa1.2 h2af1al si:dkey-108k21.19 pygl glulc hist1h2a11 hist1h2a3 mapk10 capn8 tnfsf10 capn2l irf9 h2ax1 pla2g4aa
dre00230	Purine metabolism	14	0.0225635	pde4ba gucy1a2 gucy2d papss2b gmpr urahb ntpcr ak8 adcy5 nme7 pde6c pde6b adss2 ampd2b
dre04210	Apoptosis	16	0.024393	raf1a eif2s1b casp6b.1 map3k14a ikbkb mapk10 capn8 ctso gadd45bb tuba2 si:ch211-114n24.6 sept4a tnfsf10 capn2l tuba4l gzm3.3
dre00500	Starch and sucrose metabolism	6	0.00765475	g6pc3 g6pca.1 agla pygl zgc:66313 ganc
dre00410	beta-Alanine metabolism	6	0.00765475	aldh1a3 aldh3a1 echs1 zgc:163121 dpydb aldh9a1a.1
dre03320	PPAR signaling pathway	9	0.0465523	fabp7b slc27a1b cpt1ab plin2 angptl4 sorbs1 adipoqa pltp zgc:101540
dre00340	Histidine metabolism	4	0.0535223	aldh1a3 aldh3a1 hal aldh9a1a.1
dre00910	Nitrogen metabolism	4	0.057831	cps1 ca6 glulc ca15b
dre00310	Lysine degradation	8	0.0662792	nsd1b aldh3a1 echs1 phykpl setdb2 setd7 gcdhb aldh9a1a.1
dre00220	Arginine biosynthesis	4	0.0664562	cps1 asl glulc ass1
dre00010	Glycolysis / Gluconeogenesis	7	0.0667317	aldh1a3 minpp1b aldh3a1 g6pc3 g6pca.1 aldh9a1a.1 eno3
dre00250	Alanine, aspartate and glutamate metabolism	5	0.070971	cps1 zgc:163121 asl glulc ass1
dre00650	Butanoate metabolism	4	0.0734092	echs1 zgc:163121 dhrs13l1 hmgcll1
dre00563	Glycosylphosphatidylinositol (GPI)-anchor biosynthesis	4	0.0724	pigb pigp pigw pigg
dre00071	Fatty acid degradation	6	0.089114	aldh3a1 echs1 cpt1ab gcdhb aldh9a1a.1 adh8b
dre04512	ECM-receptor interaction	7	0.0987837	itga3a itga6b itgb4 itga1 tnc thbs4a thbs3a

## Sheet: 8hpf DOWN genes  GO BP and KE
Gene Ontology and KEGG Pathway Analysis of down-regulated genes in the 8hpf dataset
Gene Ontology - Down-regulated genes
TermID	Term	Count	PValue	Genes
GO:0030154	cell differentiation	48	0.000599188	sema5a nxn sema3d qki2 flt4 nr1i2 si:rp71-45k5.2 styk1a ppdpfa ptk2bb ascl1b arhgef1a pax2a sema3aa si:ch73-340m8.2 atoh8 kdr l1camb fsta fgf24 fezf2 srrm4 mef2b dmrt1 cav2 strbp cav1 tdrd9 kita sox14 nrp2a etv1 pou3f1 ntrk2a mef2ca hck insm1b elf3 kifbp vdra myod1 sarm1 pparg agrn notch1b neurog1 tgfbr2b myf5
GO:0007411	axon guidance	24	0.00115467	sema5a ephb6 arnt2 lama5 epha7 sema3d unc5b atl1 slit1a nrp2a kif5ba sema6bb npr1a sema3aa ephb3a nptnb sema3fa sema4ga sema3fb triob l1camb efna3b unc5da epha3
GO:0007399	nervous system development	29	0.00144438	unc119a sema3d ascl1b arhgef1a pax2a sema3aa ephb3a atoh8 lepr cspg5a fn1b l1camb fezf2 srrm4 ppp1r9bb fgf13a nrp2a pou3f1 ntrk2a insm1b nav3 kifbp stmn2a sarm1 numb nav2a neurog1 met appb
GO:0033674	positive regulation of kinase activity	13	0.00200239	ephb6 pdgfra vac14 epha7 flt4 kita ntrk2a ddr2l ephb3a kdr met fgfr3 epha3
GO:0002244	hematopoietic progenitor cell differentiation	11	0.00253351	jun ephx2 flt4 prdm12b angptl2b kita kdr fsd1 hlx1 notch1b mycb
GO:0007155	cell adhesion	45	0.00307539	ccn1l2 lama5 si:dkey-22o22.2 itga6a scn1bb pcdh18a vcla ctnnd2b arvcfb hapln4 pcdh10a si:dkey-261h17.1 sc:d0202 jam3b gpnmb cdh23 itgb1b.1 fn1b itgb8 thbs1a l1camb nectin4a thbs1b cd36 jupb dchs1b col6a4a cdh7a egfl6 itga4 pcdh2g28 spon2a pcdh20 nrxn1a celsr1b cdhr1a pcdh1a itga10 nptnb cdh11 cdh13 nlgn4xa cdh17 nectin1b
GO:0007169	transmembrane receptor protein tyrosine kinase signaling pathway	18	0.00348523	ephb6 pdgfra shc2 epha7 shc1 flt4 styk1a kita ptk2bb ntrk2a hck ddr2l ephb3a si:ch73-340m8.2 kdr met fgfr3 epha3
GO:0033333	fin development	7	0.00348839	edar lama5 hhip plod1a col2a1b hmcn1 rpz
GO:0098609	cell-cell adhesion	20	0.00359542	vezt cdh7a arnt2 lama5 si:dkey-22o22.2 itga6a itga4 tjp1a si:dkey-31j3.11 ctnnd2b arvcfb lpp sc:d0202 celsr1b itga10 cdh11 cdh13 l1camb fat4 cdh17
GO:0021782	glial cell development	9	0.00384445	pax2a f8 lamb2 mmp2 timp2b xirp1 myo6b sypb cdhr1a
GO:0001755	neural crest cell migration	15	0.00493433	sema5a pdgfra sema3d sh3pxd2aa nrp2a sema6bb pax3a lbh sema3aa sema3fa sema4ga sema3fb acvr2ba prickle1a rab11fip2
GO:0016477	cell migration	21	0.00525877	lama5 fscn2a rhoub lamb2 gpc5c gpc1a tnfaip3 lamb2l coro1a rnd1a rnd1b sema3aa ephb3a sh3d21 pstpip2 itgb1b.1 kdr itgb8 ccdc88aa met coro1cb
GO:0046477	glycosylceramide catabolic process	3	0.0100624	naga gba3 gla
GO:0042981	regulation of apoptotic process	15	0.0121523	dnaja3a apaf1 ripk2 card9 traf4a cideb si:ch211-66k16.27 zgc:153993 pycard bcl2l13 casp22 rassf3 traf3 rbm10 birc2
GO:0035556	intracellular signal transduction	75	0.0129917	dgke si:dkey-190j3.6 si:ch211-64i20.3 rasgrf1 si:ch211-233m11.1 mcf2lb rgs7a si:dkey-190j3.2 dgkzb prex1 chek1 si:ch211-59d8.3 si:ch211-59d8.2 asb2b mcf2l2 si:ch73-24k9.2 si:ch211-76m11.8 wsb1 si:ch211-256e16.11 pkn1a si:ch211-196h16.4 bcr si:dkeyp-82b4.2 dclk1b prkcba si:dkey-29j8.1 si:dkey-172j4.3 mapkapk5 si:dkeyp-100h4.1 shc2 si:ch211-223k15.1 shc1 adcy8 si:dkey-264f17.1 adcy7 nlrp16 zgc:1717…
GO:0072488	ammonium transmembrane transport	4	0.0132233	rhcga rh50 rhag rhbg
GO:0006357	regulation of transcription from RNA polymerase II promoter	139	0.0138131	tfe3b zgc:113348 six3a zgc:113102 ascl1b irx5a sox9a jdp2b pax6a pax6b foxj1b pitx2 foxj1a znf980 sox5 zgc:110249 zgc:111976 mef2b msx2b zmiz1b bsx zmiz1a zgc:174696 arid5a zgc:173486 arid5b bhlha15 phf20b foxp4 pou3f1 hic1 myca foxp2 mycb znf1072 si:dkeyp-11e3.1 pax7b pknox1.2 znf1070 dachb atf6 dachd esr2a si:dkeyp-53d3.3 znf995 si:dkey-14o6.4 bach1b twist2 epas1b znf1066 npas2 lrrfip1b mtdhb h…
GO:0051603	proteolysis involved in cellular protein catabolic process	10	0.0138221	psmb12 si:dkey-239j18.2 zgc:174153 ctsl.1 ctsh psmb9a si:dkey-269i1.4 si:dkey-26g8.5 zgc:174855 ctslb
GO:0060218	hematopoietic stem cell differentiation	9	0.0182785	jag1a adtrp1 csf3a fosab epas1b notch1b meox1 tgfbr2b myca
GO:0051726	regulation of cell cycle	14	0.0221818	jun sema3d dmbx1a sirt2 brinp2 gadd45aa cables2b cables2a junba junbb birc7 cdkn1ba e2f5 birc2
GO:0007160	cell-matrix adhesion	13	0.0225793	itga6a itga4 si:ch211-188p14.4 tnn itga10 fgg itgb1b.1 fn1b itgb8 mslna si:ch211-39f2.3 tecta
GO:0048843	negative regulation of axon extension involved in axon guidance	7	0.0257839	sema5a sema3aa sema3d sema3fa sema4ga sema3fb sema6bb
GO:0007015	actin filament organization	17	0.0320687	fscn2a ppp1r9bb myo7aa myo6b shroom3 myo19 coro1a pacsin1a arhgef1a rnd1a rnd1b wasb sh3d21 xirp1 tpm4b coro1cb rhobtb2a
GO:0006730	one-carbon metabolic process	7	0.0321844	mat2ab ahcyl1 ahcyl2a ca5a ca10a ca9 mat2al
GO:0000122	negative regulation of transcription from RNA polymerase II promoter	21	0.0371083	skor1a skor1b uhrf1 nr1i2 foxp1b foxp4 sirt2 foxp2 hic1 mycb sox9a skila ripply3 ripply2 insm1b vdra mier2 prdm12b pcgf1 kcnip3b pparg
GO:0007417	central nervous system development	13	0.0392574	zic4 tmem260 smc1a hapln4 glra1 ap1g2 zic1 triob glra4a agrn fezf2 gsna appb
GO:0006869	lipid transport	12	0.0408474	abca1a apobb.1 osbpl5 si:ch211-285c6.3 cptp apoa4b.2 pdzd8 osbpl3a osbp2
GO:0071526	semaphorin-plexin signaling pathway	8	0.0423087	sema5a sema3aa sema3d sema3fa sema4ga sema3fb met sema6bb
GO:0016339	calcium-dependent cell-cell adhesion via plasma membrane cell adhesion molecules	5	0.0437803	dchs1b cdh7a pcdh18a cdh11 arvcfb
GO:1901214	regulation of neuron death	3	0.0446598	sncga sarm1 sncb
GO:0034620	cellular response to unfolded protein	4	0.0459694	hspa5 hspb8 hspa13 hspa1b
GO:0042554	superoxide anion generation	4	0.0459694	sh3pxd2b noxa1 sh3pxd2aa nox1
GO:0030902	hindbrain development	8	0.049869	pax2a pax6a znfl1l pax6b zic1 acvr2ba zic4 znfl1b
GO:0007043	cell-cell junction assembly	6	0.0532461	dchs1b cdh7a heg1 cdh11 ctnnd2b arvcfb
GO:0007156	homophilic cell adhesion via plasma membrane adhesion molecules	21	0.056443	dchs1b cdh7a si:dkey-22o22.2 pcdh2g28 pcdh18a pcdh20 si:ch211-141e20.2 pcdh10a celsr1b cdhr1a pcdh1a nptnb cdh11 cdh23 sdk2a cdh13 nectin4a fat4 cdh17 nectin1b
GO:0008152	metabolic process	13	0.057138	zgc:136858 pygb gch1 gaa naga gba3 chia.4 man2a1 glb1 smpd1 gla rag1 engase
GO:0097150	neuronal stem cell population maintenance	3	0.0601143	epas1b fezf2 notch1b
GO:0050919	negative chemotaxis	7	0.0622702	sema3aa sema3d sema3fa sema4ga slit1a sema3fb sema6bb
GO:0048741	skeletal muscle fiber development	8	0.0627193	selenon scube3 ryr1b mybpc1 myod1 plod2 sil1 myf5
GO:0008630	intrinsic apoptotic signaling pathway in response to DNA damage	5	0.0643718	pycard msh6 chek1 zgc:153993 hic1
GO:0061025	membrane fusion	5	0.0643718	hace1 mxa myof mxg si:dkey-32e23.4
GO:0007498	mesoderm development	5	0.0643718	ndr1 lft1 clocka myf5 nfkb2
GO:0007413	axonal fasciculation	4	0.0648254	ephb3a sema3d crtac1a neurog1
GO:0030512	negative regulation of transforming growth factor beta receptor signaling pathway	4	0.0648254	skila snx25 vasnb bcl9l
GO:0031175	neuron projection development	8	0.0674109	gpm6ab ppp1r9bb stmn1b stmn2a prickle1a plp1b map4l appb
GO:0035622	intrahepatic bile duct development	4	0.0753813	jag1b onecut1 gpc1a prickle1a
GO:0001666	response to hypoxia	8	0.0774092	arnt2 hspa5 mmp2 pgk1 btr01 epas1b psen1 atf6
GO:0001654	eye development	9	0.0793097	pbx1b six7 six3a pax6b sh3pxd2b col15a1b dmbx1a coro1a sil1
GO:0007422	peripheral nervous system development	5	0.0804491	pax2a sema3d fgf24 agrn neurog1
GO:1902476	chloride transmembrane transport	8	0.0827155	gabrp glra1 slc12a4 slc12a5b glra4a cftr gabra6b zgc:153039
GO:0007519	skeletal muscle tissue development	8	0.0827155	rbm24b itga6a plecb synpo2la myod1 ldb3a kif5ba myf5
GO:0071542	dopaminergic neuron differentiation	4	0.0866387	arnt2 nr4a2b olig2 sncb
GO:0030198	extracellular matrix organization	13	0.0910101	col6a4a col5a2a mia mmp2 mmp15b fbln1 adamts12 fbln2 mmp20b col2a1b hmcn2 col15a1b col4a6
GO:0030335	positive regulation of cell migration	8	0.0939381	sema5a sema3aa sema3d sema3fa sema4ga sema3fb kita sema6bb
GO:0032264	IMP salvage	3	0.0953249	ampd2a hprt1 hprt1l
GO:0060997	dendritic spine morphogenesis	3	0.0953249	ephb3a ctnnd2b shank3a
GO:0048382	mesendoderm development	3	0.0953249	ndr1 ndr2 pitx2
GO:0033334	fin morphogenesis	4	0.0985558	lama5 plod1a col2a1b hmcn1
KEGG Pathways - Down-regulated genes
TermID	Term	Count	PValue	Genes
dre04512	ECM-receptor interaction	18	0.000333993	col6a4a lama5 itga6a itga4 lamb2 frem1b tnn col6a2 itga10 col2a1b col4a6 itgb1b.1 fn1b thbs1a itgb8 thbs1b cd36 agrn
dre04510	Focal adhesion	32	0.00115152	lama5 itga6a shc2 shc1 flt4 rasgrf1 vcla tnn itgb1b.1 kdr fn1b itgb8 thbs1a thbs1b col6a4a pdgfra jun itga4 cav2 lamb2 cav1 braf akt3b myl9b pip5k1bb prkcba col6a2 itga10 col2a1b col4a6 met birc2
dre01100	Metabolic pathways	145	0.00130811	galnt12 ugp2b dgke pgap1 tkta ahcyl1 acsm3 cpox plod2 hnmt gba3 anpepb flad1 plod1a ggctb zgc:158263 glud1a ogdhb acaa1 hadh atp5mea entpd2a.2 gamt zgc:136858 ampd2a dgat2 nt5c2l1 acsl5 alg12 kmo alg10 upb1 inpp4b pip5k1bb pcxb pgp nnt2 hprt1 ptges mtmr3 gmps mri1 hacd4 mgat1b gnsa man2a1 ppcs pgk1 comtb prps1b mtmr7a st8sia1 ephx2 grhpra cyp51 hprt1l npr1a gclc elovl4a synj1 th pah acer3 plch1 e…
dre04145	Phagosome	22	0.00595214	dync2h1 colec12 scarb1 zgc:174153 si:dkey-239j18.2 tap1 coro1a si:dkey-26g8.5 zgc:174855 ctslb tfr1a eea1 tuba1c atp6v0a2b mhc1zba ctsl.1 itgb1b.1 thbs1a thbs1b cd36 rab7b zgc:65894
dre04010	MAPK signaling pathway	38	0.0146181	dusp3a flt4 rasgrf1 nf1b zgc:171775 map2k2b igf2a prkacab stmn1b kdr map3k8 fgf24 pdgfra jun cacna2d1 cacnb4b cacna2d3 kita braf cacng4b ntrk2a akt3b myca mycb nfkb2 mef2ca gadd45aa cacna1ha prkcba pla2g4f.2 fosab cacna1bb mapkapk5 fgfr3 met efna3b tgfbr2b hspa1b
dre01230	Biosynthesis of amino acids	12	0.028893	rpia pycr1a cbsb mat2ab tkta psat1 pah pcxb pgk1 prps1b mat2al aldocb
dre04144	Endocytosis	31	0.0376132	git2b cltb nedd4l agap3 tfr1a eea1 sh3glb2b bin1b rab11fip2 rab11al sh3gl1a pdgfra cav2 psda cav1 kif5ba igf2r epn2 rab11bb pip5k1bb ehd4 rabep1 mhc1zba zfyve9b arf4a zgc:86896 cyth1a rab7b fgfr3 tgfbr2b hspa1b
dre04142	Lysosome	19	0.038815	zgc:174153 si:dkey-239j18.2 gaa cltb naga si:dkey-26g8.5 igf2r zgc:174855 ctslb atp6v0a2b gnsa ap1g2 glb1 ctsl.1 smpd1 ctsh gga3b gla ap1m1
dre00270	Cysteine and methionine metabolism	8	0.0650415	cbsb gclc mat2ab ahcyl1 ahcyl2a psat1 mri1 mat2al
dre01200	Carbon metabolism	14	0.0781937	fh tkta aldocb adpgk2 rpia psat1 pgk1 pgp pcxb glud1a prps1b ogdhb adh8a fbp1a
dre04210	Apoptosis	19	0.0814058	zgc:174193 jun capn1b zgc:174153 apaf1 si:dkey-239j18.2 si:dkey-26g8.5 zgc:153993 akt3b map2k2b zgc:174855 ctslb tuba1c gadd45aa fosab casp22 ctsl.1 ctsh birc2

## Sheet: 72hpf UP genes  GO BP and KEGG
Gene Ontology and KEGG Pathway Analysis of up-regulated genes in the 72hpf dataset
Gene Ontology - Up-regulated genes
TermID	Term	Count	PValue	Genes
GO:0042744	hydrogen peroxide catabolic process	10	8.96277e-14	hbae3 hbbe2 gpx1a hbae1.1 hbae5 hbbe1.1 hbbe1.2 hbbe1.3 zgc:163057 hbae1.3
GO:0015671	oxygen transport	8	6.55125e-11	hbae3 hbbe2 hbae1.1 hbae5 hbbe1.1 hbbe1.3 zgc:163057 hbae1.3
GO:0006355	regulation of transcription, DNA-templated	24	0.00033083	znf1117 gata1a si:ch211-235i11.4 znf1026 si:dkeyp-85d8.5 si:dkey-57k17.1 znf1023 hif1al2 si:ch211-162i8.7
GO:0035556	intracellular signal transduction	19	0.000473526	socs3a si:ch211-213a13.2 cish nlrc8 si:ch211-250k18.6 si:ch73-236c18.5 si:ch211-214b16.2 si:ch211-232d10.3 si:dkey-165e24.1 arhgef3l si:dkey-105i14.1 prkchb si:ch211-149a19.3
GO:1990573	potassium ion import across plasma membrane	4	0.0132523	kcnj1a.2 kcnj1a.5 kcnj1a.4 atp1a1a.3
GO:0032496	response to lipopolysaccharide	3	0.0208845	ly97.3 ly97.2 ggt1b
GO:0006813	potassium ion transport	5	0.0225859	si:ch73-334d15.4 kcnj1a.2 kcnj1a.5 kcnj1a.4 atp1a1a.3
GO:0035162	embryonic hemopoiesis	3	0.0362635	gata1a slc4a1a epb41b
GO:0001971	negative regulation of activation of membrane attack complex	2	0.05269	ly97.3 ly97.2
GO:0000185	activation of MAPKKK activity	2	0.0599884	gadd45ba gadd45ab
GO:0030218	erythrocyte differentiation	3	0.0736511	gata1a slc4a1a epb41b
GO:0008285	negative regulation of cell proliferation	3	0.0803472	si:dkey-79d12.5 smyd2b igfbp1a
GO:0031295	T cell costimulation	2	0.0886277	si:dkey-15j16.3 si:ch211-241b2.5
GO:0042574	retinal metabolic process	2	0.0886277	dhrs13a.2 dhrs13l1
GO:0042130	negative regulation of T cell proliferation	2	0.095651	si:dkey-15j16.3 si:ch211-241b2.5
KEGG Pathways - Up-regulated genes
TermID	Term	Count	PValue	Genes
dre01100	Metabolic pathways	21	0.000928459	tsta3 arg2 alas2 mdh1ab haao tat pigp gch2 dao.1 pts gck khk ggt1b cyp27b1 hkdc1 cyp2r1 bcat1 sqlea ndufv1 zgc:66313 uox
dre04210	Apoptosis	5	0.0238626	gadd45ba nfkbiaa gadd45ab si:ch211-114n24.6 casp6b.1
dre01130	Biosynthesis of antibiotics	8	0.00247314	arg2 mdh1ab tat hkdc1 dao.1 bcat1 sqlea gck
dre00051	Fructose and mannose metabolism	4	0.00432509	tsta3 hkdc1 pfkfb4b khk
dre00100	Steroid biosynthesis	3	0.0123298	cyp27b1 cyp2r1 sqlea
dre00500	Starch and sucrose metabolism	3	0.027524	hkdc1 zgc:66313 gck
dre00330	Arginine and proline metabolism	3	0.0536614	zgc:152670 arg2 dao.1
dre00520	Amino sugar and nucleotide sugar metabolism	3	0.0756483	tsta3 hkdc1 gck
dre04920	Adipocytokine signaling pathway	3	0.0976867	socs3a nfkbiaa adipoqa

## Sheet: 72pf DOWN genes  GO BP and KEGG
Gene Ontology and KEGG Pathway Analysis of down-regulated genes in the 72hpf dataset
Gene Ontology - Down-regulated genes
TermID	Term	Count	PValue	Genes
GO:0035556	intracellular signal transduction	37	5.01203e-15	si:ch211-197e7.1 si:ch211-237a4.2 si:dkey-159n16.2 si:dkey-4j21.2 si:ch211-64i20.3 si:ch211-256e16.11 si:ch211-196h16.4 si:ch211-196h16.5 si:dkey-28k24.2 si:ch211-215p11.1 dclk2b mapkapk2b si:ch211-106j21.4 si:ch211-236p5.3
GO:0007160	cell-matrix adhesion	8	2.21571e-05	itgb8 si:ch73-329n5.1 epdl2
GO:0050829	defense response to Gram-negative bacterium	3	0.0130632	zgc:153759 rnasel3 rnasel2
GO:0042219	cellular modified amino acid catabolic process	2	0.0236532	ggact.2 ggact.1
GO:0046513	ceramide biosynthetic process	3	0.0266371	smpd4 cers4b smpd2a
GO:0006508	proteolysis	10	0.0372768	he1.1 si:dkey-239j18.3 casp22 tmprss3a f7i caspbl si:dkey-269i1.4 erap1a pm20d1.1 ctslb
GO:0005975	carbohydrate metabolic process	6	0.0376591	klb glb1 shpk gba3 gbe1b gla
GO:0042738	exogenous drug catabolic process	3	0.0458337	cyp2aa4 cyp2x7 cyp2aa9
GO:0050830	defense response to Gram-positive bacterium	3	0.0558118	zgc:153759 rnasel3 rnasel2
GO:0006805	xenobiotic metabolic process	3	0.0664696	cyp2aa4 cyp2x7 cyp2aa9
GO:0007158	neuron cell-cell adhesion	3	0.0067832	nlgn1 cel.1 cel.2
GO:0030308	negative regulation of cell growth	2	0.0767039	mul1a osgn1
GO:0001525	angiogenesis	5	0.0788933	itgb8 mt2 fgf1b rnasel3 rnasel2
GO:0006810	transport	18	0.0810131	gabrb1 vps26bl slc48a1a aqp10a tap1 slc2a5 slc25a15a fabp2 rbp2b slc9a5 snx10a slc25a51b chrne cygb1 slc12a5b slc38a9 fabp11b osbpl3b
GO:0051603	proteolysis involved in cellular protein catabolic process	3	0.0944252	si:dkey-239j18.3 si:dkey-269i1.4 ctslb
GO:0018149	peptide cross-linking	2	0.0985535	f13a1a.1 tgm1l4
KEGG Pathways - Down-regulated genes
TermID	Term	Count	PValue	Genes
dre00600	Sphingolipid metabolism	6	0.000450251	acer2 smpd4 glb1 cers4b smpd2a gla
dre00982	Drug metabolism - cytochrome P450	4	0.0113219	si:dkey-239i20.4 si:dkey-239i20.2 ugt5b2 adh8a
dre00561	Glycerolipid metabolism	4	0.0272415	akr1a1a gla cel.1 cel.2
dre04145	Phagosome	5	0.031781	c3a.6 hbl2 si:dkey-239j18.3 atp6ap1b ctslb
dre01100	Metabolic pathways	18	0.0693763	tmem86b inpp5kb cyp3c4 atp6ap1b grhpra smpd4 cers4b ndst1a ugt5b2 ggcta smpd2a nt5c1ab atp5mea cel.1 adh8a b3gnt3.2 cel.2 mtmr7a
dre04142	Lysosome	5	0.0713211	npc2 glb1 atp6ap1b gla ctslb
