# Supplementary material for: miR-34a is a tumor suppressor in zebrafish and its expression levels impact metabolism, hematopoiesis and DNA damage
Source: PLoS Genet. 2024 May 28;20(5):e1011290. doi: 10.1371/journal.pgen.1011290 (PMC11166285; doi:10.1371/journal.pgen.1011290)
Supplement: S6 File — (XLSX) [file pgen.1011290.s019.xlsx]

## Sheet: 72hpf-UP DEGs-ZEOGS results
ZEOGS Analysis of up-regulated genes in miR-34a mutants at 72hpf
ZEOGS - Up-regulated genes
anatomical term	Sample gene count	Total gene count	P-value	FDR	FDR < 0.1	genes
blood	19	259	1.42591e-09	0	YES	creg1 hemgn zgc:64051 nmt1b hbbe1.1 fuom rhd alas2 hbae3 epb41b hbae1.1 hbbe2 blf slc9a1b nt5c2l1 gata1a slc4a1a lcp1 cahz
blood cell	6	43	2e-05	0.00146	YES	plac8l1 hbbe1.1 hbae1.1 gata1a dipk2b cahz
hematopoietic stem cell	5	43	0.00026	0.01188	YES	hbbe1.1 alas2 lyz gata1a nfkbiaa
ventral wall of dorsal aorta	7	94	0.00026	0.00896	YES	hbbe1.1 gfi1b hbae1.1 cish lyz gata1a lcp1
vasculature	5	70	0.00243	0.06714	YES	hbbe1.1 hbae3 hbae1.1 hbbe2 hbae5
ball	4	46	0.00327	0.07527	YES	adipoqa hbbe1.1 gata1a lcp1
hematopoietic system	4	54	0.00584	0.11515	NO	hbae1.1 lyz gata1a lcp1
intestinal bulb	10	326	0.01226	0.21152	NO	haao aqp12 dhrs13l1 tcnba stoml3b zgc:77748 cers3a ly97.3 cyp4v8 s100a10a
liver	45	2471	0.01253	0.19206	NO	ly97.2 gpx1a adgre5b.3 haao adipoqa amotl2b aqp12 cyp2x12 angpt2a ttr lgals2b c6 socs3a soat2 epb41b f10 hkdc1 ankef1b hif1al2 sst1.1 sqlea gck hspa13 tat lyz gadd45ba bcat1 nt5c2l1 adh8b mhc1zda cers3a igfbp1a slc4a1a tiprl lgals2a cyp2r1 cyp27b1 nfkbiaa ly97.3 rhcga cahz cyp4v8 atf3 s100a10a uox
somatotropin secreting cell	1	1	0.01342	0.18523	NO	gh1
gall bladder	3	41	0.01738	0.21803	NO	ankef1b prkg3 prkg1b
xanthophore	3	44	0.02098	0.24122	NO	kcnj13 slc22a7a gch2
pronephric glomerulus	3	54	0.03568	0.3788	NO	hemgn lyz gadd45ba
female organism	11	464	0.04731	0.46638	NO	gpx1a hbbe1.1 si:ch211-235i11.4 angel1 prkg1b gck si:dkey-16p6.1 lyz adh8b gh1 si:ch73-236c18.5
pigment cell	3	65	0.05658	0.52051	NO	si:dkey-251i10.2 slc22a7a gch2
post-vent region	7	266	0.06686	0.57666	NO	hbbe1.1 hbae1.1 hspa13 lyz gata1a slc4a1a lcp1
yolk syncytial layer	13	613	0.06764	0.54906	NO	ly97.2 dao.1 soat2 f10 hkdc1 zgc:56585 gadd45ba nt5c2l1 adh8b nfkbiaa ly97.3 lcp1 cahz
brain vasculature	2	37	0.08781	0.67322	NO	lgals2b lgals2a

## Sheet: 72hpf-DOWN-DEGs-ZEOGS results
ZEOGS Analysis of down-regulated genes in miR-34a mutants at 72hpf
ZEOGS - Down-regulated genes
anatomical term	Sample gene count	Total gene count	P-value	FDR	FDR < 0.1	genes
liver	43	2471	9.64271e-06	0.0012	YES	rnasel3 cers4b c3a.6 acaa1 cfb fgfr3 rpia f7i fabp2 ugt5b2 cidec adgrl1a tnksa opn1lw1 cygb1 cyp3c4 nlrb5 lgals1l1 ccdc80 eif2ak2 pdgfaa slc48a1a c8b slc2a5 mt2 serping1 numb cfhl2 c3b.2 aqp10a ahsg1 atp6ap1b cldnf cbln13 adh8a hamp rbp2b cyp2aa4 cfhl1 habp2 ces3 agt rnasel2
esophagus	3	36	0.00484	0.30007	NO	fgfr3 fabp2 myod1
heart	28	1812	0.00492	0.20351	NO	rnasel3 c3a.6 fabp2 nr0b2a chrne opn1lw1 vipr1b cygb1 cyp3c4 nlrb5 ccdc80 myod1 eif2ak2 pdgfaa slc48a1a slc2a5 mt2 cfhl2 c3b.2 aqp10a nlgn1 atp6ap1b cldnf rbp2b cfhl1 ryr1b rnasel2 cst14b.2
interhyoideus	2	14	0.00767	0.23777	NO	myod1 myha
mid intestine	3	48	0.0108	0.26773	NO	cers4b fgfr3 aqp10a
hyosymplectic cartilage	2	18	0.01258	0.25996	NO	mt2 pkd1a
hyohyoideus	2	19	0.01397	0.24749	NO	myod1 myha
intestine	19	1238	0.02408	0.37324	NO	rnasel3 c3a.6 fabp2 ugt5b2 stc1l cyp3c4 nlrb5 ccdc80 slc48a1a slc2a5 numb cfhl2 c3b.2 aqp10a c4b adh8a hamp cfhl1 rnasel2
musculature system	7	309	0.02856	0.39354	NO	chrne vipr1b cygb1 lgals1l1 myod1 mt2 rbp2b
sternohyoid	2	32	0.0374	0.46378	NO	myod1 myha
posterior intestine	3	82	0.04386	0.49439	NO	fgfr3 fabp2 aqp10a
integument	13	809	0.04417	0.45638	NO	fgfr3 stc1l opn1lw1 vipr1b cygb1 eif2ak2 slc2a5 aqp10a atp6ap1b cldnf adh8a rbp2b cyp2aa4
swim bladder	6	270	0.04484	0.42771	NO	rnasel3 ctslb vipr1b ccdc80 nlgn1 cst14b.2
pancreas	7	354	0.05302	0.46959	NO	cfd fabp2 tnksa cel.1 ccdc80 mt2 numb
gut	16	1090	0.05374	0.44424	NO	rnasel3 acaa1 fabp2 ky opn1lw1 vipr1b cygb1 lgals1l1 mt2 atp6ap1b cldnf adh8a hamp rbp2b tfe3b rnasel2
blood cell	2	43	0.06366	0.49338	NO	her4.2 acer2
olfactory pit	2	44	0.06629	0.48352	NO	mt2 tfe3b
yolk syncytial layer	10	613	0.06808	0.46899	NO	rpia znrf2a nr0b2a si:ch211-251f6.7 cfhl2 dpp7 atp6ap1b dhrs13b.1 smpd2a rbp2b
lateral forebrain bundle	1	8	0.07413	0.4838	NO	her4.2
kidney	15	1060	0.07874	0.48818	NO	c3a.6 fabp2 ugt5b2 stc1l tnksa vipr1b cygb1 cyp3c4 nlrb5 slc48a1a slc2a5 mt2 c3b.2 aqp10a cldnf
intrahepatic bile duct	1	9	0.083	0.49011	NO	fabp2
RoP motor neuron	1	10	0.09179	0.51737	NO	gfra1b
intestinal bulb	6	326	0.09247	0.49852	NO	cers4b fgfr3 fabp2 aqp10a atp6ap1b osgn1
